# Supplementary material for: Identification of Anoikis-related potential biomarkers and therapeutic drugs in chronic thromboembolic pulmonary hypertension via bioinformatics analysis and in vitro experiment
Source: Sci Rep. 2024 Dec 28;14:30663. doi: 10.1038/s41598-024-75251-1 (PMC11680802; doi:10.1038/s41598-024-75251-1)
Supplement: Supplementary file 2 — Supplementary Information 2. [file 41598_2024_75251_MOESM2_ESM.xlsx]

## Sheet: 1、limma
id	Control1	Control2	Control3	Control4	CTEPH1	CTEPH2	CTEPH3	CTEPH4	CTEPH5	CTEPH6	CTEPH7	CTEPH8	CTEPH9	CTEPH10	CTEPH11	CTEPH12	CTEPH13	CTEPH14
DDR1	3.22839	3.14585	3.24742	3.24848	3.27543	3.26107	3.27957	3.20604	3.31072	3.23331	3.29176	3.24953	3.22657	3.33051	3.2329	3.31133	3.29196	3.26294
RFC2	3.29493	3.26819	3.26522	3.29181	3.28525	3.26311	3.34745	3.33859	3.32936	3.33377	3.31309	3.26551	3.26676	3.32726	3.34767	3.27244	3.347	3.28533
HSPA6	2.71168	2.60391	2.69824	3.07104	2.64	2.71682	2.66881	2.63417	2.85491	2.7784	2.75995	2.67051	2.63235	2.66758	2.63908	2.6469	2.75885	2.70408
PAX8	3.17301	3.01174	3.00321	3.08307	3.11358	3.1513	3.2119	3.13957	3.07387	3.10285	3.14131	3.14472	3.19228	3.18896	3.07879	3.1814	3.15665	3.1825
GUCA1A	2.15207	2.06601	2.07903	2.20245	2.02055	2.03973	2.07749	2.07927	2.03415	1.95761	2.0638	2.12074	2.15307	2.0244	2.14309	2.02147	2.02511	2.02846
UBA7	3.25407	3.18115	3.17129	3.18905	3.22042	3.21747	3.22954	3.15867	3.21606	3.18767	3.20777	3.23767	3.24535	3.20206	3.20956	3.24179	3.22309	3.25552
THRA	2.47867	2.42852	2.43304	2.39352	2.4212	2.42107	2.40116	2.3424	2.44428	2.38256	2.45587	2.36848	2.48181	2.42451	2.37991	2.40306	2.41448	2.37998
PTPN21	2.1978	2.26857	2.21198	2.29808	2.32406	2.27638	2.2543	2.31784	2.28666	2.25401	2.26806	2.23023	2.283	2.2345	2.17771	2.2505	2.24357	2.23861
CCL5	3.3771	3.39984	3.47508	3.27009	3.32628	3.42074	3.38229	3.32661	3.38394	3.47395	3.47695	3.50059	3.44921	3.42168	3.47908	3.26069	3.48129	3.29134
CYP2E1	2.28898	2.25445	2.07939	2.19937	2.19633	2.20708	2.12528	2.17587	2.24364	2.16711	2.19747	2.26971	2.24899	2.17654	2.096	2.18556	2.26036	2.19412
EPHB3	2.72459	2.62307	2.7095	2.80545	2.69816	2.6558	2.67427	2.70595	2.67654	2.66934	2.70601	2.70909	2.72147	2.6942	2.68666	2.67563	2.75146	2.67386
ESRRA	3.23478	3.22268	3.24713	3.30713	3.14093	3.17504	3.10965	3.16206	3.16724	3.21562	3.17842	3.16216	3.1464	3.15426	3.12497	3.1362	3.1053	3.10556
CYP2A6	2.72346	2.71306	2.70066	2.79144	2.68509	2.6946	2.73118	2.70774	2.67043	2.67251	2.74816	2.71784	2.70353	2.71011	2.66056	2.73529	2.7253	2.71262
SCARB1	3.4436	3.36958	3.4424	3.43441	3.322	3.25272	3.34845	3.34933	3.27028	3.3019	3.24081	3.2152	3.38663	3.31502	3.34409	3.33602	3.36567	3.40326
TTLL12	3.32165	3.22581	3.23953	3.32833	3.20978	3.24396	3.26391	3.34334	3.26583	3.26115	3.21057	3.22631	3.21906	3.27017	3.27937	3.20002	3.2675	3.25229
WFDC2	2.44587	2.24466	2.3578	2.32856	2.32709	2.29686	2.27918	2.32604	2.30096	2.27061	2.31865	2.35857	2.34813	2.31428	2.29711	2.32963	2.39604	2.27008
MAPK1	3.19831	3.17904	3.23423	3.30171	3.20363	3.03484	3.27639	3.22709	3.28564	3.29253	3.24242	3.15024	3.25946	3.28545	3.23363	3.20912	3.2771	3.26793
ADAM32	1.9183	1.88248	1.80369	1.89127	1.85096	1.76211	1.80505	1.84491	1.89149	1.83434	1.85588	1.81231	1.82547	1.92075	1.87066	1.78065	1.88951	1.91787
SPATA17	2.08388	1.90932	2.06583	2.13426	2.05691	1.90395	1.98675	1.92971	2.00524	1.93336	1.96974	2.02222	1.99525	2.02178	1.92656	2.02417	2.02021	1.98593
PRR22	2.6402	2.57071	2.59564	2.73497	2.67931	2.65507	2.66044	2.65272	2.64877	2.63012	2.66679	2.62807	2.64811	2.69278	2.68256	2.62593	2.63281	2.6283
PXK	2.97375	2.79483	2.93008	3.01577	3.15854	2.90411	2.7825	3.03323	2.87202	3.14189	2.93509	3.01047	3.01395	2.90581	2.87429	2.9986	2.85251	2.76778
VPS18	2.85223	2.77317	2.79509	2.81285	2.68846	2.75714	2.66606	2.70584	2.73254	2.72643	2.70718	2.68611	2.70856	2.69871	2.71313	2.72615	2.67618	2.72253
MSANTD3	3.07986	3.10259	3.06415	3.12769	3.09873	3.04754	3.13609	3.06824	3.15464	3.06313	3.09674	3.02	3.0807	3.12215	3.1079	3.05605	3.05557	3.03647
SLC46A1	2.15395	2.37293	2.31546	2.34348	2.2967	2.37427	2.28957	2.42826	2.30688	2.27061	2.26402	2.22524	2.27933	2.31423	2.29794	2.31289	2.21093	2.28361
TIMD4	2.9732	2.81929	2.96597	2.86925	2.8118	2.84307	2.82156	2.84626	2.73579	2.78132	2.83502	2.8945	2.78226	2.79487	2.83568	2.76714	2.89975	2.73878
SLC39A5	2.67036	2.68441	2.74176	2.77465	2.76358	2.7975	2.81006	2.77021	2.77559	2.77885	2.79968	2.78548	2.8125	2.86359	2.75679	2.78691	2.78764	2.7819
ATP6V1E2	2.68444	2.73761	2.76857	2.80378	2.79307	2.84391	2.77773	2.80655	2.8269	2.78107	2.82252	2.81788	2.89489	2.89957	2.8454	2.77911	2.85195	2.74908
AFG3L1P	3.20356	3.07118	3.07924	3.15348	2.93219	2.93887	2.91934	3.01153	3.00169	3.04367	2.93785	2.991	2.89597	2.95518	3.0458	2.99326	2.96983	3.0305
CILP2	1.99787	2.14265	2.46149	2.30083	2.1525	2.12217	2.1666	2.16082	2.13688	2.04984	2.1092	2.2162	2.14485	2.13061	2.17134	2.15836	2.15896	2.13808
PIGX	2.99744	3.14986	3.0439	3.07741	3.17073	3.16422	3.14217	3.09882	3.11766	3.16907	3.17122	3.09813	3.17558	3.15269	3.19327	3.12251	3.08787	3.12344
TMEM196	2.46138	2.52382	2.60687	2.43345	2.4787	2.53247	2.42262	2.49448	2.48077	2.46458	2.50095	2.438	2.48568	2.49138	2.4313	2.41601	2.49389	2.45598
SLC39A13	3.00143	3.07395	2.92135	3.071	3.03647	3.06939	2.99395	2.974	3.0101	3.00571	3.05269	3.05415	3.055	3.03975	3.01345	3.04119	3.01341	3.0456
BEST4	2.2551	2.13487	2.23786	2.2991	2.21256	2.17556	2.32586	2.33571	2.13418	2.25944	2.21617	2.2392	2.27721	2.30112	2.21747	2.30151	2.43099	2.4239
AK9	2.46785	2.34266	2.36845	2.35722	2.23666	2.47058	2.40553	2.37198	2.2652	2.32148	2.35784	2.48107	2.36418	2.25549	2.30014	2.27563	2.2878	2.35103
CORO6	2.41753	2.33481	2.30308	2.40406	2.42602	2.34861	2.45781	2.45229	2.33607	2.43589	2.41231	2.31801	2.39455	2.4628	2.45701	2.50665	2.48711	2.45669
TMEM106A	2.42762	2.59121	2.69888	2.49951	2.62227	2.66008	2.60888	2.54576	2.42855	2.78903	2.49151	2.61442	2.6163	2.57663	2.42764	2.49577	2.53225	2.64471
ALG10	2.61555	2.6884	2.70557	2.58979	2.70134	2.66437	2.66109	2.72969	2.77928	2.69616	2.70649	2.73304	2.76361	2.66081	2.69261	2.6815	2.74181	2.69408
TTC39C	3.00137	2.81323	2.97439	3.04042	3.10293	2.844	3.22687	3.05084	3.19252	3.09516	3.04774	3.02463	3.15804	3.08393	3.04771	3.17515	3.04462	3.16065
NEXN	2.87523	2.86067	3.01454	2.98805	2.79563	2.66598	3.09084	3.21441	3.12519	3.02619	2.81514	2.84338	2.65296	3.22611	2.88076	2.94215	2.84322	2.97765
C15orf40	3.19942	3.23133	3.18956	3.21695	3.18692	3.20975	3.22228	3.21594	3.22584	3.24582	3.18226	3.18194	3.23123	3.21687	3.16905	3.20727	3.18412	3.19359
RAX2	2.8432	2.81368	2.90572	2.90797	2.95571	2.94006	2.98814	2.91573	2.90529	2.91732	2.9484	2.94897	2.91407	2.93017	2.85296	2.94715	2.91262	2.93129
MFAP3	2.93977	2.96408	3.03737	2.92282	2.87169	2.86431	2.83189	2.83132	2.8808	2.84048	2.88365	2.90874	2.8083	2.8394	2.91634	2.85308	2.83518	2.82397
EYA3	2.64326	2.70637	2.67256	2.68728	2.9732	2.81306	2.88076	2.82286	2.82537	2.826	2.84867	2.90687	2.8761	2.84209	2.69512	2.79691	2.80687	2.74322
GIMAP1	2.82134	2.7945	2.74526	2.74176	2.75649	2.77836	2.79209	2.76683	2.91094	3.18219	2.75627	2.80224	2.80867	2.83154	2.70689	2.70533	2.70601	2.91814
KLK8	2.07534	2.1628	2.27026	2.25053	2.3547	2.34982	2.241	2.27945	2.31716	2.30114	2.25056	2.35396	2.3161	2.41525	2.23608	2.23504	2.22432	2.32993
CCDC65	2.03155	1.94493	1.81579	2.00385	1.88407	1.91924	1.88137	1.91413	1.87033	1.94191	2.03163	1.90201	1.91562	1.93893	1.93362	1.94063	1.99501	1.89541
PABIR3	1.92009	1.85878	1.99297	2.20918	2.00199	2.0348	2.08365	2.09637	2.16379	2.12397	2.16676	2.08051	2.12411	2.14114	2.04433	2.03557	2.04453	2.06681
CFAP53	1.66817	1.88935	1.83985	1.75937	1.80911	1.84956	1.79364	1.81618	1.72065	1.76196	1.87801	1.77371	1.75595	1.76529	1.75006	1.75811	1.72999	1.74829
ARMCX4	1.87917	2.03906	1.96704	1.87701	2.04247	1.92323	1.95294	1.96056	2.0008	1.91679	1.95204	2.0113	1.91134	1.93874	1.9163	2.11643	2.03535	1.97106
RBBP6	3.0469	3.11603	3.04766	3.07051	2.93658	2.95178	3.04554	2.91823	2.79224	2.99853	2.91902	2.97563	3.02592	3.0661	2.93509	2.99299	3.04991	3.02241
CENPBD1P	2.87801	2.86687	2.90405	2.82788	2.75732	2.70506	2.76689	2.74734	2.72569	2.89378	2.78006	2.81122	2.79601	2.76683	2.79944	2.83076	2.70488	2.794
TRIOBP	2.98998	2.91899	2.96294	2.95187	2.985	2.98658	3.01916	2.99312	3.00947	2.99227	2.96933	3.00762	2.98029	3.01741	2.95688	2.99582	3.00377	2.95281
CATSPER1	2.77979	2.74706	2.76823	2.75844	2.78387	2.75924	2.74604	2.77332	2.83417	2.78008	2.81915	2.79483	2.78241	2.88453	2.80022	2.74788	2.85453	2.73115
HOXD4	2.17406	2.4562	2.10574	2.29904	2.21597	2.23777	2.2948	2.20909	2.22799	2.15613	2.21683	2.16093	2.24303	2.26946	2.16591	2.24499	2.19679	2.23014
GSC	2.27047	2.22023	2.34215	2.25113	2.35451	2.31299	2.22428	2.27803	2.32689	2.25608	2.34088	2.31179	2.35855	2.36418	2.17355	2.29959	2.33807	2.21623
SP7	2.39354	2.31274	2.34215	2.35065	2.37458	2.30591	2.30632	2.22256	2.24537	2.21879	2.26611	2.18443	2.26948	2.25693	2.25163	2.26353	2.22959	2.31219
PDE7A	2.5036	2.67733	2.51472	2.58067	2.50613	2.51482	2.56589	2.54901	2.52329	2.62676	2.48527	2.56044	2.58357	2.49436	2.66802	2.63794	2.56817	2.7076
CNOT7	3.13823	3.1124	3.1051	3.03513	3.02291	3.05379	2.97769	3.0987	3.0656	3.15604	3.06609	3.09737	3.05763	3.05989	3.0713	3.03135	3.00169	3.05451
CRYZL1	2.82312	2.86917	2.88013	2.91468	2.94969	2.8788	2.88531	2.8518	2.90942	2.92111	2.84514	2.86013	2.90878	2.83925	3.01933	3.01074	2.97683	3.00668
PRSS33	2.46322	2.47826	2.48986	2.51718	2.51414	2.544	2.50304	2.4728	2.4798	2.49929	2.59231	2.5458	2.58603	2.53904	2.46427	2.59222	2.51951	2.51634
CBARP	2.53267	2.46286	2.48807	2.55408	2.44269	2.32308	2.40866	2.43595	2.38534	2.3426	2.41842	2.43373	2.37423	2.47543	2.35888	2.38672	2.43373	2.42814
MCMDC2	1.93014	1.85767	1.98738	2.04478	1.93876	1.87703	1.82668	2.0685	1.88245	1.86933	1.8719	1.86238	1.91699	1.88972	1.91143	1.82306	1.90184	1.96322
TIRAP	2.83715	2.84375	2.66297	2.68821	2.77692	2.82982	2.73698	2.7254	2.82706	2.79512	2.832	2.81625	2.80545	2.78167	2.7894	2.77796	2.8189	2.82559
LEAP2	2.854	2.79187	2.75454	2.86368	2.7495	2.82085	2.8412	2.84446	2.87001	2.77255	2.7859	2.78769	2.80064	2.76281	2.8062	2.81267	2.80077	2.75032
MSI2	2.9421	2.97817	3.09115	2.99643	3.17926	3.13134	3.07745	2.97268	2.95234	3.07029	3.15526	3.05038	3.18412	3.00808	3.02519	3.07885	3.05355	3.07045
SCIN	1.96079	1.9384	1.87883	1.83332	1.92604	2.81137	1.93763	1.96609	2.04971	1.88133	1.92197	2.6767	2.25396	1.98552	2.23841	2.86414	2.29891	1.9405
CTCFL	1.87198	1.81535	1.77333	1.93286	1.90287	1.89263	1.88679	1.89223	1.92204	1.97112	1.89414	1.90827	1.94136	1.94733	1.91315	1.87645	1.95003	1.9597
C4orf33	3.14792	3.15779	3.17369	3.17394	3.16132	3.17401	3.2201	3.17872	3.17377	3.2606	3.2074	3.15519	3.29846	3.26346	3.18875	3.15179	3.15306	3.16668
ZNF333	2.30979	2.38812	2.5184	2.4712	2.33968	2.3434	2.31571	2.29868	2.41773	2.44502	2.34395	2.37577	2.53593	2.4042	2.56064	2.40362	2.28258	2.36918
TVP23C	2.96308	2.86721	2.85169	2.88416	2.86301	2.90297	2.89816	2.85845	2.85671	2.83319	2.91876	2.89943	2.87497	2.8976	2.80657	2.86806	2.8562	2.87282
RDH10	2.41539	2.43195	2.34215	2.37956	2.44779	2.50419	2.38809	2.51283	2.44912	2.58817	2.39396	2.63311	2.40957	2.45691	2.54282	2.42468	2.42477	2.47054
SRSF12	2.02382	2.06017	1.97898	2.04021	2.03308	1.98672	2.12064	2.04163	1.98504	2.07183	1.92939	2.02912	1.98627	2.08848	2.0426	1.98148	2.03318	2.01915
FAM71A	2.52258	2.49503	2.5746	2.5221	2.60604	2.59499	2.66789	2.62853	2.51422	2.57094	2.52456	2.55158	2.55708	2.61733	2.51513	2.55934	2.54758	2.57572
GAPT	2.17567	2.35145	2.12699	2.08041	2.01885	1.98825	2.39492	2.07776	2.7372	2.6858	2.11695	1.95356	2.1357	2.88047	2.4107	2.20264	2.1919	2.30896
SCUBE1	2.78223	2.68567	2.69663	2.87081	2.77843	2.74527	2.75753	2.75128	2.80126	2.71579	2.73954	2.76127	2.76792	2.79338	2.70736	2.77231	2.7048	2.7348
ERICH5	2.70331	2.82666	2.49182	2.47134	2.62173	2.08437	2.74828	2.2027	2.48401	2.84633	2.51941	2.10603	2.33921	2.27178	2.76817	2.34697	2.77761	2.26905
CCDC185	1.93923	2.15168	2.0435	2.03492	2.26608	2.26343	2.21447	2.2497	2.1653	2.28419	2.14666	2.11492	2.23681	2.26133	2.19767	2.18476	2.15962	2.18126
ENTHD1	2.20256	1.99108	1.99246	2.06273	1.9114	1.8961	1.94117	2.02244	1.97864	2.11585	1.89391	1.9124	1.9395	1.90159	1.99084	1.90266	1.93115	1.94744
TSSK3	3.0497	2.94457	2.94323	3.08809	3.01208	3.00797	3.06285	3.001	2.99841	2.93111	3.03607	2.97197	3.01918	3.00644	2.98221	2.99191	3.03033	3.03641
WFDC6	2.27437	2.38911	2.45549	2.23718	2.34715	2.36857	2.363	2.38605	2.39708	2.40488	2.41189	2.4767	2.38137	2.39354	2.35353	2.48766	2.3895	2.36584
CLEC12A	2.03704	2.05517	2.15245	2.20461	1.98789	1.99469	2.02586	1.97804	1.97228	2.01575	2.10318	2.042	2.01837	2.0246	2.03111	2.04444	2.00069	1.97605
BRF1	2.72343	2.65175	2.55888	2.61314	2.55068	2.62586	2.58485	2.57704	2.57542	2.69967	2.52757	2.60253	2.57002	2.58938	2.64857	2.71048	2.61573	2.60892
TMEM266	2.75226	2.64381	2.64811	2.40783	2.56695	2.58026	2.85959	2.58951	2.66858	2.60137	2.63121	2.55091	2.56334	2.74178	2.67412	2.66762	2.67141	2.67529
CALML6	2.21207	2.23522	2.17348	2.36141	2.14246	2.14142	2.29256	2.19274	2.14971	2.22534	2.19682	2.15588	2.2203	2.18362	2.19379	2.11443	2.19962	2.23527
NLRP5	2.40585	2.2846	2.41927	2.23576	2.46583	2.35782	2.33886	2.32229	2.35572	2.37325	2.37816	2.32559	2.40097	2.3995	2.28496	2.32831	2.26022	2.29969
ODF4	1.97297	2.06979	2.06159	2.07241	2.04573	2.08068	2.02355	2.08625	2.08254	2.0305	2.05109	2.00987	2.08584	2.15147	2.10455	2.08437	2.08778	2.03204
CLEC4F	2.34003	2.20094	2.46712	2.20202	2.36752	2.28376	2.32199	2.35026	2.34079	2.34039	2.34718	2.32282	2.40952	2.39326	2.30351	2.39882	2.32842	2.32765
WFDC9	2.08081	2.14216	2.16089	2.13399	2.04973	2.00892	2.02155	2.02652	2.02022	2.10528	2.0904	2.08135	2.02071	2.06534	2.06605	2.02655	2.04199	2.04931
NEDD1	3.16048	3.17007	3.17562	3.03535	3.09723	3.06003	3.08322	3.09149	3.09189	3.11987	3.09567	3.11555	3.11445	3.09635	3.15942	3.07619	3.14834	3.12924
TTLL10	2.31174	2.37768	2.29975	2.56541	2.48698	2.49503	2.51006	2.45158	2.46841	2.44993	2.45635	2.44846	2.45646	2.51721	2.46661	2.449	2.46565	2.51828
CALR3	1.97142	1.84321	1.82231	1.92048	2.07604	2.07752	2.04694	2.05901	2.07512	2.03823	2.16894	2.00752	2.0348	2.11643	2.0459	2.04817	2.08573	2.06703
ZNF22-AS1	2.25045	2.22323	2.48039	2.37214	2.3817	2.37123	2.36173	2.43306	2.30188	2.36692	2.346	2.40811	2.48629	2.30107	2.35079	2.39114	2.3506	2.32686
ETV3	2.30278	2.44764	2.51771	2.41794	2.49064	2.48688	2.56168	2.54353	2.44842	2.46919	2.54001	2.49007	2.48361	2.42878	2.56003	2.5138	2.51883	2.54607
KLHL10	2.05169	1.95329	1.99932	1.83589	1.91138	1.89455	1.96386	1.96437	1.98504	1.88566	2.08977	1.89524	1.93269	1.97228	1.98749	2.0362	1.96541	1.97364
TM2D3	3.38757	3.44272	3.53836	3.49621	3.54328	3.47372	3.43898	3.49155	3.38514	3.45994	3.48092	3.42917	3.56308	3.57256	3.4793	3.47682	3.5176	3.47432
ZNF485	2.597	2.69741	2.77655	2.81213	2.62465	2.44556	2.65184	2.74001	2.6152	2.63841	2.45127	2.4563	2.5559	2.66581	2.6566	2.58673	2.56995	2.66727
WDR17	2.14548	2.04006	1.90191	1.87298	1.83951	1.83779	1.88524	1.79449	2.05101	2.18606	1.8715	1.83723	1.89149	1.84691	1.96176	1.88989	1.86469	1.93151
MFSD6L	2.6095	2.61814	2.548	2.6713	2.62454	2.57653	2.55994	2.57205	2.59792	2.5304	2.59148	2.57764	2.63465	2.62954	2.54089	2.6188	2.64153	2.66355
CDH23	2.53856	2.56326	2.53057	2.57746	2.59868	2.62194	2.6553	2.61517	2.59177	2.59052	2.66991	2.66554	2.66062	2.70515	2.5993	2.62355	2.56625	2.63719
ANKAR	1.94098	2.05888	1.91396	1.92775	1.96163	2.03346	2.03643	1.97933	1.94872	1.97258	2.02281	1.96949	1.97165	2.02138	1.99976	1.94988	2.00423	2.08036
MEGF11	1.88622	1.80926	1.87849	1.83352	1.86157	1.93025	1.88055	1.93814	1.90074	1.88724	1.90132	1.92009	1.92106	1.89933	1.81965	1.87837	1.8458	1.96238
GPR182	2.2635	2.11061	2.1989	2.13434	2.17861	2.12487	2.13578	2.17727	2.18377	2.06815	2.1229	2.14122	2.1869	2.14926	2.11814	2.12553	2.173	2.19185
ESX1	2.32535	2.10918	2.11639	2.14723	2.09637	2.13878	2.10197	2.13445	2.10725	2.12742	2.10705	2.12597	2.07052	2.09307	2.17774	2.09858	2.11913	2.19243
FAM167A-AS1	2.35755	1.82568	2.11689	2.09767	2.02625	2.13779	2.05242	1.98453	2.03391	2.14422	2.11673	2.06601	2.06045	2.12988	2.09947	2.03216	2.1312	2.02572
DNAJC5G	2.63281	2.67637	2.71026	2.63551	2.66068	2.6826	2.68076	2.68464	2.67498	2.68567	2.70202	2.76084	2.70481	2.72697	2.62581	2.67654	2.66606	2.6743
WDR88	1.96149	1.9345	2.1494	2.31882	2.04739	2.02211	2.08764	2.04251	2.07779	1.96236	1.97914	2.03139	2.0278	1.91457	2.05903	1.93431	2.07903	2.01651
PRUNE2	2.10558	2.14619	2.15771	2.02053	2.09163	2.21099	2.16338	2.14938	2.17516	2.13668	2.07964	2.11208	2.09151	2.12022	2.07554	2.13065	2.08165	2.09974
MBD3L2	2.37654	2.45674	2.37964	2.56857	2.52823	2.44729	2.4537	2.45232	2.48632	2.48667	2.45579	2.54995	2.49057	2.5202	2.43602	2.45224	2.36522	2.41557
ADAMTSL1	2.36492	2.21191	2.27635	2.34463	2.02444	2.04829	2.20435	2.12489	2.17126	2.09116	2.15299	2.13844	2.10312	2.10378	2.07589	2.0666	2.11244	2.11187
MBD3L1	1.94792	1.87895	1.99932	2.04419	1.97364	2.02691	1.99945	1.98843	1.93929	1.94013	1.93179	1.93987	1.8992	1.9723	1.94488	1.89972	1.92048	1.96512
TENT5D	2.03415	1.89726	2.19035	1.97834	1.97495	1.95815	1.89822	1.92561	1.95345	2.01586	2.09959	1.9207	1.97333	2.02426	1.96032	1.92302	1.91273	1.95086
SERPINB11	2.0304	1.86989	1.94447	1.99674	2.04956	2.08596	2.10312	2.02189	2.10353	1.9261	2.01697	2.07301	2.04213	2.08038	1.9985	2.07747	2.02836	2.02134
LINC00161	1.94485	1.90379	1.8695	1.84427	1.88133	1.89321	1.97336	1.9043	1.92865	1.9461	1.85883	1.90814	1.92359	1.93495	1.92386	1.84917	1.87924	1.98899
DSCR10	2.88459	2.77476	2.8004	2.86278	2.76727	2.81711	2.76341	2.79853	2.76933	2.7293	2.78949	2.78259	2.79522	2.76926	2.7226	2.76591	2.7531	2.78043
ABHD11	2.60567	2.25581	2.32731	2.38794	2.48272	2.47521	2.54386	2.65755	2.66357	2.49699	2.59706	2.46764	2.53861	2.57418	2.73079	2.55846	2.54457	2.58289
ACAP2	2.94698	3.0973	3.07198	3.0255	3.14272	3.12516	3.08926	3.05855	3.05922	3.04601	3.14779	3.10941	3.13715	3.10463	3.08181	3.1071	3.13339	3.11544
GAMT	3.05132	2.99152	2.95751	3.02156	3.04223	2.95508	3.03681	3.02592	3.04989	2.9793	3.00648	3.01256	2.98535	3.02156	2.9914	3.01602	3.01145	3.03906
PLCD3	2.32714	2.38128	2.394	2.22057	2.32111	2.4366	2.41642	2.38362	2.30679	2.29645	2.34106	2.38836	2.43927	2.3972	2.41401	2.30778	2.31613	2.42956
IRF6	2.0459	2.15898	1.93237	2.07837	2.29535	2.23987	2.09508	2.13396	2.32318	2.12677	2.22641	2.27652	2.19833	2.15739	2.19986	2.3052	2.08276	2.12174
PTPRC	1.82089	1.9055	1.95481	1.97442	2.06231	1.98641	1.91233	1.85364	1.99925	1.85364	1.91626	1.90367	1.8876	1.88259	1.93754	1.85489	1.93789	1.99537
MAN1A2	2.62275	2.58875	2.68473	2.55888	2.73808	2.6783	2.30259	2.48965	2.50576	2.48234	2.52424	2.69223	2.5077	2.54966	2.48194	2.48492	2.43761	2.44793
RAPH1	1.86687	1.91799	1.90022	2.03284	1.82535	1.84447	1.95733	1.9396	1.88203	1.94073	1.86926	1.93234	1.95441	1.89595	2.03234	1.88672	1.90528	1.96293
SMCR8	2.76581	2.70245	2.7726	2.89979	2.85923	2.83311	2.79233	2.81471	2.81572	2.79947	2.80482	2.81414	2.8069	2.76643	2.74662	2.76518	2.83499	2.83521
LACTB	2.99145	3.06756	3.05964	3.02992	3.16905	3.11294	3.06424	3.05576	3.01349	3.12993	3.11759	3.12934	3.14206	3.1377	3.09516	3.0004	3.11211	2.9496
BNC1	1.88229	1.85267	1.9912	1.83622	1.87661	1.79401	1.83358	1.8698	1.79864	1.85496	1.81613	1.88307	1.88697	1.79689	1.87657	1.92918	1.83066	1.87883
MPP4	1.78964	1.76445	1.86977	1.98942	1.86714	1.87083	1.82722	1.90591	1.90298	2.00789	1.86627	1.87517	1.92947	1.89947	1.82149	1.95258	1.85656	1.89374
AFG1L	2.41481	2.2852	2.27929	2.29187	2.3039	2.30835	2.23392	2.40613	2.41459	2.40188	2.36516	2.25419	2.36431	2.36304	2.34016	2.28456	2.32719	2.28677
IDI2	2.46187	2.41205	2.53772	2.38816	2.45172	2.46984	2.52112	2.45751	2.50894	2.51462	2.57139	2.48865	2.49778	2.45266	2.44115	2.47603	2.42222	2.47247
CYP11B1	2.31392	2.32804	2.33748	2.38218	2.4217	2.35562	2.39862	2.38179	2.32594	2.41648	2.38809	2.35511	2.39206	2.40823	2.37786	2.44607	2.38974	2.34863
TAF8	2.59502	2.31605	2.40468	2.42372	2.41162	2.45622	2.29087	2.36458	2.38163	2.3988	2.46096	2.46231	2.40574	2.38512	2.31801	2.3988	2.31352	2.4059
COBL	2.20256	1.93556	2.04279	1.8987	2.04622	2.03065	2.10423	2.05396	2.01005	2.04607	2.00297	2.02454	2.02553	2.09919	2.00953	2.03366	2.15146	2.04218
SLAMF6	3.15793	3.23086	3.2366	3.26897	3.33033	3.3177	3.44256	3.34524	3.33194	3.3489	3.33092	3.31961	3.38577	3.36537	3.37253	3.35672	3.35988	3.40475
ZSCAN20	2.5214	2.43852	2.43956	2.46051	2.46532	2.59669	2.47497	2.53948	2.48906	2.49611	2.48632	2.51153	2.53972	2.50973	2.43223	2.52285	2.47014	2.50538
GPBAR1	2.71562	2.56123	2.56902	2.68197	2.60148	2.6399	2.60107	2.634	2.60136	2.56181	2.61355	2.64487	2.62718	2.61983	2.57405	2.61419	2.61994	2.60675
RHBDL2	2.0845	1.93444	1.87877	1.97129	1.96646	1.98304	1.97553	2.07905	1.99276	1.99671	1.98362	1.97121	1.99839	1.97444	1.9328	1.98403	2.02596	1.9319
FRAS1	2.59499	2.53206	2.49828	2.72239	2.61423	2.57577	2.61566	2.57811	2.60895	2.55529	2.66112	2.59824	2.67888	2.55839	2.48065	2.63215	2.56752	2.56233
BRSK1	2.26545	2.32472	2.3678	2.33389	2.33184	2.38334	2.14493	2.25037	2.24615	2.26127	2.28544	2.29638	2.31328	2.2846	2.26372	2.37342	2.2764	2.22061
CRB2	2.16271	2.08091	2.27635	2.22133	2.27887	2.17244	2.20735	2.31479	2.23573	2.20032	2.29891	2.23434	2.28591	2.25028	2.22998	2.22993	2.33299	2.19791
KCNE4	2.11293	2.34248	2.28474	2.22466	2.16882	2.21815	2.20385	2.17755	2.14195	2.21523	2.24147	2.189	2.17553	2.19156	2.10175	2.1491	2.20768	2.14905
CD300LG	2.01711	2.01847	1.98849	1.98086	2.09346	2.13825	2.08419	2.07391	2.03523	2.06546	2.02241	2.04964	2.11355	2.08338	2.07033	2.05909	2.08977	2.05254
SLC34A3	3.21911	3.12843	3.15678	3.20071	3.20949	3.25364	3.24229	3.19172	3.21864	3.16796	3.22463	3.16213	3.20784	3.20883	3.14805	3.20369	3.24052	3.23331
CPA6	1.90059	1.84467	1.86878	2.0288	1.90846	1.84216	1.88218	1.91927	1.93376	1.91258	1.89284	1.88004	1.90364	1.85533	1.78648	1.88055	1.91537	1.91437
WBP2NL	2.04878	2.31579	2.12133	2.09767	2.12062	2.04842	2.09029	2.05924	2.06019	1.97587	2.13148	2.05259	2.12737	2.1519	1.96937	2.02037	1.9929	2.05984
HIPK1	2.34976	2.28098	2.32098	2.28877	2.24263	2.25617	2.25822	2.23318	2.31855	2.30262	2.26928	2.25592	2.24469	2.27477	2.27721	2.25236	2.26338	2.3165
MTBP	2.24087	2.32358	2.25277	2.27801	2.16716	2.12257	2.26015	2.30238	2.27053	2.24318	2.16085	2.13812	2.26133	2.3186	2.324	2.33045	2.26715	2.21735
ACVR1C	2.28654	2.46355	2.38706	2.39411	2.36749	2.42077	2.41394	2.27553	2.29166	2.19559	2.34786	2.33137	2.34506	2.2741	2.34085	2.5756	2.23779	2.62648
TMEM74	2.26748	2.25929	2.31157	2.07204	2.13246	2.06453	2.18061	2.13271	2.06773	2.06867	2.24918	2.20273	2.08906	2.05814	2.07807	2.10707	2.21261	2.15154
TIGD4	1.88332	1.85252	1.79378	1.9863	1.86071	1.79871	1.95549	1.91385	1.82491	1.91128	1.86253	1.84619	1.86075	1.89805	1.94241	1.89671	1.82785	1.8512
ART5	2.77314	2.72767	2.69734	2.79263	2.77568	2.80011	2.80878	2.71915	2.77329	2.77415	2.80639	2.74613	2.78452	2.81956	2.76776	2.67608	2.73092	2.77473
FAM71C	2.22417	2.3067	1.84198	2.10139	2.30789	2.33558	2.27809	2.31813	2.30001	2.19496	2.25015	2.27804	2.24114	2.22327	2.13485	2.23018	2.28268	2.22596
LINC01547	2.96492	2.89692	2.88031	2.93355	2.93827	2.89486	2.92971	2.94224	2.97739	2.9025	2.95637	2.92668	2.91309	2.91058	2.93092	2.94648	2.93157	2.96106
NLRP11	2.07218	1.97261	2.34215	2.23617	2.42813	2.22381	2.22454	2.25718	2.39604	2.11119	2.29937	2.30227	2.28363	2.16157	2.2042	2.24815	2.27268	2.63763
ATP6V1C2	1.96759	1.91311	2.02531	2.11974	1.95191	1.9522	1.99384	1.99065	1.88844	2.04559	2.027	1.97538	2.00882	2.04453	1.94556	1.96324	1.95503	1.94641
CLDN19	2.64712	2.66386	2.56995	2.63602	2.59566	2.56964	2.57215	2.61445	2.62175	2.57876	2.55047	2.5735	2.58343	2.63908	2.54995	2.57479	2.56518	2.57261
VTI1A	2.39246	2.26778	2.26216	2.20167	2.25851	2.30344	2.32939	2.33328	2.3459	2.39091	2.32165	2.36618	2.34997	2.32818	2.36755	2.32568	2.27598	2.30245
KIF6	2.087	2.1026	2.05844	1.9791	2.13764	2.05482	2.15379	2.06778	2.14994	2.08502	2.09043	2.05497	2.1075	2.12194	2.14253	2.07749	2.20054	2.11078
IQCD	2.82357	2.65538	2.73422	2.78952	2.78791	2.80046	2.8294	2.78114	2.78072	2.76258	2.77085	2.82679	2.80961	2.77538	2.78638	2.80351	2.77972	2.80991
TAGAP	2.93645	2.81923	2.89164	2.95269	2.84889	2.84798	2.88376	2.83046	2.81177	2.83167	2.82788	2.83347	2.85243	2.83347	2.78231	2.81463	2.87884	2.86647
STON2	2.35755	2.21754	2.33177	2.25354	2.23909	2.17758	2.24337	2.2215	2.23192	2.33886	2.22261	2.35651	2.26069	2.37038	2.25222	2.21249	2.25596	2.28901
SERPINA12	2.08811	2.17848	2.05103	2.41283	2.21606	2.15675	2.23088	2.23585	2.13536	2.15343	2.16519	2.20698	2.21171	2.21595	2.17076	2.18207	2.16939	2.20032
LETM2	1.98767	2.35497	2.23761	2.39607	2.29263	2.30209	2.24318	2.33706	2.46556	2.33855	2.30841	2.30724	2.31697	2.3894	2.41448	2.35511	2.29434	2.26785
BSND	2.42189	2.45124	2.48336	2.43673	2.53822	2.45903	2.50316	2.51303	2.55019	2.57317	2.45266	2.57178	2.53164	2.58161	2.54894	2.48929	2.53635	2.49253
CLEC4C	2.62117	2.41742	2.4735	2.15321	2.06913	2.06619	2.18819	2.30636	2.02002	2.40919	2.15504	2.26043	2.13916	2.1684	2.1994	2.13634	2.22233	2.28865
NLRC4	2.14965	2.15625	2.02094	2.1664	2.31911	2.18798	2.15625	2.17496	2.10807	2.26323	2.22114	2.20175	2.27053	2.21555	2.23464	2.26812	2.07784	2.13598
PRSS36	2.66012	2.5696	2.51783	2.66185	2.53496	2.63928	2.55147	2.54095	2.59162	2.51535	2.57181	2.53772	2.57701	2.53677	2.56165	2.49155	2.57869	2.52936
ZDHHC15	1.95217	2.03053	1.82625	1.83149	1.92795	1.93738	1.9438	1.86598	2.11971	1.90177	1.84539	1.90579	1.88444	1.86105	1.87407	1.96135	1.88605	1.92452
RAI1	2.69967	2.67164	2.77129	2.84585	2.87913	2.83062	2.85165	2.79291	2.83187	2.82258	2.81838	2.87815	2.90238	2.86958	2.7945	2.80174	2.82294	2.81506
CDK15	2.12552	2.24077	2.12964	2.26757	2.35154	2.23151	2.15436	2.1675	2.2178	2.2428	2.19561	2.27428	2.28996	2.2052	2.16379	2.28528	2.19421	2.21005
ZNF570	2.65726	2.74374	2.78727	2.68828	2.85573	2.79197	2.87757	2.72789	2.82854	2.74503	2.80615	2.75278	2.86742	2.8437	2.83121	2.82248	2.86072	2.82854
NUDT9P1	2.25019	2.42646	2.41087	2.22152	2.2202	2.21555	2.44532	2.31372	2.41628	2.20001	2.18143	2.33074	2.2594	2.44572	2.43975	2.34831	2.39734	2.40517
BTBD16	2.44386	2.12392	2.19548	2.10908	2.20238	2.15337	2.19983	2.22906	2.26076	2.16882	2.22342	2.26345	2.21051	2.20165	2.18804	2.21923	2.18578	2.21608
RTP3	2.41416	2.31154	2.2395	2.39996	2.41094	2.39808	2.43249	2.44045	2.31525	2.35743	2.45707	2.42205	2.4408	2.47117	2.37934	2.37922	2.34862	2.33592
TSPEAR	2.15195	2.10037	2.2536	2.14916	2.18349	2.15136	2.19735	2.15393	2.19767	2.17648	2.1891	2.20954	2.1407	2.15862	2.11788	2.08851	2.09793	2.18017
MIPOL1	2.05381	1.85581	1.98922	1.76529	1.7838	1.78637	1.87083	1.79222	1.86504	1.79082	1.94797	1.80253	1.85581	1.89876	1.88456	1.78874	1.83429	1.79695
C6orf141	1.90059	2.08753	1.88291	1.92353	2.00831	1.98995	1.99721	1.93487	1.95563	1.99934	2.03785	2.00255	2.05676	2.03887	1.97657	1.95855	1.9786	1.95194
ALMS1P1	2.50456	2.35076	2.42416	2.35754	2.42077	2.38567	2.42994	2.45544	2.39617	2.44213	2.42694	2.4984	2.45542	2.35097	2.36768	2.45628	2.41557	2.43968
MYO3B	2.19148	2.38212	2.16067	2.09044	2.38652	2.54492	2.08657	2.37744	3.00969	2.44828	2.2213	2.30657	2.38852	2.42272	2.41045	2.43475	2.30543	2.32447
ADAM21	2.2718	2.2815	2.47283	2.40431	2.48924	2.41563	2.35263	2.4438	2.45888	2.38902	2.40906	2.45596	2.38205	2.47551	2.30032	2.29555	2.3944	2.27836
TRIML2	2.28647	2.20531	2.07411	2.39155	2.32054	2.29609	2.33998	2.40462	2.27846	2.34123	2.28031	2.29885	2.29978	2.31613	2.30136	2.31252	2.18269	2.30349
ABCC13	2.06238	2.05477	2.05649	2.0829	1.95875	1.92269	1.97207	2.03764	1.99019	1.94259	1.96129	1.92957	2.01462	2.00594	1.98054	1.90974	2.02478	2.02018
IL12RB1	3.23928	3.23222	3.1133	3.21869	3.19169	3.29632	3.18644	3.2201	3.25038	3.20022	3.25824	3.29522	3.19056	3.19225	3.14045	3.21229	3.16338	3.23014
GTF2A1L	1.86854	1.95988	1.9249	1.91453	1.96345	1.95864	1.93482	1.9771	1.97161	1.91487	1.9621	2.04455	1.94585	2.00538	1.929	1.92383	1.99391	1.90823
TRPV3	2.44351	2.58734	2.50707	2.4133	2.59386	2.565	2.50949	2.54418	2.54612	2.50468	2.55192	2.54823	2.53891	2.51005	2.46147	2.53446	2.51557	2.50049
CNBD1	2.09096	1.80336	1.97183	2.14468	1.94829	1.89979	1.95565	1.9057	1.92947	1.89798	1.89846	1.8064	1.88167	1.92635	1.91317	1.91165	1.91792	1.90069
ABCC12	1.97568	2.03053	1.79659	1.88829	1.91226	1.85883	1.91675	1.90391	1.88927	1.9357	1.88508	1.92085	1.91296	1.87712	1.90477	1.91787	1.91938	1.91135
MMP21	2.01268	1.89653	1.97106	1.9491	1.97732	1.92283	1.91437	2.0177	2.01711	1.98621	2.052	1.98633	1.9742	1.93286	1.93479	1.98377	1.95654	1.95125
TMEM190	2.71262	2.7726	2.6495	2.77663	2.70509	2.6104	2.6802	2.63606	2.68055	2.70477	2.69092	2.6565	2.67045	2.69734	2.67367	2.6887	2.72053	2.69571
GAS2L2	2.85552	2.73103	2.74982	2.8213	2.8898	2.81312	2.81575	2.8117	2.82318	2.80598	2.81185	2.83046	2.84271	2.86563	2.74125	2.80223	2.83368	2.8266
KCNG4	2.25754	2.37983	2.3928	2.41981	2.26836	2.27035	2.37366	2.31826	2.36671	2.31149	2.32394	2.33842	2.39112	2.37764	2.33873	2.24924	2.31605	2.38353
PXT1	2.48001	2.57027	2.67379	2.44701	2.51783	2.66551	2.84979	2.46757	2.84776	2.45052	2.6148	2.61963	2.58586	2.65403	2.65317	2.62257	2.66366	2.76504
CACNG5	2.75635	2.80614	2.80112	2.7258	2.73108	2.74278	2.77231	2.77527	2.70746	2.73483	2.73884	2.78042	2.76134	2.72201	2.70939	2.81704	2.72166	2.74404
LINC00308	2.25969	2.15354	2.16443	2.28559	2.2703	2.15201	2.21115	2.18666	2.31018	2.2678	2.29523	2.17108	2.21749	2.18551	2.25006	2.1495	2.24486	2.13808
WFDC11	2.35755	2.38181	2.46158	2.42343	2.38686	2.34327	2.40852	2.37698	2.46107	2.41826	2.39785	2.42147	2.40281	2.40775	2.36455	2.38073	2.40483	2.34264
JAK1	3.26605	3.25008	3.24235	3.29358	3.25878	3.21678	3.15562	3.23036	3.34632	3.34409	3.22747	3.21516	3.25599	3.1718	3.17176	3.31182	3.19487	3.2589
CDC42SE2	3.52043	3.49875	3.49448	3.45463	3.50082	3.46803	3.48522	3.44978	3.47635	3.49649	3.54142	3.49175	3.51093	3.47783	3.46158	3.48542	3.50273	3.49978
ACACB	3.02211	2.98387	2.99422	3.0255	3.0166	3.04836	3.01349	3.03764	3.01485	3.00118	3.05404	3.0436	3.05322	3.05003	2.96729	3.04563	3.04228	3.03029
COP1	3.35597	3.33717	3.38139	3.38769	3.34334	3.28475	3.37005	3.3495	3.36012	3.30206	3.36227	3.32951	3.30038	3.36031	3.36114	3.36223	3.36288	3.35373
STX6	3.32256	3.2152	3.27449	3.27065	3.22725	3.17377	3.30449	3.27092	3.28511	3.28951	3.26456	3.19587	3.25153	3.26743	3.30619	3.28337	3.34004	3.29921
ANLN	3.11581	3.09015	2.9952	2.97431	3.11685	2.98484	3.0931	3.13402	3.17525	3.07263	3.03364	3.06773	3.06927	3.09598	3.22477	3.1325	3.18696	3.20818
SPRR4	3.00745	2.94428	2.91934	3.02253	2.95238	2.98845	2.95075	2.90966	2.96687	2.95374	3.00754	2.96582	2.96212	2.93399	2.92869	2.99499	3.0131	3.0179
HSH2D	3.15694	3.15815	3.0979	3.14269	3.20711	3.23206	3.17671	3.18286	3.22522	3.25297	3.19004	3.20235	3.22877	3.17203	3.15901	3.24487	3.18104	3.21473
TRNT1	3.30512	3.28661	3.2771	3.28649	3.1625	3.16028	3.15205	3.25782	3.22466	3.23796	3.23424	3.22175	3.14924	3.2034	3.17707	3.17203	3.16933	3.16417
TMEM163	2.38539	2.39791	2.51228	2.86017	2.3089	2.32871	2.31528	2.51898	2.18298	2.34195	2.28724	2.64436	2.40129	2.43597	2.14746	2.43387	2.41591	2.40888
ARHGAP5	2.45687	2.71148	2.7716	2.67274	2.72059	2.78845	2.71376	2.69807	2.74325	2.64518	2.80208	2.85918	2.80442	2.91259	2.71295	2.84589	2.70985	2.78331
HERPUD2	3.20263	3.23235	3.16877	3.14334	3.26505	3.33693	3.29196	3.29233	3.35764	3.31725	3.28628	3.30824	3.27486	3.25243	3.32174	3.3029	3.27424	3.25629
JMJD6	2.05901	1.99016	1.85537	2.06483	2.1168	2.11068	2.0706	1.98741	2.15074	1.98446	2.12572	2.08407	2.05207	2.15108	2.10098	2.20301	2.05459	2.06342
SRCAP	2.69905	2.84005	2.7617	2.80382	2.56461	2.68235	2.4762	2.56047	2.58402	2.59043	2.59007	2.54405	2.61281	2.60453	2.57287	2.54058	2.56978	2.57376
MAP3K6	2.61651	2.62948	2.45127	2.47888	2.52554	2.45827	2.57109	2.53494	2.48688	2.48535	2.65622	2.66758	2.59884	2.56527	2.56198	2.59957	2.57091	2.51003
ARSG	2.40791	2.59399	2.5597	2.46819	2.53964	2.73566	2.66364	2.61364	2.7437	2.55239	2.54468	2.57819	2.65647	2.68528	2.55363	2.5461	2.6043	2.57874
ZNF101	2.95885	3.00459	2.93223	2.96075	3.00418	2.99235	2.92022	3.03798	2.98119	2.99513	3.00516	3.00461	2.9956	2.9735	2.96518	2.96952	2.95629	2.96824
PTPN11	2.20776	2.2909	2.38409	2.26424	2.21459	2.19072	2.22551	2.22276	2.24552	2.27317	2.25986	2.18874	2.2594	2.23517	2.23761	2.24369	2.30893	2.16779
KLHDC7B	2.58004	2.60675	2.58076	2.57369	2.70749	2.65541	2.72656	2.56792	2.47882	2.63481	2.72204	2.66695	2.7247	2.66964	2.56868	2.71426	2.62853	2.6612
ZNF626	2.9753	3.17525	3.23154	2.89028	3.03261	3.09453	3.262	2.91498	3.16236	3.02907	3.09178	3.0101	3.17607	3.09137	3.04661	3.12868	3.16261	3.12875
PHC3	2.85667	2.97439	2.9444	2.97411	3.05573	3.04697	2.97288	2.99454	2.96798	3.07861	3.03409	3.06539	3.04115	3.03481	2.99083	3.04833	2.98306	3.07861
IL11RA	2.48468	2.47993	2.35743	2.57793	2.55576	2.53449	2.51165	2.52631	2.5094	2.46454	2.57689	2.54051	2.49426	2.52391	2.45752	2.54479	2.48774	2.52032
TNFRSF10A	2.92257	2.58848	2.6855	2.72401	2.79018	2.92072	2.51967	2.71763	2.47121	2.96246	2.75278	2.91202	2.88349	2.70244	2.60947	2.72793	2.71539	2.60704
HPS4	2.76109	2.76636	2.82042	2.84498	2.85629	2.79518	2.76892	2.87005	2.83798	2.7701	2.80707	2.84685	2.86978	2.85443	2.85368	2.85594	2.83771	2.80842
UHMK1	3.0563	3.0961	3.06049	3.04501	3.00837	3.00368	2.99687	2.95586	3.00461	3.01192	3.0142	3.02689	2.97226	2.96181	2.98217	2.94653	3.01848	2.94863
TXNDC2	2.35755	2.22612	2.41013	2.40373	2.50411	2.50329	2.56346	2.46006	2.5059	2.47485	2.62838	2.51828	2.51054	2.51452	2.45845	2.47323	2.4823	2.5306
NAV3	1.90059	2.03053	1.8916	1.93664	2.05436	1.99665	1.99431	1.98116	1.90684	1.97275	2.04175	2.00131	2.02423	2.06584	2.03966	1.95051	1.95804	1.92987
C5orf22	3.18929	3.13672	3.21368	3.2119	3.08081	3.09334	3.09937	3.17308	3.13333	3.1841	3.16712	3.11475	3.09681	3.18095	3.1524	3.09938	3.10385	3.05738
PCDHGB7	1.75416	1.92192	1.9229	1.83633	1.77826	1.74511	1.82696	1.83916	1.7327	1.7624	1.84881	1.81793	1.77387	1.75449	1.76877	1.75449	1.85513	1.76871
ERC1	2.66003	2.8508	2.76156	2.88821	2.77913	2.81591	2.78326	2.73714	2.77667	2.73801	2.76482	2.7953	2.75954	2.7723	2.71511	2.75519	2.79279	2.79373
FLCN	2.77659	2.92522	3.00906	2.90947	3.02233	2.98907	2.96766	2.96641	2.90962	2.97193	2.9704	2.97226	3.02951	2.99365	3.01912	2.951	3.1076	2.94168
JMJD1C-AS1	2.61472	2.74414	2.61723	2.73704	2.65254	2.60588	2.73067	2.7222	2.64143	2.68934	2.64644	2.62841	2.6473	2.71324	2.62278	2.74627	2.71193	2.65956
LRRC7	1.90385	1.87326	1.8548	1.85704	1.85068	1.87383	1.80425	1.80577	1.77935	1.84561	1.89562	1.84148	1.93919	1.84016	1.80136	1.84515	1.83112	1.79552
SH2D3C	3.01449	2.93671	2.90776	2.98843	2.96979	2.93517	2.9641	2.93785	3.04732	2.91971	2.97288	2.95897	2.95953	2.97417	2.91337	3.02367	2.99422	3.01275
PPP1R3B	2.13019	2.0686	2.0629	2.24506	2.14657	2.13591	2.16894	2.10769	2.10453	2.0694	2.12709	2.12338	2.10986	2.09348	2.07922	2.15137	2.17455	2.13662
SLC9A7	3.05948	3.05992	3.11647	3.12303	3.12883	3.07639	3.17753	3.02672	3.08967	2.92055	3.1003	3.07831	3.12051	3.10716	3.07418	3.07579	3.13938	3.1517
IGSF3	2.49799	2.52936	2.60671	2.55658	2.55918	2.544	2.65712	2.56372	2.58545	2.66097	2.60069	2.50967	2.56958	2.60927	2.54793	2.60601	2.64648	2.52095
RFX6	2.11701	1.82509	1.90736	2.05129	1.93943	1.96352	1.93787	1.95596	1.97643	2.00772	1.92539	1.9152	1.97728	1.99952	1.9565	1.9009	1.98092	1.92751
DIRC1	1.82992	1.79255	1.82154	1.78874	1.79433	1.85115	1.79625	1.776	1.77068	1.85943	1.84326	1.87917	1.9094	1.79857	1.78196	1.89861	1.84712	1.89777
DNAJB7	1.73849	1.91126	2.05442	1.86684	1.83269	1.78244	1.90057	1.86015	1.86169	1.78686	1.79762	1.85533	1.89868	1.88115	1.77318	1.84619	1.79583	1.86813
UCN3	2.62046	2.4451	2.50092	2.67104	2.6276	2.59546	2.59002	2.60927	2.6073	2.54772	2.54954	2.60802	2.6624	2.59993	2.5468	2.56954	2.56865	2.61368
DIP2A	2.60754	2.57591	2.5451	2.69976	2.60478	2.6152	2.64657	2.5887	2.63973	2.62709	2.60944	2.55189	2.64299	2.60627	2.62149	2.61849	2.59548	2.64031
USP28	2.61954	2.94017	2.80036	2.80353	3.09422	3.01094	3.05302	2.98745	3.04257	2.9882	2.98382	3.04974	3.01314	3.02979	3.05684	3.08594	3.10732	3.08549
KNL1	2.8432	2.98046	2.86372	2.8336	2.92688	2.85023	2.905	2.95602	2.95194	2.86537	2.86414	2.93323	2.85725	2.7845	2.96149	2.81896	2.87691	2.94236
SENP8	2.7535	2.80655	2.90761	2.86678	2.81145	2.76423	2.92304	2.86214	2.91097	2.84077	2.8242	2.80258	2.88067	2.80201	2.83644	2.81433	2.8597	2.86214
GRHL1	2.22575	2.4059	2.33792	2.19618	2.31888	2.28028	2.24542	2.29147	2.25546	2.25617	2.28591	2.28138	2.26882	2.33045	2.2349	2.2371	2.32906	2.26999
CNBD2	2.22901	2.30378	2.26634	2.34455	2.21459	2.25056	2.2722	2.20367	2.23131	2.26744	2.2106	2.27574	2.24576	2.22908	2.17534	2.30254	2.25484	2.26905
CASKIN1	2.82867	2.79344	2.86705	2.89142	2.81103	2.76557	2.88598	2.83449	2.81456	2.80987	2.82175	2.81429	2.82662	2.80699	2.78199	2.86214	2.86227	2.81865
CACNA2D4	2.2568	2.18126	2.35916	2.09306	2.32645	2.35247	2.34875	2.35874	2.30957	2.40365	2.39488	2.4436	2.33184	2.35914	2.36126	2.35891	2.37229	2.35775
ARL11	2.83774	2.92738	2.82264	2.84315	3.00604	2.89627	3.0222	3.02537	2.87208	2.99486	2.99882	3.01213	2.93133	3.10763	2.94976	2.99837	2.92498	3.07764
SLC2A13	1.87822	2.05282	1.8798	1.86954	2.04592	1.9071	2.03492	1.8992	1.92057	1.91919	1.92033	2.17897	2.00061	1.96519	2.13178	2.07265	2.01301	1.98339
NIPA1	3.03829	3.09491	3.04004	3.09974	2.88031	3.00846	2.82947	2.95769	3.06866	2.99508	2.99742	3.00654	2.84292	2.69171	2.85887	2.77667	2.90758	2.92055
TUBA3FP	2.60293	2.57137	2.61617	2.64997	2.67299	2.62415	2.65902	2.6237	2.62073	2.60348	2.58081	2.60612	2.68257	2.58873	2.56495	2.61268	2.59055	2.64508
CARD16	3.17094	3.18387	3.14781	3.13213	3.19605	3.26216	3.16184	3.22999	3.19711	3.31812	3.21459	3.24614	3.14272	3.31686	3.11425	3.16487	3.07872	3.14262
DUSP19	1.86293	2.09681	1.99932	1.84109	1.84613	1.96643	1.94368	1.95322	2.00278	2.21659	1.98077	1.9208	2.08522	1.9478	2.08958	1.94829	1.96122	1.9164
CYB5D1	2.93129	2.95915	3.00806	2.93947	2.93982	2.98146	2.92068	3.05487	2.95813	2.94418	2.90973	2.96141	2.90915	2.96406	2.84058	2.96756	2.92668	2.97031
NMNAT2	2.26404	2.40556	2.19992	2.11154	2.33012	2.41087	2.23712	2.34208	2.27543	2.26335	2.42961	2.36118	2.26818	2.22892	2.28113	2.2999	2.3459	2.30313
SLC4A1	1.98868	1.92192	2.01086	2.08181	2.07954	2.08764	2.09539	2.1156	2.06534	2.18046	2.07537	2.17532	2.12467	2.14996	2.05559	2.17958	2.12966	2.05637
CREG2	2.0046	2.2254	1.96122	1.98572	2.0388	2.11999	2.02352	2.07776	2.04092	2.08797	2.11843	2.02965	2.04371	2.10641	2.11385	2.07736	2.02829	2.11917
RXFP1	1.90987	1.86989	1.95878	1.80149	1.97862	1.98733	1.98316	1.89243	1.92156	1.90949	1.8889	1.86204	1.94079	1.89771	1.97344	1.9009	1.89046	1.91933
SPEF2	2.55854	2.65714	2.67333	2.23714	2.36722	2.33627	2.25747	2.25917	2.09487	2.44025	2.32184	2.40697	2.17866	2.58908	2.19665	2.38836	2.33152	2.26905
DTD1	2.77465	2.74477	2.64917	2.65167	2.6582	2.63794	2.70595	2.70339	2.68876	2.71333	2.70003	2.65777	2.70794	2.657	2.6952	2.67427	2.73531	2.67281
GOLM2	2.48757	2.3797	2.51506	2.389	2.57751	2.62402	2.4614	2.4491	2.4798	2.46865	2.41996	2.37778	2.52092	2.51248	2.52648	2.59719	2.61387	2.52835
FGF1	1.85284	1.93292	2.06028	1.92436	1.94435	1.94219	2.01691	2.02113	1.99348	2.00445	1.99161	1.92529	1.91226	1.98224	1.99188	1.94189	2.01378	2.01259
ARPP21	1.90059	1.98176	1.91796	1.85216	1.88188	1.9114	1.8569	1.98833	1.8566	1.83304	1.9129	1.96971	1.88343	1.87137	1.90177	1.88104	1.91427	1.78432
RHOXF1	2.52372	2.51847	2.48138	2.52513	2.65601	2.62711	2.55063	2.52983	2.70073	2.54418	2.59784	2.49951	2.69165	2.68941	2.55749	2.5822	2.54199	2.49629
ADAMTS17	2.33423	2.42267	2.51997	2.43088	2.3851	2.44129	2.55907	2.45935	2.47353	2.42673	2.49256	2.49791	2.48313	2.44818	2.42855	2.39152	2.41298	2.42159
SNHG7	2.79509	2.7701	2.78945	2.7922	2.65702	2.62452	2.65451	2.6597	2.75791	2.70113	2.65938	2.65875	2.61109	2.64275	2.79052	2.76485	2.75399	2.7855
DHH	2.25225	2.18387	2.11195	2.32696	2.21176	2.27661	2.21807	2.25584	2.24674	2.22982	2.19533	2.26778	2.2699	2.26655	2.30639	2.23208	2.26312	2.26673
ABRA	1.99335	1.87566	1.8404	2.03207	1.97373	1.91675	2.06845	1.97563	1.95693	2.02872	2.10531	1.93314	2.0047	2.03656	1.99225	1.9523	1.97173	1.9745
KLHDC1	2.28747	2.36677	2.16805	2.25939	2.29679	2.27379	2.30791	2.20367	2.32856	2.31103	2.28879	2.39694	2.42659	2.21763	2.30929	2.33216	2.11181	2.29468
RICTOR	2.11064	2.22307	2.18385	2.32196	2.17742	2.11729	2.16495	2.01577	2.1918	2.18246	2.10503	2.14451	2.2203	2.09197	2.30634	2.1637	2.27568	2.16182
PCDHGA4	1.9707	1.98347	2.01203	1.95915	1.97273	1.94032	1.99348	2.04894	2.0053	2.04229	1.96365	1.97831	1.93806	1.94013	1.90477	1.99758	1.99388	2.08357
NETO1	2.62149	2.69132	2.53793	2.87543	2.62161	2.77225	2.75405	3.02289	2.39057	2.71866	2.67836	2.44914	2.92381	3.11459	3.14511	2.94774	2.72533	2.95653
WWP2	2.71971	2.73668	2.62841	2.64712	2.28988	2.35491	2.36653	2.45211	2.56327	2.6107	2.28633	2.39811	2.36762	2.33678	2.36239	2.46659	2.45247	2.58517
ST7L	2.40241	2.407	2.50331	2.22426	2.35569	2.32054	2.25901	2.38969	2.37914	2.4562	2.36556	2.4801	2.38854	2.52004	2.33113	2.48952	2.2975	2.3327
C2orf15	2.17616	2.14299	2.15617	2.13607	2.18285	2.24955	2.26588	2.25557	2.36891	2.25795	2.18715	2.1997	2.16782	2.27004	2.29056	2.21799	2.21916	2.27164
KCNH8	1.97507	1.90971	1.88777	2.01304	1.98224	1.93534	1.87198	1.93528	1.96117	1.96219	1.85533	2.01144	2.00848	1.95459	1.89227	1.90434	1.93631	1.98273
MCF2L	2.01892	2.05003	1.95993	1.98915	2.09121	2.08947	2.13733	2.10216	2.11184	2.08432	2.07254	2.09887	2.09742	2.12947	2.11293	2.08391	2.12674	2.08004
SLCO6A1	2.24155	1.99356	2.15089	2.22261	2.1368	2.00907	2.03158	2.03085	1.99276	1.99806	2.07254	2.06273	2.09442	2.06084	1.99984	1.96135	2.01602	2.04662
PP2D1	1.99851	1.93995	1.88986	1.9303	1.97407	1.85376	1.95556	1.92231	1.96454	1.94749	1.93587	1.93498	1.90065	2.03019	1.95499	1.94729	1.94013	1.96519
KLC3	3.04177	2.92334	2.97971	3.00995	3.02917	3.04846	3.03467	2.98201	2.9971	2.957	3.06332	3.04151	3.03969	3.0318	2.9517	3.03569	2.96056	3.02589
CIB3	2.00613	1.9515	1.98129	2.14211	2.20716	2.07611	2.21115	2.09452	2.0122	2.12536	1.9923	2.09465	2.16607	2.1593	2.07643	1.97052	2.13098	2.09726
CADM2	1.99518	2.11159	1.82969	2.1235	2.01673	2.03632	2.04009	1.99785	1.99035	2.06042	2.06812	1.9914	2.02697	2.07175	2.02464	2.04871	2.06424	2.04956
DOCK8-AS1	2.43033	2.33005	2.26182	2.36394	2.27801	2.30321	2.36897	2.3538	2.29205	2.41397	2.37824	2.27859	2.40272	2.31975	2.28662	2.34517	2.31058	2.29123
HDAC9	1.94361	1.99393	1.99932	1.90606	2.07259	2.12822	2.06168	2.09019	1.96108	2.18374	2.03789	2.07248	2.08707	2.07016	2.09824	2.14174	2.07633	2.00438
SLC16A11	2.87343	2.71339	2.87472	2.94853	2.95264	2.93802	2.95047	2.90768	2.82623	2.91746	2.89006	2.89128	2.94393	2.9325	2.84495	2.91814	2.88127	2.91172
TMEM67	1.92763	1.85433	1.87322	1.76484	1.83818	1.85797	1.87653	1.88648	1.88927	1.85568	1.8711	1.85581	1.8283	1.8301	1.83753	1.77996	1.8783	1.83947
HS6ST2	1.80106	1.87931	1.78529	1.934	1.81485	1.79215	1.76909	1.89572	1.801	1.82864	1.80296	1.76951	1.70958	1.80394	1.9092	1.79576	1.76445	1.81647
CAMKK1	2.6335	2.52846	2.701	2.61487	2.82594	2.7153	2.69462	2.72258	2.69136	2.69166	2.78678	2.78028	2.72584	2.70129	2.67985	2.73888	2.72636	2.73635
ZNF625	2.69447	2.57754	2.67433	2.78778	2.64851	2.60777	2.68987	2.62493	2.72564	2.70425	2.66283	2.63258	2.68242	2.61602	2.67376	2.70386	2.75714	2.67637
ZNF563	2.56578	2.63375	2.52168	2.59304	2.4986	2.38866	2.55385	2.5545	2.58026	2.50722	2.43901	2.49982	2.51156	2.52362	2.55925	2.61444	2.51636	2.64543
LIN9	2.03504	2.03346	1.96957	2.09029	2.12533	2.09715	2.01743	2.00255	2.00559	2.07071	2.02163	2.05477	2.0278	2.05319	2.00694	2.05828	2.07646	2.03752
CLEC4D	1.95957	1.97261	1.93416	1.94237	1.89391	1.98582	1.95389	2.03545	2.03312	1.97463	1.96179	1.97101	2.04011	2.03134	2.17269	1.96987	2.01308	1.99738
SLC25A27	1.97896	2.06056	1.93968	1.95915	1.91876	1.9103	1.95618	1.94657	1.96437	1.98233	1.96315	1.94966	1.9595	1.91728	1.86097	1.9497	1.93172	1.8973
GPRC6A	2.50283	2.47963	2.65231	2.49358	2.54887	2.35356	2.50566	2.51331	2.5251	2.51093	2.57287	2.51189	2.59656	2.46523	2.48487	2.48371	2.50728	2.50035
RAET1E	1.9818	2.00385	2.09681	2.22531	2.08996	2.05311	2.13128	2.08187	2.07295	2.0447	2.11843	2.12737	2.0429	2.06086	2.10397	2.06542	2.05799	2.05948
SLC44A5	2.08429	1.95603	1.84772	1.99714	1.92235	1.91358	1.94784	2.05851	2.03094	1.91087	1.93566	1.95239	1.9582	1.94304	2.00708	2.01283	1.94459	1.9147
ZNF417	1.91862	1.90276	2.12262	2.1047	1.92915	1.89077	1.88329	1.82595	1.98618	1.95596	1.89383	1.88556	1.83686	1.90532	1.89399	1.80377	1.96914	1.94926
ZNF781	1.91877	1.90292	1.93543	1.84728	1.86746	1.88215	1.89321	1.8584	1.85646	1.92865	1.85927	1.85821	1.90078	1.88718	1.85801	1.88211	1.83226	1.9229
HELB	2.65113	2.93963	2.71392	2.71093	2.87518	2.8249	2.83647	2.81006	2.8176	2.67437	2.75473	2.97053	2.84514	2.9858	2.75451	2.77944	2.84113	2.91735
SEC62	2.53052	2.87119	2.77683	2.71581	2.92736	2.88108	2.91315	2.99563	2.91546	2.93876	2.85154	2.94715	2.90312	2.86305	2.90182	2.8709	2.87211	2.98254
TRDN	1.97681	1.79459	1.89223	1.94214	1.93385	1.89917	1.9235	1.96376	1.86759	1.85026	1.80765	1.88626	1.90714	1.88218	1.89081	1.86238	1.82319	1.88669
SOCS4	2.60234	2.75259	2.92458	2.73483	2.63486	2.57301	2.60057	2.58839	2.72043	2.61809	2.67396	2.58946	2.5762	2.62509	2.6927	2.69017	2.70073	2.66126
LINC02904	2.31903	2.50158	2.64952	2.40041	2.44496	2.63061	2.37656	2.41743	2.35324	2.68735	2.36186	2.47931	2.40894	2.35026	2.53509	2.48632	2.38159	2.49263
ZNF547	2.01805	2.39967	2.42697	2.32132	2.23507	2.18193	2.17813	2.14391	2.29381	2.26266	2.08391	2.11423	2.24497	2.26418	2.33177	2.39336	2.26456	2.31053
SIM1	2.07396	2.11427	1.95706	2.10626	2.19644	2.14411	2.1439	2.14024	2.15168	2.14623	2.15888	2.07844	2.08964	2.20299	2.07137	2.09107	2.10295	2.09401
PROM2	1.94524	1.94094	1.9766	1.96814	1.92775	1.87416	1.93978	1.87221	1.93525	1.94241	1.95352	1.96823	1.9657	1.97376	1.90311	1.97142	1.93929	1.98116
TLR4	2.51023	2.5571	2.70873	2.49796	2.39057	2.42171	2.51375	2.44459	2.55253	2.48187	2.40762	2.43815	2.39732	2.42111	2.46917	2.44121	2.52928	2.47951
TSNARE1	2.31197	2.29674	2.23742	2.30732	2.24603	2.25013	2.29874	2.28747	2.26172	2.23655	2.29497	2.31845	2.32882	2.29048	2.22506	2.2849	2.28924	2.28085
CAPN13	2.04909	1.90764	2.22543	1.86529	1.91696	2.12246	1.98019	1.95468	1.95068	1.91177	2.02338	2.01628	1.98486	2.01746	2.01554	1.99914	1.95997	1.9745
STMN1	1.9105	1.8556	1.96625	1.9515	2.04681	1.99365	1.98989	2.09665	2.02994	2.03651	2.0346	2.03299	2.02211	2.03388	2.02417	2.03057	2.09098	2.05598
SIGLEC10	2.70498	2.70249	2.78849	2.80646	2.83733	2.7859	2.71029	2.73949	2.69466	2.91104	2.68152	2.75788	2.87571	2.704	2.63549	2.80975	2.71727	2.6619
RFX4	2.10932	2.12276	2.20408	2.20231	2.03918	2.01339	2.08591	2.00396	2.09751	2.02275	2.03518	2.06131	2.03684	2.01432	2.08341	2.06897	2.03214	2.11569
WFIKKN1	2.77533	2.77812	2.75583	2.84191	2.78723	2.86712	2.75627	2.80896	2.80961	2.78578	2.85195	2.83459	2.8002	2.79774	2.78668	2.82362	2.79671	2.80178
SENP1	3.11345	3.12113	3.14603	3.11441	3.07156	3.03058	3.04238	3.05779	3.08297	3.06111	3.07112	3.06668	3.01392	3.07928	3.0704	3.04863	3.11947	3.08537
KLF14	2.42281	2.44179	2.57011	2.50665	2.41016	2.42063	2.3762	2.38634	2.37934	2.36056	2.46823	2.4332	2.38899	2.43599	2.31622	2.43673	2.39564	2.40288
NXNL2	1.97333	2.0113	2.01932	2.10515	1.94715	1.97252	2.01364	2.03658	2.08199	2.00034	2.02363	2.02332	1.98831	2.01525	1.96682	1.97829	1.97632	2.03456
BRS3	1.93081	2.00162	2.14468	2.08525	2.10698	2.0468	1.95753	1.9914	1.95781	2.00117	2.00252	2.0268	1.95857	2.00993	2.07686	1.94774	1.9886	1.96192
TMX3	2.16832	2.0785	2.25932	2.02089	2.18695	2.0895	2.00034	2.25122	2.04508	2.2643	2.01639	2.19615	2.07262	2.07872	1.95774	2.10212	2.15733	2.06456
ZNF396	1.97419	1.99562	1.86249	1.97512	1.91662	1.90771	1.938	1.92233	1.93556	1.85605	1.77807	1.86011	1.8729	1.88844	1.78237	1.9148	1.84334	1.81483
SLC26A7	2.01421	1.87252	1.96894	1.78196	1.76457	1.75507	1.94934	1.90537	1.78761	1.86657	1.8368	1.82333	1.84423	1.79864	1.7591	1.76062	1.81027	1.78506
SNX18	2.43082	2.29372	2.36648	2.28945	2.33718	2.34609	2.30381	2.32162	2.32461	2.28735	2.36048	2.26233	2.34946	2.28146	2.21966	2.3463	2.33881	2.29631
FBXO39	2.19295	2.33218	2.25167	2.27799	2.28054	2.18642	2.22854	2.12861	2.23551	2.21247	2.25533	2.18835	2.26514	2.19945	2.23539	2.21404	2.24508	2.20602
B3GNT6	2.6206	2.57996	2.62108	2.70985	2.58065	2.59972	2.63553	2.59957	2.66281	2.58332	2.63901	2.62427	2.66641	2.66234	2.54693	2.54637	2.65899	2.64873
DENND1B	2.01882	2.03053	1.95934	2.09224	2.06822	2.0611	2.09374	2.03838	2.09374	2.19533	2.09592	2.08357	2.05123	2.06797	2.03226	2.06587	2.08778	2.09042
ZNF619	2.88888	2.84665	2.82589	2.89181	2.83504	2.83055	2.9316	2.83008	2.88112	2.89797	2.89138	2.85931	2.85564	2.854	2.84009	2.87155	2.8521	2.89224
CILK1	1.90059	1.80188	1.90201	1.87481	1.67045	1.66112	1.79976	1.67661	1.69189	1.74648	1.72897	1.72336	1.76424	1.72207	1.80858	1.72301	1.72964	1.76034
FAM71D	2.04579	1.93203	2.01749	2.00541	1.98481	2.10006	2.02086	2.10064	2.06251	2.13168	2.06552	2.10355	2.0786	2.10378	1.98201	2.09765	2.07353	2.07606
BCL2L14	1.98557	2.00232	2.08933	1.80735	2.07417	2.07423	1.99989	2.06296	2.05525	2.04118	2.05203	2.05215	2.00676	2.02287	2.05891	2.03569	2.07037	2.02779
HS6ST3	2.36169	2.32454	2.40719	2.34757	2.27882	2.33314	2.46681	2.42754	2.33214	2.29535	2.46747	2.35871	2.36078	2.38074	2.31347	2.34502	2.41695	2.3819
SLC26A1	1.91505	1.9628	1.87268	2.05217	1.91959	2.0121	2.0179	1.98509	1.98013	2.0104	1.98019	2.06557	2.02938	2.02315	2.01308	2.01878	1.97964	1.95378
CLDN15	2.83205	2.79886	2.70064	2.7799	2.72277	2.63815	2.70622	2.76335	2.75476	2.74133	2.7348	2.70353	2.72357	2.61902	2.78324	2.84342	2.7862	2.82172
RAB42	3.04653	2.73964	2.73166	2.70442	2.87806	2.77618	3.19379	2.87355	2.86314	2.9726	2.9466	2.79239	2.99178	2.92869	3.10299	2.9156	3.12177	2.87085
PTCHD1	2.34529	2.04151	2.19597	2.07481	2.14793	2.12045	2.09512	2.12478	2.01641	2.1668	2.05332	2.10437	2.17768	2.0901	2.08614	2.10871	2.08869	2.07615
M1AP	1.72065	1.7046	1.84189	1.90963	1.87039	1.76259	1.67909	1.81246	1.80968	1.84226	1.85548	1.79521	1.79748	1.77143	1.78359	1.78283	1.77826	1.80911
ZSCAN4	2.15252	1.74627	1.93376	1.87466	1.9538	1.88616	1.92801	1.99197	1.96627	1.857	1.88452	1.98971	1.87095	1.96108	1.90477	1.88679	1.86862	1.95003
VWA5B1	2.32264	2.19937	2.38364	2.50488	2.35211	2.34891	2.3363	2.31924	2.31792	2.2263	2.38125	2.32452	2.42861	2.39604	2.33561	2.31908	2.33735	2.26536
LINC00311	2.06038	2.07321	2.17205	2.23325	2.15445	2.16999	2.1535	2.12286	2.05234	2.11608	2.07028	2.08219	2.15154	2.17476	2.07756	2.11643	2.12517	2.13965
HTR6	1.98697	2.11364	1.98021	2.11538	2.15552	2.16247	2.04891	2.22761	2.08313	2.3645	2.16595	2.12221	2.12577	2.12798	2.11373	2.12136	2.02451	2.10544
MAGEB6	1.93342	1.79327	1.86564	1.77578	1.80106	1.76801	1.8012	1.78611	1.80466	1.87318	1.82804	1.83221	1.88508	1.83499	1.83214	1.85537	1.74568	1.81179
RUSC1-AS1	2.58426	2.56027	2.55105	2.52291	2.59979	2.65478	2.66705	2.65784	2.6586	2.67748	2.69978	2.65414	2.65296	2.6769	2.79979	2.72173	2.79468	2.80356
CACNG6	2.95717	2.92161	2.91216	3.01034	2.9843	3.00153	3.00251	2.93088	2.96357	2.91354	2.9452	2.97096	2.98054	2.96774	2.90761	2.98762	2.97057	2.9771
LMNTD1	2.51463	2.3858	2.48214	2.54853	2.50134	2.46182	2.56606	2.53714	2.60136	2.52077	2.62052	2.5557	2.55664	2.61505	2.51694	2.55471	2.58023	2.59281
CIRBP-AS1	2.85195	2.7541	2.75417	2.74864	2.75332	2.78806	2.79671	2.74299	2.76057	2.68656	2.75465	2.74236	2.78957	2.7447	2.62236	2.77955	2.75131	2.78464
AXDND1	1.77223	1.88815	1.79684	1.80712	1.86166	1.84036	1.75844	1.83845	1.84702	1.87236	1.84252	1.84433	1.83814	1.78391	1.84674	1.83829	1.86699	1.78086
ASMTL-AS1	2.47667	2.25648	2.34912	2.4865	2.3902	2.55972	2.38936	2.37271	2.39255	2.38225	2.42087	2.41405	2.46236	2.42044	2.3468	2.38971	2.39352	2.50271
CD200R1	2.67761	2.86897	2.24901	2.1811	2.71317	2.78727	2.41351	2.18382	2.74978	2.07637	2.43206	2.66024	2.85966	2.37954	2.70204	2.88662	2.45318	2.34059
LINC00334	1.8531	1.88028	2.03369	1.66112	1.9686	1.89175	1.92219	1.9696	1.99518	2.04092	2.0868	2.01501	1.97701	2.00059	2.04337	1.99832	2.02824	1.97715
ATOH7	1.85077	1.76351	1.77638	1.82483	1.78109	1.80985	1.85975	1.87022	1.86427	1.76665	1.77318	1.80694	1.86554	1.7831	1.74434	1.83352	1.90475	1.83194
SEC16B	1.96759	1.92967	1.91986	1.9662	1.96804	1.9202	1.9406	1.95549	1.97245	1.80033	1.91248	1.95445	1.89618	1.94307	1.97785	1.94026	1.91419	1.899
AMER1	2.55172	2.5581	2.47993	2.50946	2.53383	2.42813	2.36552	2.47267	2.43829	2.48974	2.40991	2.47401	2.42924	2.47521	2.5423	2.51023	2.50683	2.47016
NKX6-3	2.30896	2.21357	2.34215	2.36348	2.41073	2.42894	2.28556	2.3966	2.3429	2.3923	2.33976	2.40891	2.36878	2.38624	2.31398	2.42198	2.326	2.36355
TBATA	2.16135	2.1948	2.25269	2.22821	2.34686	2.345	2.29394	2.22821	2.23359	2.25645	2.28965	2.24741	2.27099	2.24956	2.17951	2.2426	2.25136	2.29123
EXOC3L2	2.98392	2.91127	2.9765	3.0634	3.04075	3.04281	3.04497	3.00731	3.01449	2.97463	3.06901	3.03906	2.99575	3.01057	2.95951	3.05619	3.00455	3.02863
CABP4	2.60485	2.09964	2.42305	2.57258	2.41974	2.48516	2.38916	2.38173	2.38616	2.4224	2.43783	2.43943	2.3579	2.39875	2.39109	2.47667	2.4169	2.39924
TNFRSF13C	3.16088	3.09238	3.01692	3.12116	3.238	3.11814	3.18012	3.16652	3.12848	3.09173	3.14296	3.04713	3.20682	3.12519	3.12898	3.13394	3.18709	3.15244
CAMK2N2	2.98875	2.84096	2.9655	3.04094	2.9491	2.92262	2.93505	2.93355	2.91932	2.89911	2.91505	2.91205	2.93613	2.92487	2.85837	2.88736	2.9845	2.93926
ANKRD30BP2	1.93953	2.01842	2.06583	1.82175	1.79907	1.85605	1.91675	1.78529	1.8984	1.89292	1.82443	1.87544	1.84982	1.88104	1.83809	1.87167	1.92717	2.03912
KCNG3	1.95508	1.86989	1.82556	1.87195	1.94517	1.96243	1.91675	1.91181	1.96711	1.86926	1.92401	1.83967	1.91759	1.87914	1.85091	1.966	1.90579	1.91373
LINC01312	1.80765	1.91961	1.76645	2.06962	2.00045	1.85012	2.01047	1.94905	1.96816	1.96184	1.90129	1.92095	1.99839	1.91151	1.96421	1.98618	1.91687	2.01462
FOXP2	2.28672	2.19625	2.21126	2.04297	2.15776	2.1422	2.17371	2.2114	2.17446	2.27212	2.21703	2.17145	2.16952	2.28113	2.16998	2.24837	2.18827	2.21275
B4GALNT2	2.06686	2.07537	2.16383	2.30932	2.34658	2.27728	2.2345	2.26275	2.21494	2.25911	2.31088	2.2556	2.38492	2.3325	2.18281	2.33158	2.27794	2.27126
FMR1NB	1.9449	1.79552	2.04128	1.72694	1.84334	1.79817	1.77403	1.82394	1.83144	1.76969	1.80577	1.84674	1.81902	1.74946	1.84288	1.76052	1.84722	1.77781
GCSAML	2.10233	1.97774	2.06583	2.01461	2.00202	2.00028	2.03369	1.97252	1.94721	1.96035	1.95423	2.06723	2.00907	2.02836	2.01081	1.99388	1.98467	1.98148
SIGLEC11	2.17159	2.0733	2.14204	2.13532	2.19221	2.16894	2.13128	2.17768	2.12278	2.14348	2.13807	2.13543	2.14152	2.16609	2.11896	2.0872	2.16674	2.14334
IL23R	2.81691	2.80657	2.86846	2.82051	2.84756	3.0394	2.79495	2.72609	2.903	2.50066	3.19756	2.93272	2.99244	2.89095	3.07298	2.80794	2.92204	2.62743
MAGEB18	1.85864	1.85845	1.89116	1.79228	1.73902	1.78172	1.80489	1.79695	1.86854	1.80755	1.87801	1.80215	1.81716	1.77281	1.84872	1.7364	1.88316	1.76457
CD276	2.50902	2.52359	2.47818	2.5559	2.59832	2.69698	2.56448	2.54371	2.52737	2.70711	2.62741	2.63918	2.62459	2.67621	2.51927	2.49438	2.54174	2.54209
IFNL2	2.33529	2.25988	2.27229	2.32106	2.38576	2.38954	2.29299	2.24466	2.2954	2.29629	2.25489	2.42828	2.40814	2.26983	2.25854	2.37132	2.25754	2.23915
IFNL1	2.42762	2.36798	2.46289	2.30176	2.49231	2.49738	2.41819	2.43859	2.44978	2.46889	2.47011	2.44291	2.45724	2.45996	2.38374	2.45574	2.46314	2.42828
C4orf36	2.2343	2.10073	2.10318	1.87502	2.09404	2.13765	2.0717	2.08953	2.17169	2.16322	2.14459	2.12714	2.02591	2.06528	2.18402	1.99398	2.05184	2.08181
FIGNL1	3.15133	3.10152	3.12501	3.12147	3.12358	3.0993	3.13245	3.08454	3.1369	3.01142	3.15976	3.12672	3.10276	3.10874	3.12649	3.135	3.15489	3.12848
RIMS1	1.82027	2.00811	1.9162	1.88542	1.83175	1.75954	1.81401	1.93179	1.88039	1.92159	1.84143	1.89095	1.90632	1.88118	1.96472	1.8461	1.86554	1.88248
PITPNM2	2.15531	2.23841	2.041	2.19679	2.33921	2.30968	2.27002	2.24757	2.30318	2.2522	2.28949	2.27341	2.26688	2.30698	2.20945	2.20253	2.30095	2.3031
PCDH10	2.26983	2.28001	2.20781	2.29332	2.19877	2.16674	2.13701	2.13254	2.17686	2.06115	2.15729	2.21012	2.17902	2.11835	2.14731	2.14984	2.14095	2.13562
TAB3	2.45098	2.74115	2.60604	2.53724	2.42256	2.26461	2.29629	2.3993	2.33718	2.40081	2.36486	2.40558	2.33738	2.3846	2.34236	2.33792	2.36034	2.26954
GRK7	2.07273	2.0234	2.04573	1.94542	2.10273	2.07288	2.13445	2.02309	2.05975	2.09811	2.03212	2.0645	2.05972	2.09799	2.07567	2.0587	2.08293	2.05549
MMEL1	2.6274	2.54481	2.63032	2.72662	2.70241	2.66286	2.63474	2.70344	2.62124	2.69536	2.68798	2.70297	2.67872	2.80696	2.68055	2.68944	2.6666	2.59332
PDE8A	3.00906	2.94877	2.97268	3.05553	2.93985	2.81238	2.9444	2.93462	2.94104	2.92861	2.92732	2.79248	2.92923	2.93658	3.00477	2.92884	2.96128	2.81145
NLRP6	2.26782	2.18439	2.19737	2.18878	2.26682	2.27551	2.21366	2.30823	2.23386	2.21034	2.29569	2.30369	2.28949	2.24676	2.20588	2.17763	2.19511	2.24981
AKNAD1	2.07804	2.16621	2.1226	1.99939	2.07809	2.07787	2.10986	2.03017	2.11304	2.04753	2.06731	2.08051	2.06246	1.99478	2.03909	2.0509	2.08898	2.03479
RTL3	2.57946	2.57673	2.55105	2.60142	2.46386	2.5443	2.46475	2.49717	2.58552	2.57795	2.61713	2.5498	2.56072	2.53632	2.47347	2.51498	2.4377	2.4896
ATRIP	3.08223	2.93909	2.94676	3.05309	2.89067	2.981	2.89727	2.96062	2.92659	2.92557	2.92063	2.94587	2.87909	2.90707	2.92742	2.92271	2.88999	2.86205
ZIC5	2.15582	2.15793	2.12727	2.0607	2.03452	2.06573	2.07881	2.02392	2.02349	2.03359	2.14606	2.04002	2.06665	2.11634	2.04515	2.05854	1.96985	2.05891
ANGPT1	1.98372	1.81625	2.08761	1.8131	1.76712	1.80388	1.75571	1.79929	1.90448	1.81677	1.83642	1.846	1.84459	1.76592	1.84736	1.75632	1.833	1.78924
TEDDM1	2.15686	1.93778	2.0729	2.20218	2.1312	2.19627	2.16843	2.20169	2.15776	2.10155	2.19937	2.17118	2.21281	2.12467	2.14105	2.17182	2.22026	2.18305
TRIM67-AS1	2.50607	2.26153	2.43859	2.31194	2.41367	2.40408	2.38393	2.40538	2.37776	2.38468	2.422	2.43176	2.42052	2.47387	2.41175	2.46395	2.42673	2.42195
GABRG1	2.00778	1.81466	1.82293	1.83167	1.86996	1.82246	1.83855	1.78996	1.81204	1.79929	1.82373	1.85296	1.95261	1.85348	1.85414	1.9009	1.833	1.88092
PANX2	2.82433	2.7349	2.7247	2.90533	2.86469	2.82578	2.81808	2.83826	2.8239	2.8182	2.88675	2.81067	2.84177	2.83411	2.81428	2.81299	2.82857	2.82662
ZNF114	2.15552	2.44445	2.14336	2.31014	2.14309	2.17238	2.16151	2.17348	2.10629	2.42007	2.19213	2.13793	2.06853	2.31468	2.44236	2.13779	2.24632	2.16848
CCDC27	2.62119	2.63711	2.59467	2.6146	2.77802	2.61705	2.68722	2.69976	2.62872	2.70877	2.67503	2.63337	2.65369	2.74344	2.67668	2.60754	2.63074	2.63494
CFAP161	1.93286	1.79503	1.72844	1.92669	1.88163	1.90327	1.8602	1.75685	1.94784	1.90483	1.84431	1.84791	1.86154	1.85581	1.91962	1.84728	1.77897	1.83849
RBMY2FP	2.07123	1.99211	1.96814	1.80069	1.88692	1.90458	1.91389	1.9326	1.9612	1.97545	1.9863	1.89197	2.00784	2.00654	1.94727	1.91653	1.92185	1.93214
NEUROD2	2.69242	2.7219	2.70813	2.7486	2.77578	2.76597	2.68546	2.71899	2.74037	2.76332	2.75497	2.75131	2.67437	2.72977	2.69538	2.70919	2.73707	2.70711
LINC02899	2.08273	2.16519	2.12687	2.26892	2.61599	2.66026	2.39501	3.06789	2.27516	2.26942	2.47728	2.29221	2.30624	2.30188	2.23113	2.27446	2.29202	2.24083
LINC00208	2.47231	2.4212	2.46966	2.39612	2.49292	2.4378	2.4949	2.46926	2.5077	2.48781	2.55907	2.52843	2.51027	2.48613	2.53383	2.50112	2.44377	2.51522
DNAH6	2.09548	2.09505	1.89501	1.94357	1.88248	1.97245	2.05221	2.07183	2.06061	1.95532	2.02002	2.02109	2.06317	1.94666	2.02991	1.9696	1.95302	2.04874
LRRC15	2.48757	2.44926	2.46664	2.48227	2.41602	2.41615	2.53142	2.50426	2.46588	2.47274	2.45411	2.45235	2.41668	2.52666	2.40205	2.44053	2.44893	2.40697
CFAP46	2.5028	2.39376	2.45735	2.46667	2.57199	2.53574	2.57851	2.49323	2.4883	2.50015	2.59025	2.54163	2.64115	2.6517	2.50132	2.56346	2.53372	2.50876
B3GNT7	2.31968	2.30453	2.35048	2.3488	2.14088	2.28548	2.25236	2.26116	2.3119	2.25981	2.22254	2.26976	2.41213	2.29954	2.22266	2.2098	2.28755	2.23005
CBLL2	2.43724	2.40508	2.35729	2.47585	2.4014	2.37673	2.45401	2.4014	2.36461	2.35775	2.40113	2.42037	2.42712	2.30649	2.36091	2.36886	2.40545	2.38441
ZMYM6	2.6884	2.56628	2.89985	2.85472	2.55371	2.38634	2.37589	2.39776	2.5121	2.47916	2.43667	2.61191	2.48566	2.4819	2.48703	2.4507	2.4309	2.44086
SGCZ	1.82902	1.74014	2.06189	1.95915	1.95243	1.99707	1.90057	1.8876	1.98504	1.81764	1.99401	1.8711	1.964	1.97426	2.04573	2.02396	1.95223	1.96355
LINC02551	1.83686	1.78599	1.7828	1.81064	1.77697	1.72416	1.71515	1.71541	1.71899	1.71942	1.76886	1.75595	1.7766	1.72552	1.70582	1.75879	1.74527	1.72527
WNT9B	2.38889	2.36922	2.39511	2.50923	2.40873	2.34414	2.49889	2.39219	2.37291	2.29519	2.42517	2.38144	2.43473	2.43975	2.32779	2.43632	2.36545	2.42185
DNAJB13	2.56591	2.51504	2.5124	2.57968	2.4015	2.47514	2.54472	2.44699	2.50658	2.53721	2.46934	2.46374	2.49287	2.50015	2.50582	2.49451	2.50327	2.52693
CNPY3	3.40758	3.37814	3.37918	3.43374	3.31144	3.28458	3.38041	3.37096	3.44211	3.4027	3.3387	3.29716	3.3138	3.38128	3.33002	3.28807	3.34812	3.38275
SCAMP1	2.91698	2.95147	2.92699	2.83236	2.97179	2.95302	2.99616	3.01798	3.00077	2.95199	2.99499	2.99675	2.91196	2.95339	2.94536	2.98929	2.93199	2.96818
LINC00471	2.24955	2.17936	2.10621	2.14979	2.15069	2.12037	2.24665	2.42176	2.41343	2.18704	2.23652	2.13957	2.2203	2.29562	2.20801	2.27501	2.2534	2.30193
HAS3	2.54267	2.63962	2.52291	2.57249	2.64281	2.62349	2.64828	2.60667	2.60267	2.60038	2.61064	2.61676	2.54519	2.62199	2.53509	2.62555	2.58214	2.56884
FGF4	2.09368	2.17266	1.97512	2.11352	2.08953	2.08755	2.18959	2.11435	2.178	2.14131	2.17734	2.09148	2.16508	2.10378	2.08787	2.08625	2.11613	2.18888
SLC30A8	2.34973	2.1794	2.27635	2.12925	2.25451	2.28713	2.21261	2.25577	2.28877	2.24854	2.32264	2.28052	2.34016	2.33898	2.26917	2.25971	2.3165	2.31197
LOC439933	1.83829	2.00008	1.84109	2.01086	1.8453	1.76701	1.83124	1.79802	1.94917	1.85649	1.83967	1.80296	1.885	1.85231	1.8289	1.90642	1.833	1.78801
C11orf65	2.10479	2.18728	2.45003	2.12827	2.12215	2.19221	2.26067	2.30162	2.2347	2.13545	2.10479	2.05488	2.21966	2.24436	2.25983	2.05538	2.13243	2.19126
FAM71E2	2.13104	2.13422	2.18095	2.09457	2.12476	2.15898	2.16355	2.17674	2.11907	2.17247	2.28014	2.19132	2.15686	2.16658	2.1794	2.10149	2.23917	2.07831
OR5P2	1.99322	2.06845	2.16005	2.25436	2.14707	2.20816	2.26281	2.17465	2.13534	2.19897	2.08578	2.15004	2.14152	2.14007	2.09933	2.17419	2.16255	2.20008
DYDC1	1.83723	1.85548	1.92669	1.97587	1.87537	1.80128	1.9083	1.79177	1.80436	1.86986	1.90016	1.86869	1.77249	1.8904	1.90943	1.88262	1.89391	1.80316
IL27	2.72965	2.67649	2.77184	2.68987	2.74828	2.73981	2.74713	2.6907	2.70774	2.72181	2.76772	2.79722	2.73288	2.72749	2.67952	2.70506	2.74656	2.69942
IQCF1	2.53922	2.49545	2.45549	2.43	2.58096	2.48259	2.49272	2.57226	2.52843	2.54749	2.54068	2.47338	2.50694	2.51202	2.51656	2.48314	2.62319	2.48205
DEFB125	2.05461	2.04779	2.11283	2.20708	2.11087	2.14164	2.15947	2.09699	2.18446	2.15282	2.16496	2.11564	2.21078	2.09606	2.11826	2.19207	2.16129	2.15554
WFDC10B	1.97812	2.06254	2.09626	2.05834	2.07133	2.03538	2.05795	2.04542	2.04371	2.07539	2.05045	2.1257	2.08264	2.12117	2.04194	2.05311	2.05346	2.01139
PKHD1	2.29494	2.27024	2.22694	2.27302	2.29615	2.26135	2.27277	2.32316	2.27751	2.267	2.29667	2.27748	2.33491	2.24058	2.29739	2.30862	2.23932	2.36118
PKD1L1	1.86306	2.03507	2.0699	2.30817	2.05043	2.12947	2.05445	2.0615	2.08619	2.10624	2.06204	2.11686	2.09673	2.10835	2.06949	2.09592	2.01375	2.09091
ADGRG4	2.03378	1.98118	1.99512	2.04616	2.05776	2.07052	1.97557	2.09184	2.06629	2.02079	2.16588	2.10312	2.00524	2.03797	2.01375	2.01824	2.08137	2.04438
TENM1	2.25899	2.34504	2.37094	2.35914	2.25966	2.32535	2.4381	2.34619	2.34397	2.30176	2.35135	2.35148	2.32586	2.34353	2.38587	2.30365	2.40134	2.31587
REXO1L1P	2.34164	2.28806	2.22765	2.2565	2.35612	2.30722	2.3678	2.30122	2.41448	2.36199	2.4497	2.36528	2.29915	2.4313	2.3789	2.3199	2.34441	2.38518
CNTNAP5	2.29765	2.12026	1.97684	2.04051	2.11803	2.14637	2.10983	2.12528	2.07626	2.08429	2.13355	2.09001	2.13417	2.11125	2.13168	2.0634	2.07455	2.09624
RECQL4	3.15432	3.01968	3.05473	3.1325	3.08541	3.05638	3.10385	3.09899	3.15026	3.04171	3.09915	3.10732	3.06856	3.09967	3.10405	3.10861	3.15675	3.14086
ADGRF3	2.43527	2.37987	2.29931	2.46848	2.34414	2.39776	2.4137	2.37582	2.37775	2.37636	2.41053	2.38149	2.34839	2.38788	2.35445	2.38082	2.43905	2.37607
TMC2	2.72654	2.61089	2.71337	2.71313	2.69642	2.71124	2.71036	2.68316	2.64433	2.6713	2.66568	2.70536	2.68492	2.72388	2.57977	2.61095	2.63296	2.64924
SMCR5	2.14411	2.16976	2.14048	2.12763	2.17452	2.12338	2.09033	2.04455	2.06629	2.06346	2.10629	2.14587	2.08865	2.16663	1.9722	2.11846	2.10233	2.05998
BICD2	2.58029	2.50719	2.45768	2.40671	2.53807	2.47422	2.4681	2.47801	2.42493	2.54758	2.54846	2.50212	2.51033	2.51183	2.53202	2.49714	2.50632	2.46483
ZIM3	1.91409	1.85379	1.89243	1.92127	1.93847	1.82169	1.87043	1.81303	1.92082	1.95583	1.85618	1.83748	1.9342	1.91505	1.81231	1.88997	1.97008	1.92353
NOX5	2.15828	2.35273	2.22133	2.27924	2.28833	2.27745	2.31968	2.32117	2.22593	2.27235	2.34916	2.29113	2.28722	2.26512	2.26027	2.28662	2.26971	2.28126
DAOA-AS1	1.83616	1.83358	1.95608	1.8987	1.84989	1.88878	1.90266	1.86124	1.87071	1.831	1.86872	1.85602	1.86605	1.8396	1.77826	1.92517	1.82201	1.84868
ADGRG6	2.10662	1.99142	1.95505	1.9099	1.99738	1.9742	1.96821	1.9342	1.8765	1.87965	1.96659	1.90191	2.01507	1.96985	1.96535	1.91827	1.95266	1.98942
KLHL4	2.08871	2.15354	2.09629	2.18399	2.11683	2.14551	2.12888	2.15019	2.11894	2.17078	2.13085	2.14309	2.17511	2.18677	2.06467	2.04473	2.15393	2.12804
GPR156	2.1682	2.11509	2.23955	2.28016	2.30987	2.19041	2.24524	2.2129	2.22938	2.19316	2.28909	2.34178	2.19709	2.29693	2.24557	2.25343	2.21519	2.21317
SUOX	2.91805	2.84635	2.87429	2.838	2.86225	2.82865	2.82433	2.94168	2.79475	2.90608	2.87073	2.90874	2.89109	2.8691	2.78472	2.83837	2.82732	2.8304
ADGRF4	2.27481	2.39318	2.34215	2.41285	2.2688	2.32487	2.30231	2.31049	2.34581	2.32384	2.39864	2.30611	2.34128	2.38359	2.28932	2.33675	2.27814	2.29775
IL31RA	2.0943	1.99244	1.94375	1.96831	2.09125	2.05801	2.08627	2.05469	2.01586	2.08213	2.00594	2.08811	2.04006	2.03308	2.05316	2.07465	2.04128	2.07573
SYTL5	1.89284	1.98125	2.07028	2.03452	2.11761	2.13695	2.00174	2.06689	2.06629	2.17488	1.99897	2.01705	1.99839	2.02476	2.09711	2.074	2.07512	2.0183
SDCCAG8	2.71382	2.70896	2.69575	2.73812	2.94215	2.9566	3.02693	2.81475	2.93133	2.78665	2.89408	2.88067	3.00356	2.98364	2.87264	2.90278	2.82056	2.87527
ADGRF2	1.76689	1.92192	2.08954	1.91972	1.97801	1.94832	1.99184	1.97458	1.94905	1.97052	1.96191	2.06627	1.92908	2.01258	1.96122	1.99809	1.89656	1.95635
SYN2	2.12997	2.04391	2.05159	2.16987	2.0199	2.07223	2.1368	2.10326	2.17534	2.03418	2.11712	2.09463	2.23742	2.20373	1.9974	2.07668	2.11838	2.10927
ASB10	3.03798	2.95977	3.01938	3.06275	3.06418	3.06187	3.01954	2.95928	3.0193	2.96308	3.03651	3.02147	3.03797	3.02391	2.96347	3.02639	3.04954	3.0131
HTR3C	2.47596	2.46322	2.47831	2.42461	2.41301	2.44811	2.42189	2.4019	2.38409	2.48266	2.37478	2.43639	2.45337	2.50049	2.36736	2.43432	2.445	2.37312
NFKBID	3.11506	2.9531	3.22996	3.19846	3.22104	3.06668	3.06621	3.05029	2.92215	2.90638	3.19437	3.00156	3.26375	3.27655	3.15793	3.1324	3.23822	3.09084
CD300LF	2.33832	2.32308	2.1874	2.31413	2.22011	2.24872	2.33835	2.24801	2.27768	2.27617	2.24027	2.31792	2.27566	2.36838	2.26287	2.32628	2.34766	2.29292
GJA10	2.39239	2.26539	2.21495	2.27243	2.40417	2.55415	2.38698	2.38652	2.45669	2.44727	2.48543	2.38935	2.4461	2.37034	2.34781	2.41186	2.36076	2.3702
WNT9A	2.59893	2.50488	2.45052	2.57953	2.5383	2.48445	2.45355	2.48433	2.56253	2.5269	2.5885	2.50361	2.50733	2.51186	2.47247	2.45897	2.51501	2.50337
GAL3ST2	2.61828	2.67419	2.67859	2.65458	2.82349	2.78028	2.79823	2.74803	2.75285	2.71186	2.77488	2.75967	2.82241	2.80595	2.71121	2.73092	2.73304	2.78269
PIP4K2B	2.75186	2.83445	2.60977	2.82114	2.78047	2.70168	2.86393	2.7641	2.7508	2.70777	2.75361	2.79901	2.75967	2.82626	2.7881	2.62919	2.84776	2.84322
ODF3	2.41846	2.29868	2.25941	2.31413	2.27892	2.29284	2.31953	2.20486	2.32261	2.30936	2.28518	2.2991	2.36155	2.37886	2.28132	2.34886	2.34389	2.33624
WFDC13	1.92918	1.92192	1.88597	2.05971	1.89629	1.95635	1.95695	1.93803	2.00504	1.97983	1.92051	1.92446	1.91256	1.92619	1.9144	1.93119	1.95329	1.89259
CCDC197	2.37275	2.22615	2.20125	2.40964	2.30561	2.19887	2.28729	2.22847	2.25445	2.25914	2.33643	2.33182	2.29666	2.30968	2.25222	2.31905	2.28462	2.20986
SLFN5	2.94664	3.07928	3.19428	2.09007	3.11294	3.18046	2.34038	2.88154	2.70637	2.77575	2.39376	3.04207	3.17537	3.19056	3.08168	2.38576	2.85161	2.0582
SERPINB12	2.13951	2.206	2.18207	2.09767	2.20672	2.28836	2.20957	2.2172	2.22432	2.19221	2.25369	2.18548	2.21885	2.2464	2.16451	2.22899	2.14828	2.11308
GIPC3	2.27043	2.31323	2.37783	2.37074	2.25472	2.27066	2.36653	2.30761	2.26708	2.37144	2.37654	2.31607	2.3376	2.29739	2.33688	2.23836	2.34457	2.33723
PGLYRP3	1.99365	2.03722	2.089	2.20762	2.16832	2.1537	2.15573	2.12588	2.09817	2.12835	2.21076	2.10364	2.16936	2.0866	2.1357	2.12019	2.17431	2.12897
PSKH2	2.68267	2.68065	2.67183	2.64778	2.62108	2.66451	2.62721	2.61633	2.6007	2.62902	2.59636	2.66964	2.60102	2.63736	2.57342	2.64974	2.58467	2.54853
OR6W1P	2.36033	2.29926	2.2807	2.34037	2.39368	2.37594	2.4071	2.40979	2.43548	2.38946	2.35345	2.46671	2.43663	2.44014	2.39121	2.39377	2.4658	2.3238
MOGAT1	2.55899	2.43403	2.60485	2.48692	2.43279	2.44861	2.58555	2.52249	2.49833	2.44661	2.58263	2.52355	2.52962	2.55163	2.41497	2.55876	2.5281	2.46242
GPR78	2.75823	2.57017	2.53836	2.65668	2.68253	2.60329	2.61211	2.63437	2.62585	2.65694	2.62013	2.64657	2.67812	2.65872	2.57884	2.65215	2.68688	2.64943
H1-8	2.7514	2.59841	2.66068	2.63313	2.63035	2.61472	2.55825	2.61657	2.59338	2.57372	2.6305	2.6624	2.58279	2.63235	2.57856	2.63758	2.57268	2.63525
TAAR9	2.14856	2.2317	2.14004	2.14039	2.18666	2.26852	2.17511	2.20199	2.25153	2.24728	2.2199	2.11316	2.23162	2.22196	2.18091	2.22964	2.16856	2.11766
GNRHR2	2.3915	2.46432	2.4779	2.5312	2.50233	2.45172	2.56659	2.50702	2.453	2.4683	2.53267	2.46826	2.44924	2.55854	2.43764	2.45707	2.5077	2.49329
MYOZ3	2.4507	2.39587	2.33771	2.37101	2.40052	2.35491	2.38069	2.32568	2.424	2.30354	2.40331	2.36659	2.32916	2.39734	2.31713	2.35458	2.41781	2.39288
BNIPL	2.35755	2.26818	2.36496	2.38441	2.30262	2.27585	2.30418	2.28442	2.33266	2.28874	2.29569	2.36209	2.34102	2.29735	2.28793	2.35072	2.25665	2.27004
ASB11	2.0404	2.07223	1.94764	2.30188	2.24038	2.15391	2.12732	2.1977	2.15022	2.09379	2.12691	2.18326	2.15519	2.16489	2.10702	2.08709	2.13355	2.04964
OFCC1	1.83845	1.9328	1.92346	1.92991	1.87879	1.83542	1.8597	1.88858	1.87453	1.85609	1.81698	1.82265	1.83124	1.86542	1.79074	1.79985	1.80224	1.86945
SDR9C7	1.92529	1.98486	2.02669	2.12646	2.04495	2.08989	2.03181	2.05877	1.97161	2.05265	1.97481	1.96095	2.0312	1.98529	2.07527	2.05236	2.02747	2.0427
OR5P3	2.11016	2.29615	2.17713	2.28028	2.29706	2.3309	2.30831	2.22116	2.26864	2.34365	2.35309	2.28266	2.36596	2.35207	2.27066	2.30414	2.35477	2.30732
TRIM40	2.09609	2.05399	2.16906	2.20656	2.12388	2.14971	2.1054	2.1289	2.11896	2.11355	2.10318	2.18046	2.136	2.18664	2.04743	2.11835	2.06431	2.09091
CSN1S2AP	2.09401	2.05525	2.08865	2.08162	2.03922	2.04113	1.97973	2.01708	2.08381	2.06427	2.10119	2.01059	2.07758	2.11594	2.06434	2.07025	2.07115	2.01193
WFDC12	2.80363	2.79149	2.71346	2.79777	2.8896	2.8448	2.75955	2.79574	2.74236	2.78304	2.81877	2.87303	2.83704	2.87421	2.75302	2.83942	2.7589	2.8163
CRYGN	2.11327	2.03938	2.17869	2.27388	2.12944	2.21012	2.21171	2.15034	2.15619	2.19706	2.21305	2.17525	2.16982	2.2123	2.1531	2.19426	2.21093	2.144
STARD6	1.87095	2.08834	2.12188	1.93469	2.08505	2.12693	2.0826	2.06924	2.04764	2.02689	2.07318	2.20447	2.13164	2.10315	2.04907	2.04946	2.03108	2.06799
C11orf40	2.01454	2.02327	1.83214	2.09049	2.01598	2.02817	1.90838	1.92247	1.9938	1.99587	1.97342	1.9818	1.97079	2.01528	2.00328	2.01027	2.07534	2.00763
ZBTB7C-AS2	2.14764	2.21754	2.16793	2.31082	2.27737	2.34768	2.27231	2.26682	2.17371	2.21447	2.27069	2.27134	2.23128	2.2711	2.16401	2.26946	2.23138	2.25446
BCL2L11	2.93172	2.89028	2.89507	2.94657	2.97477	3.025	2.97897	2.98632	3.06049	2.89869	3.03349	3.038	3.01594	3.00192	2.89255	2.98865	2.99954	2.98477
DEFB119	2.05193	2.18161	2.08616	2.05948	2.12064	2.05054	2.08999	2.09583	2.00907	2.12129	2.16255	2.08537	2.06761	2.08731	1.96584	2.04577	2.08778	2.02572
TAC4	2.32927	2.50449	2.45724	2.457	2.52143	2.4799	2.42202	2.56909	2.46767	2.48418	2.52593	2.49661	2.45732	2.54841	2.41573	2.36881	2.34933	2.46079
TIGD1	2.65723	2.68887	2.5432	2.62799	2.54232	2.5244	2.6266	2.54232	2.60588	2.7624	2.39025	2.53861	2.3909	2.48543	2.76837	2.73217	2.76884	2.81071
ALKBH5	3.3855	3.40026	3.45451	3.4767	3.48104	3.46648	3.4719	3.42379	3.42736	3.39079	3.47655	3.41222	3.47508	3.43122	3.42384	3.43196	3.5031	3.42674
CCDC69	3.29984	3.35102	3.26679	3.22042	3.31364	3.33551	3.22035	3.18119	3.33244	3.26046	3.27359	3.33745	3.31838	3.226	3.20737	3.31493	3.21325	3.33437
NFX1	3.29159	3.30598	3.3243	3.35064	3.29489	3.2629	3.27598	3.28361	3.26313	3.21626	3.27481	3.24046	3.21955	3.28184	3.26746	3.27769	3.277	3.26364
DSG2	3.05724	2.91136	3.00263	2.90102	2.7361	2.65807	2.7888	2.72592	2.98678	2.9225	3.02473	2.72977	2.32813	2.79924	2.82165	2.60556	2.60693	2.67642
C5orf24	2.65877	2.74355	2.75781	2.75469	2.50255	2.38777	2.49139	2.43079	2.47937	2.51812	2.36458	2.56481	2.45611	2.29254	2.71797	2.67281	2.6542	2.73984
KBTBD6	2.58839	2.82944	2.80932	2.72087	2.59719	2.46565	2.60966	2.63389	2.5743	2.69123	2.58323	2.58515	2.57634	2.57442	2.77993	2.68154	2.74467	2.73012
CDK8	3.16375	3.05024	3.13906	3.15682	3.08746	3.03671	3.05692	3.12409	3.09927	3.10933	3.09598	3.07211	3.05091	3.1036	3.09958	3.0718	3.09892	3.09222
PTK6	2.56693	2.57054	2.58768	2.59332	2.49632	2.61617	2.58951	2.50081	2.6059	2.50995	2.52983	2.50333	2.6103	2.5313	2.51348	2.58752	2.56732	2.53349
NKD1	2.77502	2.58163	2.58001	2.67628	2.63434	2.62105	2.72166	2.65095	2.62092	2.61477	2.61681	2.60892	2.69004	2.68914	2.58639	2.5996	2.62452	2.6582
STK38	3.08235	3.07809	3.00422	3.04941	3.01317	3.1024	3.02253	3.03668	3.15854	3.15779	3.11175	3.15793	3.07302	3.007	3.06009	3.15744	3.04956	3.08644
THEM4	3.08454	3.05115	3.11168	3.15436	3.04277	3.03647	2.96142	3.10515	3.0236	3.11565	3.03121	3.10342	3.0166	3.05567	3.03197	2.97989	2.97606	3.03467
CLSPN	2.50476	2.20032	2.0928	2.32156	2.32078	2.48578	2.2242	2.32559	2.40054	2.46365	2.2806	2.53465	2.28621	2.27437	2.56353	2.4314	2.43932	2.4062
RBAK	2.379	2.47228	2.67001	2.62386	2.71422	2.47278	2.57971	2.52378	2.58189	2.48027	2.55243	2.52483	2.64922	2.60328	2.76591	2.62057	2.69946	2.77238
WDR62	2.30926	2.3171	2.29696	2.22475	2.33797	2.40113	2.3274	2.28261	2.2965	2.29899	2.36706	2.3095	2.34508	2.35961	2.26673	2.29446	2.2705	2.32166
SLC39A12	1.88774	1.81698	1.86212	1.97162	1.8403	1.8485	1.94521	1.89119	1.88052	1.94195	1.82699	1.9061	1.85017	1.82761	1.82487	1.89979	1.86182	1.83191
RNF168	2.26482	2.31401	2.33113	2.4017	2.53126	2.1642	2.21296	2.22599	2.21107	2.12263	2.14982	2.31064	2.36977	2.30536	2.17602	2.05772	2.13142	2.22264
SVEP1	1.77747	1.76211	1.89912	1.92029	1.89822	1.84872	1.75716	1.86459	1.9146	1.82513	1.96197	1.8695	1.78237	1.90503	1.85515	1.85231	1.77023	1.75326
LOC652276	2.88442	2.76949	2.79156	2.83939	2.77305	2.82331	2.77502	2.75726	2.77348	2.73754	2.79808	2.85976	2.7651	2.76986	2.72016	2.76806	2.77955	2.723
GATA4	2.76038	2.7444	2.79927	2.71987	2.77544	2.72489	2.73711	2.70428	2.69069	2.73884	2.74281	2.80016	2.7166	2.79468	2.69286	2.77182	2.69199	2.72346
TC2N	2.83154	3.00555	3.15043	2.91022	2.84613	2.62767	3.24977	2.93148	3.08834	3.06074	3.19694	3.15043	3.08974	3.06737	3.21325	3.12504	3.1924	2.98166
C9orf72	2.56247	2.74322	2.72633	2.72538	2.83491	2.73854	2.80074	2.72815	2.60413	2.60038	2.72124	2.72158	2.91695	2.58096	2.67507	2.69086	2.75997	2.73845
KCTD18	2.89272	2.83411	2.90901	2.99602	3.01323	2.99284	2.94504	2.94698	2.95001	2.95497	2.99036	2.96337	3.00372	2.99077	2.95117	2.9421	2.9793	2.98687
KLF11	2.08609	2.03787	2.0828	2.05607	2.06794	2.04868	2.12742	2.0485	2.00897	2.10458	2.15337	2.11839	2.21296	2.04997	2.0729	2.08528	2.11879	2.01421
ANKLE1	2.86359	2.62952	2.80924	2.92404	2.90923	2.80319	2.79743	3.02833	2.99174	2.80805	2.8443	2.7777	2.77425	2.93151	2.81879	2.9012	2.94262	2.95548
PLXNA3	2.26052	2.43403	2.40925	2.51153	2.40155	2.39128	2.34481	2.28005	2.48112	2.45795	2.31664	2.38967	2.3966	2.36621	2.41494	2.44885	2.49339	2.36213
PELO	2.06758	2.10119	2.06278	1.91996	1.91876	1.92692	1.92442	1.94574	2.01474	1.96296	2.02027	1.99431	1.99722	1.97647	1.95895	1.94538	2.02039	1.98171
LACC1	2.39344	2.16914	2.18457	2.50733	2.30013	2.27723	2.32015	2.31252	2.55011	2.29349	2.41114	2.40368	2.24025	2.32647	2.45868	2.459	2.10645	2.36366
TAPT1-AS1	2.29254	2.26971	2.40628	2.36469	2.41729	2.43013	2.4309	2.3203	2.52348	2.43798	2.45458	2.4221	2.40657	2.42986	2.6617	2.60164	2.63396	2.68865
TEX55	1.96188	2.023	2.06219	2.15703	1.99117	1.94943	2.02558	1.99384	2.05987	2.00294	2.027	2.06662	2.01972	2.04186	1.97681	2.02279	2.00391	1.99142
RANBP3L	1.92299	2.09199	2.02021	1.97822	1.86302	1.83616	2.04573	1.89501	1.99569	1.91999	1.98465	1.89479	1.89575	1.87508	1.86636	1.87716	1.93239	1.96434
SNX13	2.53517	2.53329	2.42821	2.60971	2.5208	2.51165	2.44599	2.48911	2.54951	2.44842	2.50609	2.42748	2.54907	2.54077	2.53357	2.55879	2.57778	2.59369
KDM1B	2.13238	2.1592	2.13251	2.18985	2.1008	2.02485	2.16135	2.1073	2.19	2.19631	2.09859	2.09024	2.02968	2.09084	2.15627	2.1479	2.14959	2.09996
ATP6V0D2	2.03664	2.37275	2.45895	2.43246	2.109	2.20048	2.17263	2.19717	2.21361	2.2392	2.2067	2.24981	2.20196	2.16708	2.14315	2.14321	2.25581	2.11395
LHX4	2.452	2.42446	2.36284	2.54413	2.63841	2.60227	2.51132	2.57884	2.48643	2.50104	2.51548	2.56171	2.54549	2.56282	2.41834	2.49951	2.50408	2.47146
CEP19	2.99492	3.08439	2.93119	2.95339	2.826	2.90816	2.96035	2.8924	2.95387	2.98878	2.90981	2.87824	2.90125	2.88619	2.94474	2.88292	2.89597	2.87231
DNAH11	2.5269	2.53265	2.44014	2.57587	2.47042	2.47996	2.51645	2.46187	2.49138	2.50449	2.47237	2.45664	2.46124	2.52995	2.43512	2.51124	2.51406	2.50795
PROSER3	2.93926	2.85104	2.88506	3.00695	2.9357	2.9584	2.97955	2.92786	2.95181	2.9606	2.90926	2.91828	2.96089	2.93827	2.95971	2.98115	2.98025	2.98217
ADPRHL1	2.74557	2.646	2.69204	2.85165	2.70867	2.71492	2.73217	2.74841	2.69551	2.68987	2.75339	2.75023	2.72409	2.67981	2.71576	2.73395	2.70471	2.69801
SYNRG	2.31338	2.29277	2.46416	2.2699	2.24342	2.55323	2.33142	2.39481	2.36613	2.52454	2.2395	2.45229	2.43113	2.40606	2.48168	2.50302	2.45294	2.55045
CDH24	2.64733	2.70204	2.59528	2.67488	2.66112	2.64002	2.62149	2.60649	2.59801	2.56064	2.60273	2.63634	2.65694	2.60381	2.59264	2.58689	2.63761	2.5793
SEPSECS	3.03577	2.94976	2.94254	2.84477	2.92506	2.91169	2.84096	3.0169	2.91828	2.94156	2.92295	2.94724	2.86181	2.89886	2.97246	2.90669	2.93362	2.87132
GRIK5	2.56483	2.49428	2.37344	2.45232	2.55697	2.56653	2.56842	2.60377	2.55006	2.56314	2.60892	2.51881	2.55856	2.53368	2.53902	2.59298	2.54909	2.55674
LRRN4	2.42762	2.528	2.65829	2.59449	2.55282	2.57715	2.4614	2.44595	2.52536	2.53325	2.60538	2.59266	2.65907	2.64618	2.45516	2.6074	2.54536	2.54887
ZNF777	3.01016	2.92688	2.99148	3.05603	2.9145	2.94897	2.9089	2.97902	2.96921	2.96577	2.91429	2.91154	2.85703	2.98348	2.89806	2.9016	2.88942	2.93514
JPH2	2.57313	2.52153	2.54926	2.64628	2.67338	2.70165	2.65468	2.65712	2.63894	2.6196	2.7095	2.70464	2.66299	2.69958	2.6415	2.68526	2.65484	2.66709
PDE5A	2.20256	2.12492	2.19166	2.16244	2.14566	2.18768	2.19934	2.15146	2.19098	2.19821	2.13858	2.1874	2.22443	2.22588	2.14286	2.19426	2.10365	2.26007
SH2D1B	1.97413	2.08814	2.14039	2.02076	2.07506	2.0969	2.14237	2.04871	2.05954	1.99442	2.09713	2.07142	2.10621	2.1184	1.9908	2.06204	2.01765	2.07119
SSTR3	2.67323	2.6445	2.71426	2.71996	2.76148	2.75136	2.80132	2.79927	2.71289	2.77652	2.83858	2.83363	2.84094	2.84189	2.75361	2.76222	2.89055	2.75456
ADAMTS19	2.37098	2.16523	2.16984	2.15953	2.28941	2.21369	2.27144	2.27063	2.22747	2.2536	2.20945	2.24372	2.25792	2.23923	2.18972	2.22116	2.26978	2.12642
DDX31	2.45443	2.39921	2.32269	2.41094	2.41067	2.43636	2.44956	2.44681	2.43937	2.45049	2.52259	2.50868	2.48578	2.42531	2.43759	2.46637	2.47356	2.47112
UMODL1	1.86221	1.96384	1.98456	2.0281	1.99871	2.10489	2.09936	1.92277	2.09857	2.03483	2.0857	2.04118	1.95258	1.95741	2.05356	1.98156	2.08326	1.87808
RASEF	3.09818	3.08186	3.00413	3.04563	3.08036	3.09552	2.98469	2.97759	3.05613	2.95918	2.94884	3.03336	2.9925	3.04506	3.01168	3.08956	2.99244	3.07092
PARD3B	2.14511	2.11441	1.98733	2.13757	2.21527	2.23031	2.22913	2.29196	2.17202	2.3096	2.27675	2.20447	2.24388	2.23923	2.16925	2.23657	2.1607	2.20656
DST	1.99553	1.88648	1.90385	2.14422	1.83537	1.87277	1.85704	1.92102	1.86373	1.87853	1.89795	1.90214	1.86459	1.8738	1.81798	1.87953	1.89011	1.84764
ZNF441	2.52092	2.5735	2.47756	2.24695	2.3944	2.27073	2.52866	2.28132	2.54071	2.3147	2.53357	2.45485	2.38565	2.53663	2.63855	2.60303	2.52488	2.63382
NEGR1	2.00022	2.04505	2.09771	2.12811	2.05703	2.03944	1.96651	2.04487	2.03843	2.05269	2.04299	2.07548	2.03204	2.01258	2.07586	2.12691	2.02762	2.03512
FCRL3	2.15282	2.06198	2.11385	2.32647	2.30817	2.4381	2.23611	2.17211	2.20385	2.19778	2.22637	2.2749	2.5685	2.15728	2.12603	2.41537	2.21623	2.13808
DCAF4L2	2.15427	1.96573	1.88291	1.98584	1.93957	1.97261	2.01979	1.9612	1.99583	2.00859	2.0024	1.96225	2.05027	1.98711	1.97076	1.93721	1.93534	1.9811
STOX1	1.91633	2.04664	1.99932	2.07816	1.95625	1.89425	1.97519	1.95563	1.9024	1.90987	1.95804	1.96922	1.95441	1.87674	1.94701	1.94892	1.97173	1.93346
MIR1-1HG-AS1	2.4779	2.40198	2.49483	2.52678	2.42868	2.44966	2.40875	2.41716	2.40431	2.49566	2.43249	2.44124	2.43761	2.45274	2.40134	2.41274	2.38779	2.40578
ARL10	2.65369	2.54982	2.73511	2.72227	2.60045	2.56279	2.56743	2.63711	2.57342	2.58226	2.58535	2.56303	2.61956	2.55714	2.55954	2.6369	2.61179	2.5703
RNFT2	2.62896	2.4996	2.58084	2.56722	2.62778	2.54706	2.46653	2.61775	2.56507	2.67185	2.61546	2.5878	2.60588	2.65839	2.53321	2.58909	2.5765	2.54163
ANKFN1	2.3433	2.27926	2.23148	2.23091	2.29189	2.27832	2.22959	2.24891	2.21062	2.29075	2.22696	2.2601	2.3167	2.33341	2.20438	2.3473	2.26963	2.20178
KRT78	2.61116	2.59626	2.19663	2.52729	2.68575	2.65836	2.62585	2.5489	2.60088	2.59037	2.59643	2.58873	2.56799	2.60971	2.57444	2.55212	2.57676	2.60958
CCDC7	1.78415	1.92192	1.88874	1.83248	1.79067	1.84679	1.91915	1.85489	1.8551	1.82139	1.79762	1.8652	1.88577	1.87914	1.83818	1.80777	1.80985	1.80431
ZNF41	2.72664	2.69334	2.71567	2.72141	2.63658	2.57099	2.70356	2.71304	2.72654	2.59761	2.67464	2.69393	2.69543	2.68378	2.66739	2.62145	2.64661	2.68692
ZNF512	3.18201	3.16169	3.18508	3.1802	3.1491	3.13707	3.17849	3.16736	3.24238	3.22147	3.1472	3.12281	3.11577	3.20757	3.179	3.18628	3.18402	3.19218
AMMECR1	2.92937	2.95317	2.63224	2.71093	2.6202	2.76344	2.65389	2.81078	2.96139	2.76705	2.78027	2.81517	2.51007	2.76206	2.73438	2.86007	2.61191	2.79001
FAM117B	2.37448	2.62075	2.29173	2.6066	2.5925	2.40213	2.44313	2.6408	2.556	2.54975	2.48866	2.35853	2.41642	2.38849	2.45118	2.55457	2.49199	2.43006
ZNF583	2.2455	2.30209	2.45549	2.35271	2.14493	2.30664	2.16495	2.19274	2.38632	2.31618	2.21907	2.26555	2.21411	2.23464	2.12054	2.25004	2.03297	2.19389
OXER1	3.11826	3.1718	3.09605	3.17948	3.17137	3.15191	3.14954	3.14037	3.16016	3.11519	3.16643	3.1369	3.17247	3.16236	3.13801	3.15378	3.18167	3.18207
LUZP1	2.15472	2.08048	1.98546	2.0718	2.17051	2.04468	2.00553	2.10187	2.11385	2.15113	2.07106	2.06943	2.0848	2.07325	2.27664	2.23084	2.11108	2.17672
ZNF75D	2.78716	2.85959	2.64773	2.49543	2.60131	2.66738	2.63786	2.69948	2.74698	2.71168	2.68817	2.65852	2.63156	2.642	2.65106	2.70457	2.61876	2.67537
LINC00052	1.92705	2.04339	2.20054	2.08778	2.08753	2.09824	2.07573	2.08717	2.13797	2.09905	2.12936	2.00273	2.02079	2.11382	2.12152	2.17528	2.08332	2.07428
BRWD1	2.4457	2.54823	2.5145	2.5237	2.55975	2.48886	2.44481	2.48802	2.40819	2.56	2.43	2.41695	2.5094	2.46308	2.6105	2.58686	2.60478	2.61087
CCDC89	1.96759	1.92481	1.93968	2.1664	1.88436	1.88211	1.88329	1.91105	1.93969	1.92451	1.96097	1.93861	1.85898	1.88028	1.99559	1.85299	1.88902	1.90276
ZNF572	2.5054	2.63947	2.56086	2.60135	2.52676	2.50635	2.53354	2.50252	2.42422	2.60956	2.53026	2.54335	2.62286	2.61164	2.61664	2.71018	2.58156	2.67793
RMDN2	2.14088	2.05436	2.09071	2.18114	2.26857	2.22943	2.18281	2.23848	2.21863	2.20887	2.20718	2.24217	2.23814	2.25126	2.08871	2.23466	2.12295	2.16805
ADAMTS18	2.04697	2.03468	1.96227	2.18042	2.20649	2.19466	2.20017	2.23272	2.35334	2.21904	2.19496	2.16493	2.17883	2.23582	2.2794	2.11429	2.25122	2.26244
PCDHAC1	2.63258	2.65135	2.70077	2.74937	2.66454	2.61555	2.75075	2.63843	2.69083	2.62869	2.68321	2.65962	2.65591	2.66685	2.56178	2.62832	2.61492	2.6203
HIPK4	2.88496	2.83854	2.81711	2.94545	2.98878	2.89953	2.93067	2.93077	2.89394	2.87096	2.91566	2.98658	2.89352	2.94014	2.87335	2.91333	2.89738	2.89123
FAM124A	2.62896	2.56851	2.54225	2.60315	2.69876	2.68574	2.74358	2.66281	2.64807	2.67505	2.61019	2.64529	2.6713	2.68271	2.56997	2.67296	2.67784	2.6517
NKAIN3	2.16091	2.19511	2.10307	2.09266	2.16702	2.1644	2.29659	2.27359	2.22045	2.19119	2.18326	2.14241	2.16631	2.24524	2.13624	2.23512	2.181	2.1435
ITIH5	1.8719	1.93119	1.85937	2.12092	1.8689	1.92153	1.90226	1.88336	1.8938	1.86101	1.86734	1.92204	1.89822	1.81798	1.83945	1.88248	1.8404	1.81807
FANCB	2.73251	2.72071	2.69273	2.61634	2.6182	2.67345	2.64135	2.72606	2.73441	2.7061	2.63168	2.66458	2.67354	2.71021	2.74434	2.71652	2.74867	2.72899
POMK	2.48757	2.58062	2.72297	2.55027	2.61887	2.63382	2.67054	2.64855	2.61265	2.64017	2.66283	2.65396	2.60701	2.69536	2.61148	2.56978	2.61548	2.64605
ZNF709	2.21808	2.51685	2.05352	2.07512	2.22145	2.16835	2.43718	2.2094	2.34027	2.29062	2.16244	2.19689	2.4053	2.37193	2.51037	2.38755	2.40126	2.44318
CCDC57	2.36428	2.43658	2.37301	2.51831	2.40008	2.39324	2.33106	2.36366	2.37563	2.3683	2.37661	2.31491	2.34655	2.33866	2.35258	2.36872	2.35743	2.43465
SMC1B	2.19744	2.14142	2.12174	2.08427	2.12382	2.14878	2.10093	2.10053	2.1511	2.18623	2.19429	2.1757	2.22859	2.14329	2.13172	2.16584	2.17532	2.14579
BRWD3	2.79715	2.8162	2.9016	2.82996	2.87824	2.78625	2.88568	2.86612	2.75272	2.65443	2.85145	2.78247	2.93857	2.88446	2.88218	2.87424	2.92643	2.92639
ASB16	2.76067	2.63118	2.78535	2.83417	2.81396	2.76896	2.85096	2.77329	2.79287	2.74819	2.80095	2.75467	2.80522	2.80458	2.71554	2.79799	2.80208	2.78425
MAGEE2	2.096	2.01301	1.97121	2.02196	1.95134	1.97194	2.07441	2.04	1.97896	2.0694	2.00496	2.01024	1.99384	1.9743	1.98382	2.00869	1.96612	2.049
ERVV-1	2.38025	2.36313	2.51283	2.4071	2.44366	2.44532	2.38135	2.43546	2.46526	2.3929	2.40575	2.42576	2.46764	2.40587	2.40897	2.44622	2.3914	2.35179
GAL3ST3	2.71426	2.67663	2.74229	2.78196	2.6941	2.6958	2.69694	2.65721	2.65293	2.65752	2.70294	2.79613	2.68519	2.70701	2.67751	2.66917	2.64867	2.76328
FLJ30679	2.55839	2.59012	2.50562	2.66125	2.68143	2.62461	2.58354	2.62537	2.52433	2.58512	2.63716	2.62457	2.60355	2.55479	2.50337	2.58588	2.62605	2.62762
C2CD6	1.90059	1.76149	1.80238	1.79967	1.82326	1.77592	1.79997	1.76109	1.90057	1.80926	1.79907	1.80052	1.78599	1.76334	1.75789	1.88605	1.76418	1.82135
UTS2R	3.08268	2.96318	3.01345	3.01242	3.03826	3.04382	3.0885	3.04262	3.04223	3.02992	3.07799	3.05567	3.05793	3.05107	3.01498	3.03142	3.06384	3.06784
USH1G	2.9204	2.82273	2.84743	2.97469	2.83441	2.87255	2.88619	2.83167	2.88821	2.87501	2.87326	2.85671	2.86566	2.87613	2.81808	2.82397	2.8631	2.86774
SYN1	2.67923	2.65293	2.73598	2.72723	2.77702	2.78241	2.80081	2.80392	2.71899	2.76015	2.80715	2.85618	2.82187	2.76237	2.68157	2.78677	2.74828	2.75608
SLC23A3	2.21361	1.99446	2.08886	2.04567	2.26878	2.14501	2.18161	2.15475	2.14027	2.12442	2.16229	2.17293	2.18585	2.1166	2.13257	2.14193	2.16093	2.15956
CNOT6L	1.77188	1.66817	1.77607	1.85845	1.79132	1.77031	1.76886	1.78735	1.73477	1.67909	1.70582	1.79508	1.73661	1.71541	1.79082	1.76865	1.74931	1.78267
RHBDL3	2.45238	2.38773	2.70093	2.46326	2.53155	2.48168	2.49982	2.54453	2.50158	2.70649	2.54514	2.55402	2.57076	2.56922	2.5319	2.45598	2.55972	2.49503
ZNF718	2.63784	2.79777	2.87631	2.72369	2.70995	2.58712	2.67542	2.74185	2.62655	2.35384	2.45172	2.48893	2.51192	2.49809	2.75591	2.66029	2.46767	2.82117
DIP2B	1.85878	2.21007	2.01403	2.20865	1.6932	1.84036	1.91773	1.96723	1.88517	1.90226	1.76369	1.90519	1.87033	1.79825	2.00772	2.00053	2.02875	1.97059
SLC36A1	2.58032	2.37493	2.47958	2.62874	2.56881	2.58686	2.57992	2.58533	2.55675	2.5411	2.55921	2.55891	2.56633	2.56203	2.50946	2.53363	2.59144	2.56555
SNRNP48	2.99551	3.06663	3.00202	3.01152	3.12758	3.04	3.06214	3.06696	3.04204	3.04233	3.04869	3.07694	3.02711	3.08417	3.06272	3.06737	3.07112	3.09053
ANKRD52	1.85296	1.94413	1.85513	1.79228	1.82276	1.8306	1.92598	1.88407	1.76989	1.7828	1.91891	1.79154	1.85262	1.81883	1.80449	1.76919	1.79802	1.83748
ZNF560	1.94396	1.96472	1.93028	1.91922	1.87214	1.87137	1.90274	1.8978	1.98504	1.87935	1.83542	1.89009	1.83066	1.89461	1.92365	1.92202	1.87541	1.86986
RTTN	1.9413	2.02125	1.89972	1.84491	1.90665	1.82306	1.83622	1.92359	1.90485	1.88238	1.97699	1.8512	1.89466	1.84674	1.85654	1.87107	2.03755	1.82227
BTNL9	2.80468	2.74267	2.76192	2.80805	2.81636	2.75773	2.77904	2.74765	2.77423	2.70662	2.73625	2.77256	2.73919	2.76089	2.7311	2.76521	2.72953	2.85207
PUS10	2.79355	2.89945	2.92428	3.0038	2.991	2.91315	2.91855	2.97805	2.958	2.91774	2.92009	2.94391	2.93124	3.00715	2.86153	2.9364	2.88179	2.93997
PLCXD2	2.58166	2.52414	2.43387	2.54086	2.54972	2.45596	2.47993	2.50122	2.50073	2.52048	2.50454	2.51054	2.5486	2.54685	2.46872	2.5029	2.47974	2.53086
UMODL1-AS1	2.48232	2.41041	2.41441	2.50102	2.27804	2.23833	2.28354	2.28618	2.30739	2.30686	2.35005	2.35678	2.33963	2.33741	2.29674	2.34276	2.2539	2.26345
LMLN	2.37255	2.35372	2.50215	2.25974	2.22487	2.21259	2.2283	2.32132	2.26855	2.22202	2.23676	2.15875	2.26968	2.23054	2.22011	2.2531	2.26055	2.24021
RAD9B	2.27598	2.34059	2.43497	2.27102	2.2652	2.27275	2.46683	2.50728	2.45158	2.31355	2.34327	2.29727	2.44721	2.36365	2.47885	2.48314	2.39549	2.2154
ZNF555	2.84768	2.8974	2.97143	2.89201	2.89554	2.84761	2.88709	2.89394	2.8541	2.79475	2.81973	2.75846	2.94761	2.83011	2.81874	2.86881	2.88459	2.87909
NYAP1	2.40827	2.32269	2.54408	2.50178	2.49108	2.49303	2.43419	2.51519	2.45882	2.48629	2.51259	2.48974	2.57869	2.51517	2.47546	2.45968	2.50024	2.50119
RSKR	2.77776	2.69061	2.58385	2.63919	2.57704	2.69345	2.66403	2.71013	2.68307	2.82459	2.50454	2.64455	2.6761	2.59216	2.8783	2.82867	2.78415	2.81154
MRGPRX3	2.05789	2.08199	2.22304	2.22276	2.05964	2.06694	2.05549	2.00784	2.05628	1.99398	2.15746	2.16716	2.09745	2.09986	2.13861	2.01531	2.13973	2.0872
ABCA13	1.90557	2.03752	1.91472	1.8906	1.83537	1.88981	1.81401	1.81935	1.83076	1.88724	1.9541	1.81825	1.82902	1.87729	1.94531	1.86276	1.83161	1.81653
ADGRG7	2.05207	1.85625	1.9173	2.01928	1.9944	1.91962	1.96362	1.96863	1.96866	1.92014	1.94117	1.90022	1.94875	1.94797	2.06495	1.93376	1.95407	1.9745
CSF3R	2.71373	2.66355	2.6887	2.71638	2.71893	2.71297	2.70369	2.63097	2.64873	2.70344	2.6855	2.71337	2.68058	2.67985	2.64068	2.61963	2.63754	2.67126
CD300LD-AS1	1.7024	1.78637	1.86516	1.86302	1.87566	1.86874	1.83809	1.78205	1.79832	1.76166	1.85239	1.81204	1.76724	1.85967	1.8692	1.8453	1.84304	1.89528
DUSP5P1	2.05166	2.26719	1.9354	1.97743	1.96243	1.95947	2.05721	1.98882	1.91887	1.9545	1.92625	1.94136	1.94488	1.97313	2.15625	1.89905	1.97306	1.95556
DGKH	2.70711	2.61552	2.73115	2.50449	2.46157	2.38836	2.41763	2.55208	2.45628	2.68231	2.52298	2.57966	2.5184	2.44572	2.53646	2.4318	2.50102	2.37793
TMEM182	2.48757	2.55054	2.6172	2.61518	2.59335	2.53993	2.57921	2.72366	2.83281	2.94812	2.59633	2.6081	2.7286	2.72425	2.53818	2.4998	2.52776	2.45208
C16orf46	2.4633	2.39246	2.53052	2.62041	2.40203	2.35211	2.5077	2.50331	2.4026	2.31245	2.4843	2.44247	2.40462	2.43875	2.41854	2.41322	2.37302	2.44247
LSM14B	2.98332	2.97153	3.03975	2.97328	3.08448	3.05673	3.05579	3.00904	3.08004	3.03569	3.04941	3.00731	3.02165	3.02713	3.02421	3.0409	3.07635	3.06972
CASP8	2.24852	2.24214	2.20106	2.21359	2.26444	2.32193	2.19559	2.30122	2.27559	2.3425	2.28868	2.29551	2.31299	2.32939	2.36239	2.28085	2.3261	2.24096
PLB1	2.05265	1.90622	2.0174	2.15104	1.94055	1.97046	1.8618	1.96433	1.93939	1.8338	1.96727	1.90087	1.95982	1.88006	1.86112	1.92173	1.92022	1.8965
LINC02910	1.96759	2.00278	1.88291	2.06419	1.96781	1.89057	1.95786	1.90586	1.9819	2.06254	1.97766	1.85143	1.77968	1.98831	2.06938	2.11269	2.02505	2.20655
SLC5A3	2.59084	2.71002	2.67043	2.65458	2.74794	2.70069	2.54068	2.61517	2.58366	2.63893	2.67399	2.67132	2.69804	2.56739	2.70286	2.70064	2.71841	2.65338
KIF19	2.11556	2.21973	2.14439	2.20667	2.12509	2.19629	2.14865	2.13156	2.15302	2.1573	2.11466	2.19706	2.15974	2.19256	2.10364	2.13263	2.1404	2.13808
SLFNL1	1.90707	1.94127	1.88834	2.03836	1.89983	1.98377	1.98832	1.99423	1.99145	1.98352	1.96102	1.96962	2.00441	1.99559	2.00566	2.00911	1.99123	2.0812
GPR82	2.64153	2.58924	2.53468	2.55189	2.5748	2.6665	2.60977	2.75863	2.69417	2.58827	2.66952	2.78563	2.60332	2.61195	2.58531	2.81134	2.56946	2.73573
RIBC1	2.39905	2.26175	2.35193	2.32868	2.4034	2.37028	2.35939	2.34766	2.29064	2.3885	2.35959	2.35711	2.39121	2.38003	2.37687	2.33361	2.33036	2.38384
OXGR1	2.18682	2.12459	2.09368	2.1664	2.14041	2.02715	2.21115	2.04866	2.03688	2.08609	2.04681	1.99286	2.08234	2.07013	2.09609	2.13146	2.16612	2.07611
CDC14C	2.03538	1.89227	1.91043	1.89528	1.81504	1.81072	1.78391	1.82658	1.81389	1.86825	1.80592	1.83328	1.85189	1.79659	1.885	1.77879	1.76006	1.78812
SULT1C4	1.87331	1.87716	2.00402	1.99437	1.99936	1.92798	1.94217	2.03608	2.03569	2.02352	2.04175	1.9704	2.01465	1.99161	2.09711	2.01517	1.94007	1.97336
TEAD1	2.26125	1.93905	2.10918	2.04133	1.89489	2.02817	1.96	1.98	1.95879	2.04128	2.01201	2.00008	1.95441	2.03369	2.0258	1.97689	1.93789	2.01399
CATSPER2	2.45715	2.42128	2.50562	2.45181	2.40886	2.485	2.42982	2.46149	2.5826	2.45958	2.42762	2.44378	2.46922	2.47066	2.46211	2.52727	2.52676	2.42766
POU5F2	2.23354	2.27375	2.16861	2.42631	2.24303	2.20207	2.34609	2.28904	2.36718	2.20443	2.28859	2.27987	2.31359	2.31409	2.20423	2.22362	2.20722	2.28791
RXFP2	2.09022	1.97568	1.96421	2.12338	2.05	2.0199	1.95261	2.03129	2.06126	1.9997	2.06103	1.97662	2.02091	2.01416	2.05329	1.98968	1.96675	1.9977
BEND7	2.11125	2.02068	2.16504	2.08865	2.08276	2.13764	2.20643	2.10473	2.15158	2.09343	2.05392	2.17667	2.21171	2.11686	2.1549	2.08851	2.19146	2.18075
SLC18A2	2.11323	2.05259	2.02622	2.08229	2.15933	2.09974	2.07083	2.12903	2.11161	2.11806	2.14344	2.09681	2.14044	2.17062	2.09884	2.06899	2.05277	2.08903
SSMEM1	1.88052	2.0452	1.99634	1.81124	1.95125	1.9636	2.03944	1.89864	1.9083	1.92971	1.89429	2.00805	1.96863	1.96002	1.84332	1.96442	1.93072	1.93517
MAB21L3	2.96582	2.71265	2.53967	2.57363	1.83263	2.06354	2.35085	2.26443	2.52742	2.04235	2.35982	1.79235	1.94305	1.99431	2.31616	1.96135	2.41962	2.02152
BASP1-AS1	2.09251	2.2731	2.35507	2.33771	2.07301	2.0608	2.12037	2.11379	2.06788	2.09434	2.02827	2.07238	2.04102	2.14627	2.07462	2.09426	2.05021	2.02805
MIER3	2.31682	2.36399	2.48802	2.26682	2.36106	2.39147	2.31888	2.29823	2.28799	2.27996	2.42072	2.37495	2.27848	2.32475	2.38451	2.29792	2.31096	2.29823
SDE2	3.00343	2.99767	3.1165	3.05322	3.06506	2.99856	2.94776	2.96821	2.93509	2.96106	3.05998	3.04183	3.03625	2.9635	3.04066	2.99523	2.97545	2.94283
UROC1	2.2556	2.1718	2.01249	2.27926	2.27247	2.30922	2.29334	2.30504	2.29775	2.25586	2.26151	2.37738	2.23336	2.27848	2.24439	2.28358	2.24151	2.22908
PCDH15	1.844	1.79466	2.03108	1.81757	1.84757	1.83376	1.78988	1.80496	1.80963	1.80655	1.85611	1.77747	1.78472	1.73685	1.76457	1.83066	1.86031	1.77543
TNRC6A	2.74037	2.80603	2.77634	2.70069	2.54745	2.67283	2.47709	2.57086	2.60961	2.57537	2.53574	2.57676	2.54476	2.59534	2.50879	2.59562	2.55951	2.55019
ARID2	2.20256	2.50491	2.20781	2.41826	2.45649	2.54441	2.37478	2.44019	2.41589	2.43817	2.31384	2.41094	2.30586	2.12057	2.62694	2.51231	2.49776	2.634
AMER3	2.4038	2.41635	2.4501	2.31945	2.41274	2.4501	2.50702	2.41343	2.44218	2.39042	2.4976	2.47667	2.43061	2.4539	2.41103	2.43066	2.40671	2.46427
OTUD7A	2.3877	2.47205	2.50562	2.5607	2.50846	2.44811	2.60512	2.63597	2.49747	2.42578	2.36297	2.27413	2.53814	2.43656	2.4288	2.47797	2.47036	2.53914
ERVW-1	2.20655	2.1644	1.94497	2.19807	2.21126	2.21235	2.12081	2.12323	2.06978	2.19962	2.11843	2.09037	2.20945	2.17559	2.13554	2.21337	2.20068	2.13211
FGF13	2.09967	1.8428	1.88291	2.03887	1.9152	1.95936	1.88028	1.88465	1.95342	1.87767	1.83657	1.90963	1.8294	1.87338	1.8661	1.8889	1.91827	1.92615
FBXL18	2.96848	2.94791	2.9765	3.0581	3.00938	2.98477	3.04781	2.99978	2.98327	2.9335	3.03129	3.04454	2.9917	3.07306	2.95501	3.00077	3.00301	3.02064
LINC01600	2.19733	2.35417	2.20781	2.40216	2.32516	2.33811	2.26127	2.36014	2.27329	2.22982	2.32301	2.24576	2.30404	2.2995	2.30012	2.29701	2.31376	2.29163
PNPLA1	2.29565	2.34502	2.39772	2.4483	2.29513	2.2381	2.23473	2.2085	2.27186	2.28857	2.19642	2.27834	2.23136	2.23264	2.22663	2.19592	2.21194	2.17602
DEPDC4	2.0662	1.99704	2.04924	2.1109	1.97436	1.90625	2.03833	1.9786	1.99024	1.94351	1.92391	1.99382	1.98367	2.0179	1.98422	1.99629	1.89403	2.02686
COX6B2	2.57418	2.58762	2.60638	2.66255	2.68318	2.63924	2.60463	2.62999	2.58326	2.63201	2.74434	2.66767	2.66268	2.66913	2.58703	2.62478	2.64106	2.66077
NIBAN3	2.63156	2.57916	2.7822	2.9574	2.67004	2.35609	2.62681	3.12028	2.93829	3.15808	2.40921	2.37162	2.65679	3.09954	2.5423	2.84756	2.66738	2.826
EPHA10	2.22075	2.13304	2.32313	1.91409	2.2451	2.14563	2.13344	2.07286	2.10584	2.10849	2.05381	2.19505	2.18946	2.08081	2.04761	2.1898	2.08606	2.22654
WDR64	2.56512	2.52713	2.48583	2.48607	2.46217	2.42473	2.49988	2.37922	2.47728	2.42728	2.47406	2.47123	2.49465	2.47792	2.45297	2.473	2.49217	2.44363
BTBD9	2.3138	2.51143	2.29513	2.38416	2.51934	2.44324	2.29093	2.42951	2.44622	2.41238	2.41139	2.46046	2.37243	2.29605	2.43654	2.44764	2.39637	2.42066
HEATR9	2.0258	2.02141	2.14959	2.1664	2.11953	2.08843	2.1237	2.17765	2.07721	2.19039	2.15515	2.17723	2.21114	2.11797	2.05172	2.14095	2.12417	2.07292
PARP15	2.9485	2.88314	2.85979	2.70071	2.66359	2.84113	2.72423	2.78847	2.85426	3.02912	2.95554	2.79139	2.92395	2.79578	2.87472	2.87396	2.93785	2.92458
ARHGAP42	1.94081	1.90076	2.03672	1.90729	1.8338	1.85592	1.87338	1.92721	1.84471	1.90465	1.90968	1.97042	1.90758	1.87458	1.86406	1.88176	1.89689	1.82306
LINC01101	2.59548	2.44419	2.5571	2.61463	2.56722	2.58194	2.52396	2.51611	2.51554	2.51243	2.5137	2.53241	2.52345	2.56578	2.50531	2.56446	2.4531	2.51266
MFSD2A	2.54202	2.37989	2.45874	2.60199	2.56116	2.53917	2.51498	2.60804	2.47475	2.5036	2.50219	2.57943	2.53551	2.51488	2.56324	2.54146	2.58902	2.52042
ATM	2.31489	2.37683	2.39694	2.23915	2.27737	2.37209	2.33788	2.28232	2.37361	2.34283	2.20458	2.34063	2.33726	2.38155	2.41905	2.33983	2.32057	2.2979
CALHM4	2.17946	1.99326	1.95666	1.9103	2.05371	1.97382	1.96163	1.95768	1.99244	1.96329	2.05485	2.03352	2.00137	2.05448	2.05666	1.95345	2.03745	2.01513
NPHP3	2.18424	2.03893	2.23041	2.13583	2.18631	2.08606	2.05385	1.98424	2.02091	2.07784	2.1273	2.12427	2.0928	2.07563	2.15366	2.13367	2.07115	2.11885
ATG9B	2.08996	2.18556	1.94638	2.0279	2.19625	2.18421	2.11218	2.22266	2.12037	2.1789	2.15568	2.1592	2.21171	2.14902	2.14704	2.20221	2.20929	2.10616
CXorf58	1.9538	2.36778	2.04833	2.09767	2.09548	2.10769	2.16495	2.06605	1.99679	2.02991	2.11705	2.08671	2.17155	2.04675	2.05342	2.04779	2.14219	2.11119
TFAP2B	2.27559	2.58349	2.09306	2.07665	2.08213	2.1073	1.99835	2.04483	2.03097	2.09503	2.06126	1.98389	2.0824	2.02839	2.02815	2.1038	1.99156	2.02572
CCDC13	2.38755	2.33218	2.27635	2.52517	2.4327	2.52261	2.49804	2.55288	2.47907	2.53349	2.57047	2.5248	2.50361	2.53549	2.25126	2.52193	2.39958	2.49896
LINC02210	2.70057	2.81994	2.74842	2.71093	2.88744	2.88295	2.84029	2.89147	2.8321	2.82919	2.85608	2.85991	2.84668	2.90459	2.7726	2.81229	2.85377	2.83256
MRGPRX1	2.18023	2.24138	2.31516	2.31172	2.21955	2.27664	2.22009	2.28466	2.27401	2.2849	2.2127	2.34634	2.28666	2.28874	2.23267	2.31561	2.2042	2.24576
HFE	1.82043	2.01076	1.95254	2.04883	1.99076	1.96467	1.90495	1.94035	2.15665	1.92915	1.99275	1.95347	2.02827	1.97236	2.16989	1.99165	1.99101	2.00751
RLN3	2.3535	2.43403	2.28266	2.22854	2.27551	2.38334	2.38422	2.31616	2.28225	2.35317	2.42748	2.43574	2.32913	2.30016	2.35372	2.39696	2.31571	2.3514
CSMD1	2.27797	2.11549	2.20165	2.18619	2.19052	2.08715	2.1642	2.14256	2.13246	2.05968	2.06017	2.11778	2.14879	2.11483	2.05765	2.09947	2.14879	2.13026
ADAMTS20	2.07265	1.95489	1.87352	2.03795	1.94895	1.8516	1.98066	1.948	1.90532	1.91559	1.92245	1.88417	1.91019	1.85414	1.87331	1.93763	1.9092	1.95979
SALL3	2.03623	2.11608	2.03278	2.26498	2.14154	2.12142	2.06416	2.08286	2.15011	2.08124	2.14979	2.09757	2.13578	2.16466	2.11786	2.05106	2.14372	2.19421
AGBL4	2.40703	2.40015	2.35375	2.40054	2.3701	2.33753	2.47532	2.42961	2.38905	2.38864	2.41737	2.38672	2.4298	2.38936	2.3708	2.45981	2.42097	2.44053
LCAL1	2.31341	2.37291	2.34686	2.23923	2.2505	2.2959	2.23231	2.26485	2.33196	2.25638	2.21334	2.33658	2.25856	2.28392	2.29099	2.28604	2.28996	2.27799
SLC17A8	1.86986	1.80283	1.92662	1.94583	1.78286	1.87703	1.80156	1.77968	1.80021	1.81957	1.85937	1.79748	1.85219	1.83748	1.84699	1.81965	1.82882	1.79255
LINC02873	2.34283	2.12358	2.11441	2.16037	2.23407	2.18353	2.25482	2.15633	2.07214	2.2436	2.20652	2.09487	2.18352	2.15926	2.13791	2.14672	2.18804	2.21214
SATB2-AS1	1.8225	1.91146	1.92017	1.91787	1.92872	2.03588	1.98291	1.96855	1.95993	1.94645	2.02773	1.97436	1.94035	1.97516	2.01457	1.90665	1.93931	1.87113
RBFOX1	2.43329	2.51165	2.36251	2.40817	2.52737	2.42913	2.51265	2.45352	2.43839	2.46043	2.46408	2.52908	2.4748	2.53225	2.4334	2.44487	2.40803	2.39938
SLFN13	2.70877	2.73718	2.83491	2.5696	2.55825	2.55678	2.57653	2.74391	2.62911	2.80155	2.60034	2.60243	2.78477	2.68356	2.82388	2.69265	2.4875	2.80302
C12orf40	2.02655	1.87648	2.02426	2.0578	1.94797	1.97532	1.93495	1.98655	1.99684	2.01314	1.86345	1.97404	1.96449	1.9416	1.96141	2.04634	1.92598	1.95109
CFAP57	2.45064	2.57205	2.30421	2.30622	2.43168	2.52343	2.36582	2.43551	2.51606	2.47315	2.49177	2.5559	2.50736	2.36875	2.55358	2.64778	2.47588	2.62214
C5orf64	2.1391	2.13091	2.2205	2.12665	2.15582	2.19123	2.11999	2.13671	2.1255	2.13534	2.18218	2.10695	2.0554	2.07385	2.10204	2.13514	2.0983	2.15154
ADAMTS15	2.19426	2.43403	2.29553	2.34053	2.40019	2.38825	2.37198	2.33933	2.38803	2.34051	2.42292	2.41087	2.32898	2.4134	2.31596	2.28683	2.36642	2.34602
LY86-AS1	2.14847	2.1512	2.06869	2.03396	2.17973	2.08304	2.2884	2.20819	2.48266	2.34365	2.12667	2.01037	2.22148	2.1891	2.2583	2.14048	2.11112	2.28562
EDARADD	2.71513	2.87119	2.87909	2.5993	2.70808	2.65944	2.71981	2.49704	2.56233	2.46653	2.72853	2.75218	2.57698	2.94522	2.81682	2.80188	2.5881	2.62608
CCDC171	1.95356	2.0982	2.10382	1.95915	1.8784	1.96943	1.94488	1.94892	1.91871	2.02767	1.97297	1.89095	1.96243	1.8965	1.93531	1.98344	1.98162	1.95359
CYP4Z2P	2.19684	2.10953	1.93968	2.19072	1.93882	1.99092	1.92057	2.00507	1.9912	1.9515	1.97964	2.03966	2.02858	1.95726	1.9692	2.00747	2.02617	1.91399
C18orf15	2.09996	2.38144	2.09186	2.35215	2.24936	2.26563	2.28218	2.25083	2.30427	2.2124	2.28351	2.1978	2.25549	2.28048	2.17247	2.23025	2.25665	2.19672
MUC19	3.11006	3.06214	3.04346	3.12856	2.49878	2.86798	2.94469	2.89923	2.79788	3.0568	2.62275	2.81805	2.76792	2.82898	2.88951	2.93632	2.86017	2.95909
KLHDC7A	2.32344	2.22342	2.36237	2.41783	2.29821	2.26249	2.35132	2.3067	2.33139	2.26204	2.29274	2.24837	2.34712	2.34686	2.25096	2.36447	2.32341	2.28815
NDUFV1-DT	2.9983	2.94281	2.96824	3.05276	2.99611	2.96312	3.01353	2.98029	2.96572	2.93788	2.95174	2.91053	2.98881	2.9675	2.91141	2.93189	2.97222	2.95293
AQP4-AS1	1.94052	1.83967	2.00278	1.82443	1.82678	1.78336	1.74593	1.79318	1.86324	1.82913	1.82981	1.79536	1.7821	1.76605	1.83945	1.84699	1.79082	1.82039
CNTNAP4	1.86469	1.84288	1.82032	1.75133	1.72583	1.74424	1.73248	1.74292	1.7838	1.67045	1.7749	1.77578	1.77968	1.77515	1.75145	1.72459	1.74098	1.71229
FER1L6-AS1	1.85182	1.93814	1.87808	2.19853	2.05874	1.993	1.97015	2.08172	2.00308	2.00317	2.0047	1.9597	2.06036	2.06945	1.95456	2.00676	1.98264	1.96874
C1orf127	2.8161	2.76307	2.75015	2.79433	2.77783	2.80061	2.7818	2.79464	2.84277	2.75927	2.81148	2.85368	2.82342	2.81347	2.76425	2.87972	2.8263	2.78796
CCDC162P	1.98448	1.9984	2.08454	2.04123	2.03858	2.01461	2.09679	2.03185	2.06552	2.03159	2.07773	1.99174	2.02562	2.06913	2.0263	2.02582	2.06227	2.04995
AGBL1	1.98045	2.06995	2.1778	2.08251	2.07417	2.0641	2.06731	2.06094	2.18756	2.03022	2.11509	2.12064	2.12181	2.1481	2.11464	2.03912	2.10822	2.10251
LINC02880	1.99626	2.01005	2.21888	2.15656	2.03004	2.04312	2.05715	2.03158	2.00937	2.03168	2.02258	1.99903	2.0795	1.99463	2.02817	1.99925	2.07888	2.06607
LINC00304	2.42413	2.62802	2.79458	2.98758	2.58666	2.43875	2.29328	2.54049	2.38022	2.38773	2.4762	2.45124	2.42924	2.56273	2.27782	2.5357	2.33624	2.3236
TERB1	2.30238	2.28755	2.00412	2.29289	2.15894	2.08889	2.17824	2.21056	2.21585	2.19269	2.16353	2.14473	2.14697	2.10725	2.24868	2.20713	2.24151	2.26227
MYO1H	1.97354	2.02241	2.10271	1.87359	1.91614	1.98221	1.98309	1.95682	1.94531	1.92687	1.98467	2.08394	1.97313	1.96415	2.05769	1.95904	1.94588	1.99731
ASB14	2.19771	2.17863	2.02878	2.17367	2.09704	2.07297	2.17732	2.07776	2.13825	2.16221	2.14313	2.11259	2.16829	2.12305	2.11483	2.20906	2.13656	2.11308
RPTN	2.10832	1.94869	1.96457	1.99671	1.93487	1.92824	1.91675	1.87185	2.03843	1.91258	1.9303	1.92343	1.9791	1.89636	1.86684	1.87808	2.00335	1.97678
LINC00269	2.75456	2.65347	2.68808	2.56929	2.60049	2.61583	2.69364	2.62485	2.61036	2.62497	2.58788	2.63394	2.61863	2.61535	2.64473	2.53591	2.65956	2.62043
VSTM4	2.55562	2.5222	2.58752	2.47709	2.54202	2.50838	2.52289	2.5132	2.51124	2.53165	2.5596	2.5534	2.56353	2.54464	2.49335	2.52917	2.52362	2.54911
CCDC150	2.46043	2.32753	2.32779	2.17608	2.32456	2.36543	2.41786	2.38557	2.33735	2.2727	2.40177	2.34828	2.30424	2.30698	2.3438	2.27812	2.363	2.38268
STPG4	2.41111	2.35294	2.55105	2.6796	2.37821	2.65362	2.47751	2.4514	2.48479	2.42135	2.49088	2.44564	2.52776	2.4924	2.52156	2.37909	2.39846	2.43137
FAM9B	2.18215	2.26855	2.04016	2.01434	2.10315	2.07482	2.06248	2.02315	2.08686	2.11525	2.10728	2.10307	2.11309	2.06078	2.15439	2.10295	2.08237	2.06053
FLJ40288	2.76532	2.82666	2.80798	2.9735	2.92659	2.97035	2.95882	2.90572	2.90858	2.91289	2.93741	2.90444	2.98724	2.9982	2.90433	2.91748	2.94422	2.91851
CES5A	2.13656	2.39796	2.32436	2.1886	2.15154	2.15972	2.15177	2.17943	2.16793	2.15853	2.13863	2.17835	2.14475	2.14336	2.16196	2.13054	2.14136	2.1592
CFAP47	2.24707	2.32923	2.11824	2.28042	2.20918	2.28777	2.2688	2.39875	2.2711	2.27377	2.30922	2.16417	2.30591	2.30591	2.22096	2.20913	2.25974	2.25883
DCAF8L2	2.1013	2.15847	2.0089	2.18725	2.23168	2.13878	2.13059	2.2343	2.22183	2.20277	2.18168	2.17785	2.25401	2.15692	2.12034	2.19905	2.21817	2.21471
DNAH17	2.4327	2.37065	2.40817	2.34816	2.41848	2.4093	2.47429	2.43048	2.42349	2.42807	2.45441	2.43186	2.40311	2.40683	2.35509	2.33838	2.35893	2.40452
SLC35G3	1.92687	2.02247	1.98024	2.13527	1.97008	2.11796	2.05118	2.09924	2.0554	2.03973	2.04863	2.04151	2.03001	2.10423	1.96335	2.05893	1.99562	2.03738
LINC01931	1.92749	2.23131	2.14979	1.98741	2.06829	2.01757	2.06731	1.98915	2.02697	2.02652	1.9894	2.055	2.03801	1.95993	1.98843	2.0375	1.99694	2.03631
LOC100288966	1.89551	1.85414	1.7024	1.80005	1.77094	1.77684	1.8351	1.82459	1.81184	1.75024	1.74117	1.85801	1.78359	1.80633	1.8401	1.84357	1.86424	1.81239
KIRREL3-AS3	2.05604	2.14147	2.17915	2.1995	2.40615	2.24093	2.33855	2.34123	2.34461	2.33034	2.34807	2.30774	2.41235	2.28752	2.23714	2.36932	2.27144	2.28255
TMEM145	2.51544	2.39899	2.62671	2.42349	2.35961	2.33476	2.40387	2.39938	2.43705	2.34531	2.4102	2.36415	2.37751	2.44031	2.41776	2.37206	2.39022	2.45955
C15orf32	2.12358	2.43022	2.06583	2.06051	2.10813	2.11948	2.07223	2.10717	2.13243	2.17126	2.12083	2.15541	2.0733	2.15236	2.19887	2.12815	2.09632	2.1257
TSGA10IP	2.61597	2.72459	2.62204	2.71301	2.72035	2.69942	2.71024	2.6684	2.71005	2.73224	2.70608	2.72864	2.6966	2.74653	2.66515	2.69219	2.73664	2.64169
LINC00477	2.02903	2.18928	2.11141	2.12754	2.05099	2.11054	2.09171	2.02287	2.08172	2.04061	2.03821	1.97432	2.06122	2.03579	2.07609	2.05279	2.07978	2.08646
CCDC140	2.25065	2.21424	2.17519	2.14348	2.00053	2.13802	2.09169	2.11796	2.10098	2.13096	2.08165	2.06568	2.04868	2.03714	2.00541	2.11404	2.14147	2.12262
C17orf78	2.0404	2.11792	2.04995	1.91435	1.92257	2.03336	2.04904	1.94293	2.02047	1.86969	2.04622	1.93115	1.98379	1.97867	1.97479	2.05999	2.03518	2.0119
TEKT5	2.46613	2.4536	2.37924	2.51702	2.51251	2.5036	2.51532	2.53805	2.49418	2.51259	2.49773	2.52276	2.4548	2.45888	2.50793	2.51419	2.48436	2.54095
KSR2	2.10064	2.42653	2.26946	2.39186	2.35893	2.27949	2.26524	2.2874	2.14288	2.39732	2.32371	2.23531	2.34474	2.39182	2.21347	2.21982	2.28156	2.32064
PAX1	2.13991	1.84752	2.07611	2.05579	2.10566	2.09702	2.10698	2.03866	2.1435	2.02044	2.12136	2.04422	2.11164	2.08909	2.11021	2.13591	2.14191	2.14317
TDH	2.47222	2.53342	2.58217	2.62234	2.45507	2.4229	2.58788	2.42149	2.43176	2.34449	2.42927	2.3863	2.34995	2.38685	2.44199	2.45132	2.529	2.46651
LINC00615	2.00866	1.95299	1.89538	2.03693	1.93362	1.89429	1.87407	1.88252	1.86065	1.91132	1.84539	1.8763	1.92859	1.90492	1.89156	1.87025	1.85394	1.94107
SERPINA9	2.75642	2.73614	2.74772	2.78121	2.79916	2.74768	2.74565	2.82703	2.81364	2.78815	2.73381	2.7822	2.82002	2.85735	2.72308	2.77588	2.82226	2.87028
FBXL21P	2.28076	2.3224	2.42634	2.41759	2.27605	2.29919	2.35947	2.34203	2.23445	2.2623	2.27797	2.3315	2.27369	2.35533	2.34435	2.33515	2.35897	2.33165
PALM2AKAP2	1.97997	2.11125	2.00202	2.09198	2.09186	2.0654	2.01695	2.06773	2.04584	1.95294	2.03978	2.04348	2.03623	2.07903	2.05703	2.04032	2.06326	1.92891
MRGPRX4	2.18846	2.20186	2.13038	2.24518	2.11899	2.11065	2.2229	2.20367	2.19141	2.21885	2.22707	2.20447	2.15681	2.17367	2.16623	2.12422	2.21804	2.15252
A2ML1	2.2329	2.13263	2.3569	2.42986	2.28179	2.22686	2.20461	2.19865	2.21359	2.24054	2.17582	2.26917	2.2213	2.28026	2.175	2.29138	2.19454	2.32538
CPO	2.368	2.20602	2.14162	2.3096	2.19159	2.28052	2.19477	2.28103	2.24272	2.17546	2.28277	2.2102	2.26907	2.32129	2.21223	2.20582	2.18658	2.22954
GPR6	2.77044	2.68798	2.73919	2.7862	2.73537	2.75913	2.7312	2.7036	2.69002	2.69423	2.7437	2.76242	2.77238	2.75544	2.64046	2.73639	2.72705	2.69635
MDS2	2.16802	2.10042	2.07441	2.19486	2.11726	2.05234	2.15684	2.16342	2.16761	2.05646	2.04087	2.03287	2.14481	2.07325	2.06094	2.06895	2.10412	2.10817
CNOT9	3.38097	3.34387	3.38205	3.34435	3.35464	3.38752	3.38653	3.39644	3.37659	3.38761	3.39715	3.40043	3.38722	3.36069	3.38128	3.38988	3.38199	3.31573
GJD3	2.68348	2.55178	2.67572	2.57663	2.61723	2.65979	2.6435	2.69265	2.69501	2.62501	2.66336	2.6641	2.63394	2.66479	2.6178	2.67555	2.64847	2.64669
HOXC12	2.25434	2.49003	2.33985	2.36863	2.24508	2.23829	2.25039	2.28945	2.32366	2.25501	2.23639	2.21146	2.29306	2.24904	2.29431	2.21703	2.22337	2.2832
VNN3P	1.95194	1.89795	1.92639	1.89209	1.88096	1.90873	1.86765	1.90152	1.87819	1.90337	1.91976	1.88757	1.88052	1.89169	1.93514	1.92819	1.92523	1.9413
COPS9	2.42097	2.24593	2.12968	2.33252	2.32042	2.28198	2.37799	2.35525	2.35591	2.30589	2.33199	2.30693	2.34728	2.34051	2.29328	2.25519	2.35091	2.24191
FERD3L	2.53403	2.47044	2.50828	2.73315	2.56717	2.58906	2.53818	2.61684	2.59321	2.54931	2.62586	2.57012	2.70312	2.61195	2.56855	2.63396	2.60199	2.58882
LINC00314	1.76196	1.87822	1.93968	1.79857	1.87473	1.87553	1.85619	1.90909	1.75554	1.79857	1.92132	1.9497	1.84633	1.86661	1.76932	1.81897	1.85696	1.79583
NLRP14	2.47764	2.47976	2.35226	2.31413	2.45795	2.40348	2.37098	2.39389	2.41127	2.43937	2.41803	2.44882	2.39158	2.41097	2.39799	2.39744	2.41114	2.37675
DGKB	1.83133	1.92439	2.03412	1.83053	2.00117	1.90987	1.88609	1.85849	1.83076	1.89005	1.86516	1.91531	1.87135	1.94173	1.81782	1.9228	1.86699	1.82859
NLRP13	2.57653	2.58868	2.49196	2.66372	2.58619	2.53655	2.70125	2.63634	2.6173	2.56503	2.65127	2.65493	2.6566	2.64014	2.59383	2.62791	2.65051	2.57305
NLRP8	2.54256	2.5721	2.63238	2.6105	2.61617	2.60492	2.69913	2.64166	2.59492	2.68344	2.63722	2.63918	2.65274	2.67088	2.56906	2.57914	2.6492	2.57676
NLRP9	2.29489	2.55931	2.46098	2.41508	2.35332	2.35322	2.37818	2.37659	2.42271	2.3928	2.4038	2.34592	2.36955	2.44956	2.35664	2.39145	2.39694	2.37182
TAF5	3.17784	3.16785	3.04677	3.09453	3.1594	3.09393	3.12607	3.21757	3.143	3.07817	3.1048	3.13276	3.12268	3.18104	3.17386	3.12856	3.17533	3.1452
TAS1R2	2.32564	2.36731	2.34215	2.33055	2.44112	2.34236	2.38337	2.28907	2.4164	2.38622	2.44311	2.41706	2.46242	2.43673	2.36651	2.42226	2.40481	2.324
PCSK6	2.1462	2.1594	2.0845	2.01157	2.02202	2.09182	2.16146	2.04529	2.0031	2.05338	2.02924	2.11318	2.05663	2.05142	2.10366	2.03752	2.01928	2.05587
ZNF341	2.27781	2.52881	2.3296	2.58566	2.4867	2.43953	2.49893	2.41869	2.3538	2.60067	2.50604	2.48893	2.40398	2.5571	2.64966	2.68817	2.40477	2.35171
JPH1	2.24029	2.04238	2.02866	2.343	2.08075	2.18326	2.12605	2.12147	2.07581	2.07758	2.079	2.18186	2.13938	2.12457	2.12076	2.14191	2.08371	2.13489
NLRP10	2.25734	2.20122	2.19833	2.17308	2.16428	2.27587	2.22386	2.16357	2.16355	2.19486	2.28487	2.17288	2.19276	2.26097	2.23293	2.17408	2.14364	2.19092
RANGAP1	3.32115	3.24776	3.27363	3.30419	3.19727	3.26874	3.20707	3.29954	3.24182	3.26718	3.23939	3.29432	3.17504	3.25035	3.2535	3.22415	3.18125	3.19095
MBNL2	2.18234	2.1723	2.27198	2.32966	2.40615	2.37142	2.42438	2.40819	2.40523	2.44647	2.46014	2.35899	2.40251	2.4066	2.44921	2.48314	2.40879	2.46902
KRT73	2.23187	2.24928	2.12564	2.07673	2.141	2.18886	2.18431	2.20829	2.19098	2.18792	2.1819	2.24083	2.22956	2.22266	2.16362	2.17319	2.21026	2.14459
COX1	3.75989	3.70205	3.76442	3.8279	3.80029	3.78475	3.73538	3.76627	3.81115	3.74166	3.76975	3.74915	3.77474	3.76442	3.81213	3.85266	3.79198	3.83734
KRT74	2.46585	2.41144	2.48236	2.4019	2.59169	2.50668	2.47	2.54195	2.44759	2.54379	2.45352	2.50372	2.55027	2.56125	2.48316	2.48421	2.48937	2.50929
SLC29A2	2.65095	2.55352	2.58317	2.68562	2.6342	2.63921	2.6748	2.78486	2.63711	2.66735	2.62664	2.64438	2.64175	2.72959	2.65409	2.68058	2.60045	2.62574
LMX1A	2.13583	2.087	1.79255	2.12542	2.00171	2.11605	2.12163	2.08485	2.10104	2.06195	2.15868	2.18553	2.11399	2.13807	2.0551	2.181	2.11441	2.10139
CCDC125	2.78024	2.67952	2.83614	2.74515	2.91782	2.73784	2.8601	2.86971	2.79767	2.79428	2.8662	2.84009	2.78942	2.83905	2.75951	2.81027	2.82405	2.78397
GPR101	2.40997	2.52168	2.33294	2.54995	2.61306	2.58186	2.54492	2.57723	2.49675	2.53981	2.54174	2.58676	2.56844	2.59181	2.52185	2.5309	2.5189	2.52713
ILDR1	2.87288	2.81206	3.05179	2.86493	2.88891	2.71067	2.87054	2.84117	2.71644	2.70922	2.90602	2.80839	2.9146	3.01582	2.81768	2.7664	2.89953	2.82304
RBM26	2.06662	1.87965	1.98437	1.94419	2.05116	2.05453	2.04595	2.06835	1.95174	2.15576	2.05789	2.05139	2.08989	2.10204	2.01682	2.07711	2.07115	2.04402
VN1R2	2.22761	2.10252	2.16362	2.05482	2.12467	2.11532	2.11001	2.11293	2.16829	2.07875	2.0933	2.0786	2.10463	2.1537	2.14755	2.13376	2.11796	2.14339
VN1R5	2.01899	2.12292	2.02454	1.96442	2.18493	2.22501	2.11343	2.12305	2.21708	2.12657	2.17038	2.1066	2.11495	2.02824	1.97845	2.18915	2.14315	2.07726
ND2	3.86612	3.85221	3.86537	3.86537	3.88274	3.86291	3.83977	3.86612	3.88017	3.87567	3.85482	3.86612	3.85327	3.85266	3.83581	3.89413	3.83924	3.8785
TAAR8	2.30067	2.32438	2.30607	2.44041	2.40391	2.36402	2.27474	2.26122	2.28911	2.22709	2.36786	2.28397	2.34831	2.33423	2.23503	2.28472	2.34625	2.31632
TAS2R39	2.27809	2.00363	2.44156	2.35843	2.30471	2.12556	2.27084	2.175	2.19141	2.1619	2.21833	2.19313	2.15819	2.18928	2.37167	2.20453	2.20468	2.26272
TAS2R38	2.27762	2.2874	2.29683	2.42359	2.34916	2.32308	2.22969	2.36579	2.37862	2.37549	2.33283	2.37663	2.40574	2.40799	2.27543	2.38746	2.34	2.27521
TAS2R40	2.11933	1.99365	2.01544	2.09236	1.97945	1.96342	2.02055	2.05649	2.04189	1.96906	2.05904	1.97571	1.99359	1.98339	1.95302	1.97819	1.98937	1.95764
TAS2R41	2.263	2.30196	2.37337	2.33062	2.31364	2.28187	2.30707	2.29865	2.30231	2.33418	2.31157	2.35641	2.32719	2.26946	2.30083	2.23903	2.28616	2.25206
TMEM171	2.2531	2.26413	2.2325	2.30395	2.33639	2.28904	2.3482	2.30438	2.24564	2.3726	2.30758	2.3292	2.31002	2.31499	2.24995	2.33505	2.31387	2.28752
VN1R4	2.5854	2.23255	2.28245	2.27419	2.19597	2.24292	2.19912	2.28731	2.31794	2.32487	2.28842	2.25699	2.25062	2.25427	2.25699	2.30586	2.31213	2.27231
TAS2R50	1.95979	1.79597	1.95831	2.09767	2.00726	1.97162	1.97967	2.03954	1.99485	2.03483	2.00806	2.00957	1.96898	2.01954	1.93456	1.9575	1.93203	2.0594
CD8B	2.40964	2.25887	2.30543	2.1664	2.29717	2.25374	2.32654	2.31419	2.28611	2.24894	2.29191	2.31584	2.30683	2.29056	2.28245	2.31546	2.23018	2.31593
MACROD2	2.23854	2.31332	2.37694	2.06928	2.13333	2.1806	2.08085	2.14511	2.09306	2.13109	2.10461	2.12499	2.14334	2.10315	2.11164	2.13688	2.13085	2.14179
DDAH1	2.31437	2.28014	2.42721	2.25983	2.25144	2.25417	2.24857	2.27183	2.25907	2.32906	2.37912	2.28616	2.32933	2.38598	2.30594	2.27846	2.29483	2.25687
PIANP	2.48555	2.56839	2.53438	2.56067	2.52337	2.57598	2.55066	2.50801	2.58958	2.5241	2.65015	2.58657	2.56846	2.56473	2.54818	2.60275	2.48445	2.51848
ATP6	3.84363	3.81339	3.84076	3.85866	3.86116	3.85116	3.79959	3.86574	3.87174	3.84838	3.84783	3.86983	3.83256	3.86116	3.85327	3.86983	3.79589	3.86949
H1-6	2.53926	2.46006	2.38251	2.36421	2.41419	2.43839	2.46934	2.49259	2.50698	2.49231	2.5244	2.5191	2.45869	2.45518	2.47406	2.57348	2.43621	2.50905
COX2	3.9276	3.90338	3.91007	3.92243	3.9269	3.92495	3.88989	3.935	3.90407	3.92177	3.92881	3.9253	3.91139	3.92353	3.90956	3.93403	3.90457	3.92959
CYGB	2.87041	2.79412	2.83196	2.94667	2.84963	2.86332	2.91474	2.81929	2.82294	2.83449	2.88303	2.83141	2.86595	2.90254	2.80091	2.86734	2.86007	2.84074
EFNA2	2.22699	2.2027	2.21519	2.30196	2.23884	2.26657	2.28553	2.28095	2.30247	2.26753	2.34531	2.27449	2.32906	2.34658	2.25284	2.27497	2.32184	2.34544
IFNE	2.04552	2.17813	2.16319	2.29654	1.95723	1.96067	1.98116	2.01357	2.0506	1.98359	2.01785	1.95849	2.06982	1.99942	1.99326	2.11237	1.99174	1.99994
ND6	3.28471	3.03787	3.10335	3.0552	3.28337	3.07555	3.35509	3.23633	3.13313	3.14371	3.20922	3.09446	3.16665	3.31304	3.4376	3.45687	3.36373	3.4739
SREK1IP1	3.45016	3.47347	3.51801	3.45629	3.50974	3.4902	3.45	3.45974	3.46616	3.45527	3.47508	3.45046	3.44588	3.50653	3.42446	3.48145	3.45891	3.48559
THRSP	2.61817	2.48208	2.55415	2.50944	2.62902	2.58433	2.55187	2.58387	2.58879	2.59832	2.57401	2.62626	2.61592	2.64487	2.50857	2.56877	2.60914	2.56929
DIPK2B	2.71971	2.4511	2.5533	2.41335	2.55699	2.60284	2.53164	2.58592	2.56279	2.59685	2.5765	2.57791	2.58619	2.57725	2.57083	2.59124	2.56572	2.49647
FBXL19-AS1	2.63679	2.54588	2.55864	2.68431	2.61528	2.65099	2.65159	2.67625	2.53129	2.57822	2.64997	2.61539	2.60253	2.60022	2.59681	2.60335	2.61648	2.63983
POLE4	3.2296	3.15043	3.09992	3.0661	3.12143	3.14739	3.15991	3.17377	3.18979	3.21678	3.19934	3.12736	3.1016	3.15489	3.1536	3.15319	3.14324	3.10355
PDZK1IP1	2.52451	2.443	2.42019	2.40444	2.4313	2.4984	2.48445	2.45759	2.48723	2.49878	2.52524	2.42398	2.44737	2.50429	2.39825	2.43031	2.3919	2.45281
BCRP3	2.58839	2.63954	2.50562	2.52268	2.62054	2.60291	2.67186	2.63658	2.63569	2.56922	2.66906	2.55225	2.65167	2.65772	2.53943	2.5708	2.5632	2.6394
TAL2	2.48396	2.3858	2.4251	2.58217	2.3319	2.42316	2.45316	2.31417	2.40703	2.41127	2.42281	2.41373	2.44478	2.38277	2.359	2.41259	2.36279	2.35458
INSL3	2.66162	2.69204	2.71576	2.76057	2.68231	2.73867	2.72155	2.67236	2.68131	2.66026	2.72281	2.71021	2.71845	2.68876	2.64156	2.691	2.75023	2.746
SYCP3	1.80238	1.93112	1.87566	2.07301	1.95239	2.02055	1.93234	1.87205	2.09653	1.95099	1.9502	2.06115	1.98572	1.98352	2.04741	1.94742	2.08778	2.07449
TMIE	2.59446	2.60095	2.61849	2.63557	2.71663	2.68501	2.61301	2.66206	2.61417	2.66735	2.64137	2.67628	2.69892	2.68763	2.61417	2.65196	2.56282	2.64973
MUCL1	2.42762	2.29394	2.34768	2.45542	2.22498	2.35725	2.25917	2.36192	2.39137	2.34279	2.37775	2.2924	2.38809	2.35364	2.39501	2.43222	2.35176	2.31144
ATL2	2.92533	2.90449	2.9765	3.06488	2.88393	2.80847	2.83677	2.93314	2.8924	2.84665	2.8783	2.89269	2.87744	2.87427	2.83765	2.89006	2.87432	2.85676
LINC00189	2.43509	2.10255	2.25396	2.29865	2.24998	2.15536	2.15783	2.29017	2.07378	2.14251	2.17139	2.37077	2.30107	2.21823	2.19415	2.12467	2.24992	2.08041
KLHL35	2.59092	2.61733	2.63513	2.6101	2.63503	2.63359	2.6896	2.59335	2.57296	2.59725	2.65587	2.67565	2.61179	2.62025	2.58308	2.60678	2.60538	2.58263
ZNF354B	2.69607	2.6952	2.62003	2.73704	2.59233	2.47286	2.59897	2.60249	2.60437	2.64948	2.53832	2.46741	2.65893	2.59857	2.64613	2.62006	2.61597	2.64969
FOXC1	2.12894	2.38346	2.73128	2.47202	2.39688	2.14666	2.34612	2.25232	2.28014	2.11673	2.35656	2.42517	2.14246	2.47305	2.17713	2.2264	2.15568	2.36644
TRIM42	1.91043	1.91444	1.90012	1.97475	2.05346	2.06391	1.89153	1.98659	2.00373	1.97419	2.06571	2.03863	1.98247	2.03069	2.04837	2.07683	2.09707	2.03797
FSIP1	2.12533	2.13671	2.37211	1.96484	2.07321	1.96256	1.98084	2.02454	1.98144	2.13059	2.02196	2.14439	2.02619	2.08384	2.03964	2.12981	2.02172	1.98221
FAM98B	1.78889	1.75731	1.8719	1.8987	1.81986	1.75404	1.70828	1.78771	1.76496	1.80263	1.67909	1.74648	1.79762	1.77007	1.84528	1.77242	1.80253	1.83425
EFCAB13	2.26558	2.13617	2.28874	2.23175	2.08543	2.15595	2.11413	2.18011	2.15442	2.14057	2.21409	2.18272	2.11053	2.12438	2.18199	2.1692	2.17854	2.14623
FAM71B	2.42126	2.3902	2.39155	2.3595	2.50115	2.36854	2.36962	2.46759	2.3418	2.43126	2.36381	2.46442	2.42608	2.45698	2.4291	2.42453	2.4482	2.36584
CABCOCO1	2.00352	2.01781	1.9144	2.06013	1.91956	1.95013	1.91675	1.95497	1.95642	1.90714	1.9357	1.97461	1.9241	1.96241	1.99816	1.91653	1.98304	1.91877
SLC9B1	2.33438	2.30729	2.40897	2.39958	2.33082	2.3322	2.37265	2.33852	2.38131	2.32516	2.28376	2.33799	2.46326	2.35124	2.28468	2.33158	2.37822	2.35107
WEE2-AS1	2.18819	2.16666	2.2434	2.31011	2.26863	2.21023	2.24888	2.26937	2.23116	2.18704	2.27648	2.15819	2.25544	2.21247	2.21533	2.17838	2.27918	2.25632
DYNLT5	1.89678	2.13233	2.06583	1.93112	1.98233	1.94835	1.98902	1.93035	1.95281	1.9741	1.9328	1.91739	1.99762	2.03935	1.91865	1.96135	1.87873	1.95581
TMCO5A	2.09568	1.90162	1.75844	1.94291	1.88517	1.82197	1.82836	1.89705	1.84402	1.91646	1.91871	1.85109	1.91134	1.89979	1.92188	1.87582	1.89894	1.86154
PPARGC1B	2.89361	2.86966	2.89453	2.89208	2.8086	2.76087	2.63938	2.88573	2.74594	2.84721	2.75812	2.75481	2.75245	2.80155	2.82919	2.72746	2.77499	2.68385
XKR6	2.55251	2.63557	2.60059	2.36072	2.54453	2.57244	2.64011	2.60062	2.5989	2.55545	2.60191	2.56289	2.56527	2.54601	2.55982	2.61983	2.62046	2.56442
TSGA13	2.26668	2.19798	2.22326	2.12853	2.15487	2.10295	2.23371	2.13367	2.13445	2.10249	2.21109	2.10472	2.22394	2.19025	2.12347	2.13478	2.18186	2.22884
C9orf163	2.74439	2.80908	2.75656	2.91799	2.88999	2.939	2.92867	2.89378	2.89642	2.91842	2.88891	2.92395	2.88947	2.93985	2.8083	2.8759	2.90977	2.82818
SYNE3	2.73441	2.63549	2.75665	2.71567	2.75335	2.65388	2.58757	2.5878	2.63894	2.60914	2.78855	2.69762	2.85799	2.73728	2.73601	2.74082	2.73784	2.76865
CCDC141	2.67364	2.99135	2.75319	2.45417	2.64163	2.51033	2.62788	2.64305	2.76663	2.90614	2.72709	2.46128	2.47905	2.68073	2.81067	2.78755	2.70937	2.66922
HDX	2.53899	2.1924	2.55652	2.02071	2.45204	2.52322	2.37139	2.2655	2.61595	2.81361	2.01345	2.62075	2.4937	2.48246	2.55126	2.46442	2.33049	2.4239
CDYL2	2.74302	2.74672	2.62672	2.83338	2.85947	2.87202	2.76557	2.7354	2.75023	2.84919	2.87013	2.96784	2.83995	2.78281	2.71872	2.78324	2.75222	2.72279
C18orf54	2.07481	2.11712	2.15633	2.03813	2.09777	1.97132	2.07476	2.13774	2.10353	2.04021	2.06782	2.00659	2.17099	2.04749	2.23498	2.25112	2.18522	2.20591
SYT14	1.91607	1.82556	1.82342	1.84547	1.83661	1.83516	1.83366	1.84573	1.82287	1.85367	1.80369	1.8695	1.87685	1.86884	1.85068	1.86972	1.83997	1.83667
CDC20B	2.07361	2.13649	2.19711	1.98467	2.13304	2.16489	2.1928	2.16394	2.19279	2.09865	2.22962	2.16417	2.12824	2.19398	2.09583	2.1248	2.0516	2.07539
TECTB	2.74108	2.66261	2.62611	2.7264	2.70641	2.62257	2.70363	2.69705	2.68026	2.60985	2.73653	2.6743	2.68221	2.67687	2.60704	2.63201	2.7115	2.65863
VWA3A	2.65501	2.60927	2.64202	2.60712	2.62919	2.59468	2.60315	2.62205	2.58841	2.55646	2.64267	2.63758	2.66434	2.69835	2.53233	2.56956	2.61213	2.56095
LINC00896	2.44684	2.36728	2.50015	2.44413	2.42878	2.41721	2.40797	2.37135	2.4061	2.41414	2.45401	2.4158	2.5036	2.43316	2.36891	2.43699	2.38586	2.43364
HUS1B	2.27568	2.25434	2.43948	2.29945	2.25542	2.26514	2.25983	2.27134	2.28232	2.34029	2.32665	2.25789	2.34492	2.34725	2.24743	2.38131	2.35394	2.24946
NPB	2.93259	2.93182	2.92738	3.01275	2.91349	2.89445	2.91226	2.89816	2.88823	2.86477	2.88446	2.9154	2.88328	2.86064	2.86208	2.8815	2.87367	2.92404
CCDC34	2.25579	2.12709	2.17983	2.03214	2.13624	2.06332	2.0567	2.10937	2.14916	2.07805	2.15348	2.05126	2.03177	2.06358	2.10025	2.06957	2.02431	2.1255
LRCH3	2.84197	2.83236	2.81134	2.79139	2.77585	2.82603	2.87025	2.81999	2.84117	2.76178	2.70997	2.82767	2.82321	2.80768	2.80791	2.87581	2.84613	2.82521
INTS4	2.24524	2.44539	2.27635	2.31413	2.48254	2.38887	2.28433	2.4483	2.38741	2.31915	2.43486	2.35263	2.38649	2.39889	2.44478	2.30853	2.35593	2.38416
ENAH	2.04592	2.15354	2.05179	2.08782	2.07508	2.03297	1.99665	2.08321	2.03381	2.10893	2.10257	2.06985	2.08266	2.11962	2.05427	2.11364	1.9702	2.06431
STK35	2.19535	2.46503	2.60714	2.5027	2.52266	2.42505	2.41375	2.57481	2.54121	2.40875	2.43335	2.41013	2.59555	2.51067	2.43475	2.41383	2.50876	2.44189
LRRIQ3	2.08374	2.03504	2.10854	2.04026	1.92954	2.06742	2.01836	2.09609	2.02514	2.10728	2.00028	1.92091	1.96161	2.22699	2.05006	2.02488	2.09536	1.98267
KLC4	2.30395	2.41578	2.23336	2.34515	2.3459	2.29693	2.29788	2.43429	2.36743	2.31972	2.41549	2.35954	2.41217	2.35851	2.36099	2.31926	2.37302	2.29546
TIPRL	3.22589	3.23122	3.26089	3.18215	3.2388	3.16257	3.28286	3.25085	3.27227	3.27034	3.22079	3.22112	3.2087	3.24619	3.28879	3.20222	3.2618	3.24379
ITGB1	3.06313	3.30768	3.24359	3.23776	3.28402	3.29621	3.32584	3.20376	3.38358	3.38682	3.29005	3.29295	3.34461	3.34242	3.29347	3.29892	3.29674	3.26714
VKORC1L1	2.82016	2.88573	2.85509	2.70813	2.62275	2.63571	2.60104	2.73526	2.74434	2.76778	2.6887	2.69109	2.53465	2.64305	2.70628	2.62052	2.69524	2.64545
PRF1	2.74679	2.59274	2.66097	2.85687	2.87158	2.97236	2.81839	2.77291	2.95813	2.74437	2.86975	3.29796	2.85436	2.7971	2.71717	2.85155	2.75627	2.71928
FBXL14	2.42762	2.16897	2.19141	2.25501	2.24447	2.28496	2.3438	2.21223	2.26384	2.25372	2.31355	2.26125	2.33039	2.29609	2.34014	2.26725	2.38109	2.29017
PPIL6	1.97415	1.89836	1.89943	2.07295	2.01081	1.98738	2.02817	1.99033	1.99178	1.94966	1.95552	2.04131	1.98782	1.9804	2.03631	1.97834	2.0305	1.96373
SP1	2.87699	2.89897	2.80098	2.77689	2.8454	2.86857	2.82982	2.76686	2.94283	2.78652	2.87513	2.84358	2.88224	2.84143	2.89156	2.87838	2.96095	2.94557
C18orf25	2.64212	2.82521	2.73692	2.67364	2.77465	2.73614	2.71973	2.72848	2.70353	2.67424	2.70669	2.7784	2.78997	2.77824	2.6745	2.74901	2.80442	2.64112
METTL6	2.5793	2.7794	2.70932	2.69275	2.70061	2.70637	2.61793	2.69334	2.69538	2.73423	2.67068	2.79135	2.71222	2.69816	2.66528	2.67457	2.68014	2.66858
SGO1	2.57446	2.73128	2.60733	2.56489	2.59118	2.61836	2.50364	2.73118	2.81103	2.6479	2.74172	2.8013	2.62579	2.66844	2.55526	2.71286	2.67427	2.70578
B3GALNT2	2.35755	2.23763	2.17159	2.44882	2.22525	2.32856	2.24306	2.40536	2.27566	2.58924	2.27838	2.41881	2.27593	2.2732	2.41962	2.1901	2.19354	2.23992
CBR4	2.43697	2.64246	2.37781	2.46828	2.41655	2.41459	2.40107	2.42172	2.54046	2.53397	2.24428	2.35932	2.41184	2.26384	2.69121	2.67857	2.66962	2.69267
PIK3C2A	2.81103	2.84759	2.73547	2.79961	2.85793	2.94917	2.78307	2.84184	2.75663	2.78419	2.85641	2.79763	2.92446	2.79938	2.83232	2.88013	2.88103	2.8142
NLRX1	2.9405	2.80091	2.76492	2.91315	2.89058	2.80351	2.92364	2.89873	2.97343	2.83515	2.90897	2.87457	2.89319	2.94001	2.87457	2.92232	2.91898	2.88835
ZNF569	2.65124	2.95637	2.83765	2.75578	2.71291	2.71953	2.73805	2.70336	2.79527	2.78563	2.70871	2.65091	2.80074	2.7254	2.76038	2.73321	2.72658	2.73804
CCSAP	2.27162	2.7777	1.91701	1.97271	2.08403	1.95503	2.12667	2.05579	2.2333	2.09311	2.13541	2.03755	2.05335	2.2365	2.6351	2.0023	2.28383	2.08961
DUSP18	2.75172	2.7312	2.81467	2.80415	2.78164	2.72917	2.76679	2.72831	2.7736	2.74313	2.74102	2.78614	2.72455	2.78177	2.74611	2.7564	2.75218	2.71802
ZNF697	2.46987	2.46439	2.4835	2.4841	2.49994	2.44102	2.49816	2.49855	2.52258	2.58747	2.49193	2.5479	2.49701	2.48549	2.49061	2.56108	2.49719	2.48022
ZNF791	3.29696	3.31751	3.27212	3.29354	3.3275	3.32743	3.25239	3.24089	3.30579	3.25951	3.28249	3.26602	3.28147	3.2334	3.3115	3.37192	3.33771	3.35509
CHRM3	2.43126	2.43403	2.28344	2.33049	2.22776	2.23343	2.26778	2.30679	2.28373	2.31302	2.31689	2.31596	2.25159	2.33177	2.2317	2.23537	2.20913	2.25956
HTRA4	1.95733	2.05091	2.05009	1.99968	1.98968	2.14079	2.09793	2.01976	2.04406	2.04743	1.98362	2.04764	2.02244	2.03502	2.06412	2.10212	2.05344	2.06201
LINC00525	1.8376	1.97535	1.9731	2.02469	1.96253	2.0193	1.99816	1.95875	1.93008	2.13613	2.02158	2.13288	1.9877	1.95506	2.01798	1.8887	1.93574	1.93153
PRPF38A	3.4867	3.46054	3.47595	3.4929	3.45703	3.41905	3.45833	3.4752	3.46316	3.4308	3.43782	3.43788	3.44599	3.46047	3.44084	3.46003	3.47182	3.4484
FAM218A	2.23202	2.07161	1.88736	2.02469	1.86357	1.98427	2.03951	2.08903	2.05406	2.2252	1.91796	1.94426	2.10074	2.02853	2.25775	2.19672	2.12591	2.18976
RHEBL1	3.12665	3.07822	3.14285	3.00702	3.12445	3.15062	3.15999	3.10242	3.14502	3.08914	3.17522	3.13296	3.15598	3.13062	3.15301	3.11898	3.17	3.11344
KCTD7	2.62296	2.62176	2.53628	2.57197	2.66035	2.57881	2.49184	2.57394	2.62341	2.54489	2.54653	2.59084	2.55452	2.58948	2.58535	2.67595	2.61899	2.62514
ZNF548	3.08541	3.05919	3.0495	3.04397	3.12607	3.14453	3.18893	3.13161	3.18861	3.11755	3.12953	3.0797	3.18368	3.19987	3.15558	3.18458	3.19987	3.19415
AMER2	2.79839	2.78585	2.77246	2.87543	2.66458	2.75484	2.77529	2.76765	2.72032	2.71293	2.73899	2.73935	2.73701	2.73888	2.70736	2.68903	2.69848	2.71116
RNF152	2.17369	2.09032	1.90691	1.90635	1.91587	1.86152	1.94139	1.9358	1.90385	1.89403	1.87362	1.83221	1.94548	1.91898	1.85947	1.84195	1.89037	1.88589
ADGRG3	2.11933	2.09199	2.04749	2.24171	2.1146	2.13164	2.19656	2.16274	2.1664	2.16936	2.23733	2.08944	2.17954	2.22716	2.09457	2.12665	2.13797	2.18151
ZNF644	2.99019	3.1025	3.09287	3.03246	2.80527	2.81384	2.80149	2.75256	2.81999	2.81896	2.8202	2.86862	2.86473	2.79101	2.97734	2.95941	2.96229	2.99152
TBC1D32	2.37712	2.4766	2.36369	2.07085	2.43664	2.40515	2.46776	2.44278	2.46015	2.37542	2.32801	2.36402	2.47815	2.42943	2.58682	2.51093	2.47125	2.52563
B4GALNT3	2.8527	2.7507	2.73433	2.67186	2.65326	2.70336	2.78486	2.71536	2.66434	2.72314	2.79117	2.73192	2.75343	2.72621	2.68399	2.72702	2.72213	2.69561
LRRC43	3.16428	3.06773	3.07802	3.18269	3.13414	3.14528	3.14544	3.11233	3.10535	3.1097	3.18402	3.112	3.1342	3.15365	3.08042	3.13928	3.16862	3.14235
CEP89	2.81562	2.78782	2.82123	2.75021	2.78434	2.79649	2.90229	2.85608	2.77902	2.75616	2.79541	2.80522	2.85482	2.88026	2.79335	2.7822	2.85983	2.82841
AK7	2.51265	2.23934	2.43208	1.98796	2.10638	2.14269	2.22225	2.47046	2.45551	2.08381	2.09748	2.24915	2.13677	2.44478	2.44208	2.21409	2.25665	2.51663
ZFC3H1	1.75006	2.13962	2.21178	1.94327	2.01711	1.96247	1.93637	1.92207	2.04287	1.83702	2.16663	1.96469	2.16324	1.96673	1.88285	1.93251	1.93893	1.93008
IRAK2	1.95611	1.86109	1.89344	2.09767	1.86469	1.87703	1.82708	1.80617	1.78359	1.84741	1.781	1.87637	1.89313	1.86496	1.81056	1.84825	1.78656	1.85324
ICMT-DT	1.97211	1.96584	2.01391	2.02469	2.08671	2.06791	2.00892	2.03797	2.01291	2.0203	1.98798	2.08947	1.9928	2.05604	1.98471	1.99738	1.95131	2.0008
METTL21A	2.84823	2.94027	2.95344	3.07716	3.1386	2.9858	3.14304	3.12638	3.15682	3.00977	3.08454	3.06841	3.06278	3.16216	3.12885	3.07653	3.17726	3.09698
OTOGL	1.87846	2.31271	2.12067	2.09767	1.92063	1.98109	2.0586	1.92116	2.08889	1.98016	1.94073	1.9124	2.03366	2.01005	2.10411	2.06185	1.99738	1.92942
MGC16025	2.10829	1.92192	2.06583	1.99268	2.07077	2.01618	1.92584	2.0733	2.04701	1.96823	2.03305	2.05641	1.99939	1.95038	2.0398	2.14725	2.06483	2.08179
FAM76B	2.89119	2.89333	2.95254	2.94508	3.11472	3.25882	3.332	3.28499	3.28342	3.29354	3.28803	3.25026	3.21691	3.29245	3.20281	3.22097	3.24175	3.2142
SPATA25	2.45694	2.48827	2.41	2.16338	2.45762	2.45556	2.46661	2.51591	2.39332	2.47068	2.47836	2.46128	2.48667	2.57545	2.41343	2.46568	2.45043	2.4712
NXNL1	2.80982	2.79817	2.79245	2.9628	2.8342	2.87085	2.8431	2.88568	2.83319	2.86427	2.90396	2.83006	2.84099	2.85918	2.79048	2.85823	2.81984	2.86275
GLIS3-AS1	2.4105	2.36921	2.42882	2.38726	2.44904	2.34853	2.35714	2.37895	2.36543	2.45597	2.42179	2.30105	2.36701	2.41087	2.32282	2.35372	2.43665	2.38397
IQCG	1.89172	2.01746	2.05332	2.07782	2.1146	2.08712	1.9594	1.94186	1.94425	1.97028	2.04478	2.05293	1.95723	2.04	1.98347	2.04381	2.03308	1.98896
MCM9	2.09902	2.09613	1.91277	2.07814	1.93135	1.99319	1.95281	1.9985	1.9593	2.089	1.92898	1.93234	2.05261	2.03668	2.07053	2.06266	2.0362	2.08499
PRR14L	2.46556	2.40281	2.4334	2.50212	2.41965	2.42216	2.37725	2.40258	2.45912	2.42107	2.41045	2.43842	2.45717	2.42631	2.40295	2.42319	2.33489	2.4425
AJUBA	2.39546	2.50964	2.22251	2.3756	2.69168	2.67495	2.78648	2.48841	2.82993	2.13309	2.44978	2.25377	2.79895	2.78787	2.78817	2.56072	2.87394	2.42108
KLHL32	1.78735	1.83868	1.88291	1.70582	1.9202	1.85257	1.77412	1.77721	1.89645	1.83274	1.82705	1.82027	1.79864	1.74706	1.8494	1.90721	1.80324	1.84768
DCBLD1	2.92601	2.93703	2.99366	2.90051	2.76219	2.6829	2.77113	2.92169	2.86007	2.73342	2.81006	2.85114	2.66162	2.81746	2.79913	2.71925	2.72003	2.73631
SLAMF9	2.63968	2.57575	2.5612	2.65792	2.49355	2.57388	2.56216	2.49495	2.55619	2.54223	2.60844	2.55676	2.55787	2.56803	2.4826	2.55585	2.5622	2.55075
GK5	2.0404	1.81449	1.95559	1.9861	2.00972	2.00515	1.99785	2.03499	1.92456	2.08023	1.94105	2.11832	2.03033	2.06875	2.10813	2.02815	1.98453	2.01793
GOLGA4-AS1	2.37458	2.32647	2.44303	2.36692	2.36746	2.49667	2.3751	2.42803	2.41272	2.39054	2.46266	2.39907	2.34863	2.38622	2.40797	2.47687	2.37558	2.41478
UBE2U	1.89471	1.87992	1.85825	1.9457	1.82761	1.81148	1.96821	1.79015	1.82218	1.90022	1.82214	1.84365	1.86137	1.86884	1.80149	1.75699	1.88955	1.88727
METTL27	2.62085	2.63329	2.70541	2.61672	2.6825	2.61185	2.69929	2.71732	2.66966	2.64855	2.7043	2.65856	2.73851	2.69649	2.67461	2.78607	2.67308	2.75467
LINC00638	2.87316	2.79979	2.88841	2.88821	2.77387	2.84495	2.82857	2.86022	2.80286	2.81306	2.7664	2.76281	2.79972	2.8239	2.75478	2.84597	2.80549	2.80319
ZC3HAV1L	1.9976	1.96833	1.83829	2.13492	2.00798	1.86345	2.19543	2.16872	2.08698	2.01824	1.92505	1.93732	2.0582	2.07586	2.3057	1.97157	2.1266	2.20305
RASGEF1B	1.88006	2.03053	1.88635	2.0429	1.96384	2.04399	2.04192	1.91815	2.075	2.30154	2.01844	2.13157	2.17216	1.98563	2.07933	2.21183	2.07736	1.93969
C11orf45	2.14583	2.1869	1.99016	1.93738	2.01098	2.03941	2.07208	2.07433	1.99612	2.0404	2.00433	2.01027	2.05156	2.16072	2.01928	2.01987	1.97407	2.06444
C21orf58	2.51985	2.54361	2.51611	2.63108	2.52359	2.50255	2.52823	2.59596	2.66303	2.6107	2.50189	2.48086	2.5962	2.55531	2.62278	2.59713	2.65721	2.69158
KIAA1109	1.96759	1.9825	1.88291	1.88923	1.92051	1.85975	1.93227	2.01657	1.95979	1.90097	1.93156	1.95407	2.05522	2.00059	2.04293	1.93126	1.91528	1.90469
STOML3	2.13309	2.05754	2.07142	2.19161	2.04369	2.08448	2.09238	2.07776	2.11499	2.10252	2.16505	2.11132	2.13271	2.10098	2.10618	2.05401	2.10088	2.08947
SILC1	2.33571	2.32184	2.21411	2.51985	2.3482	2.3726	2.38708	2.31021	2.34429	2.37746	2.41571	2.3397	2.42605	2.42914	2.3575	2.33612	2.3115	2.34102
FBXL13	2.03214	2.12241	2.20781	2.19202	2.09726	2.06447	2.08937	2.08256	2.10999	2.10453	2.03188	1.99127	2.1324	2.07589	2.04505	2.08037	2.14324	2.03141
FAM227B	1.80945	1.86698	1.92106	1.862	1.84252	1.85257	1.90428	1.78983	1.85543	1.86373	1.87953	1.86698	1.84341	1.81671	1.85354	1.84025	1.86942	1.88639
DTD2	2.73288	2.83693	2.80739	2.77298	2.73816	2.71775	2.68256	2.96361	2.81326	2.94162	2.76109	2.80036	2.75598	2.83614	2.75757	2.7632	2.7345	2.7048
SOX3	2.54733	2.57416	2.72126	2.70393	2.61733	2.62137	2.66745	2.633	2.57226	2.64944	2.58703	2.6641	2.64819	2.70096	2.5875	2.5756	2.5841	2.61216
SPATA32	2.97549	2.85449	2.88433	3.02241	2.93598	2.94693	2.94584	2.91566	2.88883	2.87054	2.9485	2.89541	2.93441	2.92533	2.8583	2.95545	2.92009	2.96472
C3orf49	2.39463	2.40201	2.60467	2.53987	2.48022	2.3659	2.51613	2.43039	2.45783	2.46276	2.43839	2.41716	2.47387	2.48833	2.50751	2.41373	2.48058	2.47719
NKX2-3	1.8556	1.86128	1.95208	1.94125	1.79438	1.88407	1.85132	1.81935	1.91211	1.91759	1.87185	1.89406	1.85376	1.87153	1.83723	1.86015	1.95112	1.9573
TMEM252	2.12655	2.29593	2.06583	2.2684	2.26178	2.3051	2.241	2.27312	2.26579	2.2759	2.31106	2.30739	2.2377	2.30599	2.2415	2.28001	2.29901	2.28826
CIP2A	2.85088	2.91846	2.82318	2.81124	2.88765	2.94215	2.913	2.92331	3.00563	2.94753	2.94894	2.97819	2.93104	2.99783	2.97955	2.93	2.90487	2.93876
FAM222A-AS1	1.98196	2.10402	2.2924	1.92113	2.10678	2.03933	2.07548	2.02694	1.99998	2.1511	2.07686	2.09811	2.12076	2.06818	1.98392	2.05035	2.01873	2.0618
TLE6	2.6178	2.58777	2.67944	2.7204	2.79537	2.75978	2.73031	2.72026	2.77486	2.74853	2.68632	2.74774	2.7828	2.71018	2.7056	2.71932	2.77902	2.68388
TCEANC	2.62075	2.81539	2.66533	2.52571	2.50035	2.5603	2.50574	2.60018	2.56178	2.55052	2.40994	2.59821	2.68238	2.46276	2.59097	2.55152	2.5447	2.60448
HECTD4	2.28909	2.30909	2.26843	2.27312	2.20663	2.2712	2.1602	2.18424	2.25364	2.29343	2.26002	2.3195	2.19899	2.24121	2.25286	2.24155	2.33231	2.25019
RTP1	1.99779	2.06945	1.93605	1.85668	1.98605	1.93093	1.83773	1.91117	1.92727	1.86525	1.92457	1.88917	1.83483	1.92449	1.86627	1.83401	1.98549	1.82189
PRR35	2.94354	2.87388	2.87025	2.93524	2.89642	2.89901	3.02107	2.90157	2.86908	2.90988	2.9097	2.9156	2.89927	2.93658	2.9162	2.87096	2.89611	2.90785
NXPE1	2.39938	2.50175	2.43221	2.565	2.4806	2.49862	2.53204	2.49207	2.49432	2.502	2.53546	2.55972	2.5127	2.48535	2.46693	2.51238	2.55724	2.42208
CYP1B1-AS1	1.93126	1.92619	1.88582	1.98465	1.82381	2.01753	1.95413	1.92915	2.01919	1.96136	1.97771	2.07787	1.94742	1.9832	1.89223	1.96342	1.96191	1.90062
APOBEC3D	2.6061	2.58859	2.66994	2.61204	2.74264	2.61145	2.69956	2.68176	2.77278	2.69973	2.77225	2.65813	2.7061	2.75332	2.66249	2.72547	2.72181	2.62129
LINC00315	2.71045	2.57624	2.62648	2.64943	2.6469	2.66278	2.67789	2.59499	2.61637	2.5928	2.58415	2.57263	2.64475	2.64264	2.62537	2.61676	2.66732	2.60561
COL6A5	1.88807	1.98112	1.92095	1.96779	1.96503	1.93721	1.9065	1.89414	1.87917	1.96395	1.93531	1.98489	1.85867	1.9339	1.92705	1.93601	1.99369	1.92808
PGAM5	2.48757	2.51403	2.42878	2.5534	2.6182	2.58278	2.59092	2.61943	2.55675	2.56306	2.50531	2.5427	2.53006	2.55327	2.55803	2.63898	2.63815	2.48752
C4orf45	2.18151	1.94538	2.08394	2.09093	2.1099	2.07886	2.03468	2.04684	2.04115	2.00273	2.05434	2.02318	2.0607	2.03006	2.04399	2.06951	2.00953	2.02254
CCDC149	2.58217	2.58757	2.56408	2.65085	2.60043	2.62957	2.69063	2.56437	2.6492	2.6418	2.61789	2.61938	2.62919	2.64031	2.59386	2.62935	2.61772	2.63217
BEND2	2.13251	2.08507	2.00297	2.02469	2.00824	2.00346	1.9771	1.94816	1.95421	2.02079	2.04686	2.0812	1.96751	2.03422	2.01867	1.97734	2.05679	2.02393
C10orf67	2.70096	2.60135	2.5906	2.69607	2.72799	2.70919	2.67968	2.68716	2.70057	2.64455	2.67168	2.68035	2.72159	2.72997	2.69902	2.69191	2.70031	2.71121
CBY2	2.67563	2.39494	2.69336	2.67854	2.65373	2.66208	2.70371	2.68987	2.61129	2.69396	2.61158	2.65607	2.65418	2.72811	2.60682	2.64146	2.65851	2.60236
CCDC26	2.28343	2.39042	2.27635	2.31697	2.03914	2.14227	2.24748	2.20632	2.26036	2.46616	2.02172	2.0715	2.08202	2.2765	2.26007	2.181	2.16379	2.21913
B3GALT5-AS1	2.16042	2.14051	2.15859	2.19326	2.06231	1.98369	2.1115	2.11532	2.06389	2.06639	2.04175	2.11678	2.11639	2.04082	2.02355	2.01878	2.14391	2.08746
SPIC	2.27092	2.29229	2.70278	1.85384	1.92532	1.9747	2.12561	2.08232	1.97161	2.07865	2.01915	2.05917	2.12212	2.0629	2.03452	2.08118	2.01304	2.03855
VPS13B	2.21773	2.47278	2.56332	2.38554	2.53601	2.345	2.36903	2.45781	2.39377	2.39394	2.42422	2.36043	2.46305	2.34477	2.40969	2.47186	2.52124	2.31269
P2RY10	3.43242	3.47418	3.46697	3.42993	3.38965	3.41688	3.36772	3.40616	3.44474	3.47792	3.45999	3.38432	3.46291	3.35999	3.40252	3.42512	3.40986	3.39263
IGSF22	2.8003	2.80666	2.81056	2.79079	2.88035	2.68861	2.85862	2.81826	2.8342	2.7128	2.80284	2.80774	2.80915	2.78041	2.76886	2.73823	2.85735	2.81977
ZBTB3	2.96389	2.95485	2.95548	2.99903	3.05228	2.98826	3.04637	2.99116	3.02394	2.97523	3.00762	2.95307	3.00292	3.01157	2.99778	3.02085	3.05228	3.03395
TPH1	2.04684	2.08429	2.092	2.2363	2.1226	2.19311	2.14865	2.12361	2.16143	2.12074	2.16477	2.11665	2.13727	2.17771	2.13107	2.13855	2.19581	2.11001
DCST1	2.43165	2.36415	2.33715	2.35994	2.46843	2.30262	2.30079	2.41178	2.4681	2.30787	2.40008	2.31423	2.375	2.34853	2.37607	2.41968	2.36938	2.39941
TCP11L2	2.17906	2.04215	1.90528	1.81874	2.1525	2.14916	2.23229	2.11287	2.08578	2.06766	2.1989	2.17281	2.2525	2.15922	2.1707	2.18606	2.30726	2.13808
WDFY4	2.59081	2.49577	2.70278	2.63833	2.60975	2.52331	2.61306	2.55376	2.67379	2.56572	2.56521	2.52948	2.62375	2.60821	2.64867	2.4794	2.59532	2.56355
GPR26	2.05913	2.02531	2.10216	1.94531	2.0418	1.95236	2.03584	2.04972	1.99694	1.96643	1.9611	2.03444	2.02325	2.01258	2.06501	1.96745	1.99794	2.03097
KIAA0825	1.93166	1.8347	1.83546	1.96188	1.74153	1.76689	1.79433	1.7472	1.84702	1.88853	1.74098	1.7675	1.83191	1.82443	1.75404	1.76896	1.69117	1.75133
SESN3	2.37034	2.09542	2.22042	2.02199	2.1556	2.13573	2.10096	2.09857	2.12257	2.1268	2.12236	2.13196	2.10228	2.12468	2.11639	2.09438	2.11038	2.12827
CSNK1G2-AS1	2.65976	2.57921	2.53142	2.68182	2.71258	2.66173	2.60523	2.59237	2.64857	2.60376	2.6891	2.65817	2.64758	2.73256	2.58289	2.68406	2.64957	2.68779
NATD1	2.7167	2.65953	2.64475	2.67597	2.7798	2.75536	2.7811	2.75218	2.76813	2.69858	2.76792	2.80534	2.75146	2.79063	2.72801	2.76045	2.76119	2.76989
KLHL34	1.87566	1.91267	1.87344	1.76275	1.88635	1.98944	1.94403	2.15171	1.89048	1.86537	1.96415	1.98072	1.89508	2.0452	1.98843	1.8752	1.97737	1.89448
ZSCAN10	2.64052	2.60671	2.50137	2.61887	2.63535	2.63032	2.70288	2.68779	2.69575	2.66712	2.66483	2.66515	2.68947	2.70987	2.63998	2.63836	2.65726	2.66446
SAMD3	2.04967	2.14447	1.88291	2.12255	1.96935	1.9462	2.06465	2.0308	1.97976	2.00441	2.03803	2.04363	1.98282	1.93981	1.98282	1.92283	1.97681	1.98142
GOT1L1	2.04938	1.98054	2.41956	1.96312	1.96836	2.00024	2.00339	1.9886	2.03028	1.92451	2.01999	1.91444	2.00494	1.9214	1.91626	2.0662	2.03046	1.99994
LINC02870	2.40801	2.47158	2.55885	2.43071	2.35985	2.40477	2.43071	2.43905	2.39054	2.4165	2.49029	2.47111	2.42673	2.42961	2.39336	2.41831	2.40116	2.38996
RBM48	1.94943	2.10678	2.07037	2.37386	2.20996	2.23824	2.2116	2.23412	2.18123	2.23736	2.21636	2.18093	2.22332	2.13949	2.25331	2.39766	2.26639	2.31523
LINC00504	2.02414	1.98677	2.11216	1.90726	2.13506	1.90159	1.98003	1.94527	1.89802	1.99405	2.00708	2.02417	2.03223	2.04982	1.97696	1.96567	1.92221	1.97652
ZNF99	1.79395	1.81005	1.91181	1.78483	1.75777	1.78405	1.80171	1.8351	1.78701	1.83434	1.74981	1.80143	1.83263	1.80694	1.85422	1.80758	1.84686	1.88101
CFAP65	1.96759	1.82306	2.13737	1.86373	1.88465	1.88981	1.89461	1.85979	1.95764	1.97198	1.8729	1.88047	1.94226	1.87692	1.91735	1.91727	1.82708	1.9082
SIGLECL1	1.88504	2.03053	1.93968	2.05937	2.05177	1.96421	1.96821	1.91895	1.94669	1.95706	1.95184	2.01927	1.98196	1.95401	1.9984	1.99731	1.96631	1.9745
LDHAL6A	2.19758	2.29101	2.30088	2.20439	2.26846	2.26162	2.2529	2.25232	2.27365	2.24245	2.27372	2.17972	2.22679	2.32334	2.23524	2.22649	2.2536	2.26218
MRGPRX2	2.3988	2.20077	2.26199	2.1664	2.31269	2.3225	2.32861	2.33157	2.31272	2.31994	2.35193	2.31556	2.3119	2.34017	2.32705	2.30298	2.25932	2.35555
NTN5	2.80393	2.72815	2.69858	2.7463	2.80067	2.80482	2.86461	2.83002	2.78776	2.72512	2.80711	2.79976	2.86349	2.82647	2.75402	2.78614	2.77713	2.8057
KLF17	2.3533	2.41546	2.33305	2.34495	2.48942	2.48259	2.48529	2.4831	2.42807	2.37786	2.46558	2.43589	2.49386	2.45439	2.38155	2.41709	2.40499	2.46424
CCDC105	2.6116	2.64222	2.67944	2.74099	2.73788	2.73718	2.67644	2.66411	2.69462	2.70871	2.73058	2.73058	2.71388	2.71492	2.63091	2.72848	2.73854	2.73654
CCDC122	1.90717	2.01796	1.86285	2.0032	1.91112	1.92089	1.92806	1.88935	1.87453	1.91696	1.84782	1.84768	1.78964	1.93925	1.96509	1.97693	1.90257	1.91238
C11orf42	2.44425	2.52211	2.47651	2.47831	2.53372	2.43262	2.43663	2.50115	2.48232	2.52088	2.48426	2.49519	2.51554	2.55056	2.52593	2.47985	2.48225	2.53458
DKFZp434L192	2.08139	1.96905	2.08627	1.97623	1.99393	2.10067	2.10182	2.12644	2.04609	2.00028	2.00135	2.07243	2.06528	2.04863	2.09387	2.0901	2.02691	2.02021
ZNF486	2.12348	2.26387	2.29993	2.30088	2.29585	2.28551	2.30395	2.24607	2.33398	2.30663	2.28483	2.32564	2.33715	2.31323	2.31227	2.32087	2.27973	2.25056
FGD2	3.53337	3.43998	3.40105	3.36795	3.426	3.47948	3.47513	3.39952	3.50317	3.43111	3.44606	3.39171	3.41862	3.47485	3.45529	3.44612	3.48919	3.54339
EXD1	1.8914	1.83916	1.89051	1.97507	1.96829	1.97396	1.86263	1.87142	1.9261	1.87938	1.90892	1.97382	1.90936	1.8644	1.90963	1.88036	1.87484	1.88176
SLF2	2.57569	2.56332	2.57065	2.52737	2.46431	2.37696	2.37229	2.36379	2.45906	2.33695	2.33076	2.38726	2.41379	2.31064	2.51458	2.49067	2.43568	2.48968
NBPF4	2.36003	2.28408	2.29119	2.25887	2.35448	2.35347	2.32285	2.38685	2.31149	2.31602	2.29324	2.29739	2.36026	2.63642	2.39097	2.36096	2.42845	2.30906
ZNF663P	2.12489	2.04354	1.95616	1.87988	2.08627	2.07565	2.05352	2.05522	2.04048	2.03678	2.14065	2.05099	2.00744	2.10275	2.12603	2.04868	2.02582	2.03748
LINC00955	2.11933	1.8936	1.92699	1.92619	1.93893	1.94934	1.89798	1.99151	1.93473	1.95673	1.92547	1.95997	1.91855	1.92346	1.88914	1.92908	1.9747	1.91146
LOC162137	2.46699	2.40238	2.32127	2.50204	2.29133	2.33921	2.30862	2.25232	2.26294	2.27192	2.36977	2.34773	2.3837	2.30298	2.21501	2.37653	2.28546	2.29674
C10orf126	2.12697	1.7973	1.94459	1.82287	1.77807	1.74424	1.78001	1.78304	1.78884	1.91962	1.74627	1.76886	1.79503	1.76657	1.7981	1.74333	1.82089	1.83873
PIKFYVE	2.42762	2.56437	2.39678	2.51146	2.59857	2.52928	2.64362	2.57112	2.61449	2.61177	2.54534	2.55957	2.60393	2.5978	2.46562	2.54876	2.62865	2.56775
LINC00479	2.4562	2.33218	2.50562	2.48079	2.42081	2.37568	2.54369	2.46221	2.40234	2.38683	2.38163	2.41981	2.35924	2.44602	2.41615	2.4254	2.38275	2.40647
LINC02907	2.55155	2.57086	2.51005	2.54171	2.52396	2.46565	2.4614	2.52109	2.42807	2.39788	2.55334	2.45871	2.51962	2.52302	2.50095	2.52225	2.53836	2.46142
SHOC1	1.9054	1.88042	1.86228	1.92212	1.83537	1.89414	1.76431	1.82524	1.8102	1.88724	1.88067	1.87448	1.89072	1.92113	1.85646	1.88521	1.86197	1.89547
SLC22A24	2.28343	2.00772	2.30992	2.13096	2.15361	2.20739	2.28567	2.20019	2.28038	2.26958	2.15844	2.24168	2.26824	2.22105	2.23466	2.26418	2.29362	2.24263
FMO9P	1.98077	1.98672	1.91331	2.01558	1.95768	1.95431	1.89653	1.92862	1.92721	1.93861	1.98792	1.97825	1.92962	1.93006	1.97495	1.96512	2.02636	1.91352
C7orf33	2.21651	2.23362	2.23359	2.24635	2.2104	2.2178	2.21115	2.24728	2.16057	2.18025	2.14229	2.16355	2.27043	2.23963	2.14991	2.20213	2.2068	2.21078
ELMOD2	2.9789	2.96745	2.94863	2.83949	3.00512	2.98387	2.92331	3.00332	2.95571	2.98857	2.99841	3.01216	2.93593	2.90977	2.89613	2.90675	2.8977	2.85658
ACER1	2.60947	2.58489	2.5815	2.50063	2.56116	2.45678	2.48607	2.52681	2.45709	2.41996	2.45384	2.59154	2.49108	2.59534	2.41389	2.50576	2.40587	2.4828
TAAR1	1.80201	1.84904	1.8386	1.88975	1.88779	1.86376	1.87645	1.85733	1.91146	1.88266	1.84744	1.75652	1.85894	1.82301	1.90036	1.88047	1.81278	1.88109
OSTCP1	1.9786	1.95493	1.88291	1.83029	2.0512	2.00676	1.92705	2.02633	1.97997	2.00168	1.96777	1.98523	2.04781	1.94538	1.89554	1.94136	1.94923	1.90955
LINC00305	2.15894	2.2529	2.05683	1.95297	2.00972	1.93485	2.00809	2.00216	2.09217	1.94307	1.97319	2.01214	1.9423	1.96176	2.12603	1.98241	1.96821	1.98603
BFSP2-AS1	2.28343	2.25526	2.35833	2.41784	2.44535	2.67461	2.28898	2.32229	2.68479	2.28772	2.34011	2.54838	2.45503	2.37683	2.29075	2.48566	2.20109	2.41346
STK32A	2.24697	1.9942	2.21253	2.04598	2.15967	2.06563	2.06826	2.02481	2.05368	2.03155	2.11238	2.07208	2.0292	2.06296	2.03409	2.07752	1.98531	2.02888
LRRC28	2.96948	3.04285	3.0647	2.913	3.09144	3.05997	3.10987	3.05078	3.06621	3.00451	3.14679	3.05214	3.14839	3.08201	3.09674	3.04587	3.10817	2.98201
LOC171391	2.65276	2.59335	2.62788	2.72071	2.73911	2.65288	2.73166	2.64785	2.63444	2.65505	2.71063	2.65178	2.68348	2.69491	2.62908	2.6269	2.6644	2.65834
MIA2	1.99897	2.03053	2.09214	2.24171	1.99738	2.01089	2.07827	2.05417	2.05344	2.06823	2.03492	1.96814	2.01185	2.05717	2.06788	2.03295	2.06639	2.05422
GPHB5	2.54018	2.62293	2.65127	2.67842	2.63833	2.57191	2.53057	2.54592	2.5351	2.55376	2.653	2.62119	2.60875	2.59124	2.56951	2.58354	2.61492	2.58773
DCD	1.96759	2.26688	2.47019	2.11373	2.20165	2.21492	2.26533	2.25232	2.21811	2.18994	2.23884	2.24579	2.14681	2.29448	2.21159	2.20077	2.21093	2.28666
EXOSC6	3.24582	3.12685	3.16342	3.27917	3.15672	3.16997	3.20763	3.18683	3.17809	3.2422	3.18005	3.2129	3.20197	3.20071	3.18387	3.17742	3.17278	3.18864
IQSEC3	2.1875	2.08167	2.24499	2.31413	2.2377	2.31154	2.27399	2.24547	2.32538	2.33303	2.2823	2.25868	2.31584	2.38022	2.28708	2.21853	2.27551	2.29765
ZDHHC19	2.71855	2.62101	2.77438	2.78776	2.79642	2.69044	2.80374	2.73951	2.73881	2.72063	2.73152	2.73125	2.72112	2.75722	2.68688	2.70116	2.73777	2.74808
ALG14	3.17527	3.25016	3.2162	3.25097	3.1912	3.21201	3.12285	3.2601	3.23296	3.19091	3.21469	3.21944	3.16028	3.18564	3.12233	3.11102	3.1607	3.16954
PPP1R21	3.28393	3.33369	3.24631	3.25191	3.35482	3.35581	3.44166	3.35015	3.44713	3.34939	3.35751	3.361	3.35464	3.36735	3.39386	3.41637	3.34424	3.37884
TMEM237	3.01798	2.94422	2.91846	2.91828	2.90416	2.94319	2.7387	3.11616	2.984	3.05911	2.88866	3.01933	2.91282	2.99873	2.90411	2.87745	2.77272	2.78331
ZNF564	2.9732	3.03467	2.96361	2.95803	3.02206	2.89996	3.01074	2.95339	3.02244	2.96664	2.99266	2.96592	3.00661	3.01228	3.00977	3.03909	3.0173	3.03517
B3GALT6	3.33844	3.33883	3.24535	3.29759	3.1924	3.3387	3.27458	3.18617	3.20192	3.39132	3.30241	3.2804	3.27827	3.25698	3.20527	3.26134	3.25577	3.22247
SNX21	2.19807	2.21361	2.2915	2.28556	2.1233	2.12693	2.15563	2.26976	2.12683	2.19182	2.16802	2.23322	2.18987	2.13634	2.23068	2.23356	2.15031	2.11986
RHOB	2.42042	2.81775	2.41053	2.66964	2.29969	2.2926	2.34853	2.35288	2.31157	2.41296	2.31605	2.28854	2.27872	2.34792	2.30626	2.22292	2.28641	2.23063
ADAT3	2.69536	2.68042	2.66885	2.76022	2.64851	2.61806	2.57907	2.70425	2.63383	2.71153	2.66988	2.68671	2.67563	2.71234	2.67687	2.63836	2.67166	2.64368
CEL	2.58839	2.27703	2.26978	2.37419	2.33316	2.30698	2.15405	2.14204	2.16595	2.18183	2.24995	2.13378	2.17367	2.24786	2.24965	2.21037	2.30247	2.2878
CASTOR3	2.59167	2.70211	2.58903	2.61977	2.64674	2.6457	2.55143	2.56108	2.66906	2.65854	2.58311	2.57851	2.60407	2.58768	2.55592	2.69807	2.58045	2.62992
SPINK6	2.45539	2.43895	2.35204	2.37956	2.42156	2.35827	2.39481	2.31653	2.36163	2.4017	2.39422	2.40674	2.42619	2.47526	2.35737	2.43437	2.38041	2.33039
C22orf39	3.06351	3.18549	3.12154	3.14258	3.11172	3.13492	3.17007	3.1403	3.14304	3.15301	3.12118	3.1084	3.18974	3.1642	3.09526	3.10026	3.15426	3.15277
DPCD	3.27807	3.14006	3.29636	3.17607	3.30922	3.2069	3.39093	3.26216	3.23018	3.14959	3.22499	3.18012	3.31535	3.30038	3.22273	3.24197	3.30964	3.24996
CYP39A1	2.46943	2.63919	2.4681	2.65458	2.54551	2.51183	2.55183	2.53559	2.61705	2.49473	2.5166	2.62341	2.57505	2.55977	2.47754	2.56507	2.49266	2.51951
BORCS8	3.21006	3.15786	3.12715	3.1352	3.20309	3.17129	3.21585	3.25255	3.24634	3.22924	3.19221	3.18795	3.1901	3.21809	3.15993	3.14398	3.16202	3.13259
ZNF121	3.4307	3.46047	3.46499	3.50672	3.39111	3.3794	3.41262	3.45399	3.44256	3.42136	3.36145	3.39168	3.36675	3.3989	3.43357	3.43207	3.45062	3.46885
RAB7B	2.37843	2.30825	2.27635	2.47801	2.30356	2.32308	2.28974	2.29849	2.23628	2.33319	2.34136	2.336	2.27859	2.25172	2.28082	2.28088	2.33124	2.29865
DTYMK	2.84058	2.83864	2.86821	2.88204	2.98632	2.93675	2.9039	2.99806	2.97975	2.95225	2.8943	2.92111	2.91876	2.91246	2.90962	2.87208	2.92548	2.90141
MAPKAPK5-AS1	3.1669	3.16144	3.22161	3.25777	3.27551	3.26785	3.28175	3.2733	3.24203	3.23931	3.29098	3.26759	3.31296	3.27915	3.21723	3.26845	3.2562	3.24788
BRICD5	2.81839	2.6604	2.73395	2.77836	2.66465	2.67854	2.70598	2.76143	2.69683	2.7437	2.69888	2.6673	2.67643	2.61899	2.70859	2.75456	2.6745	2.69645
VSIG10	1.92994	2.03909	2.18392	2.01301	2.07417	1.96953	2.07933	2.0949	2.20774	2.13686	1.95789	2.1407	2.04157	2.11293	2.07898	2.1109	1.99553	2.03912
NBR2	2.74557	2.88785	2.74503	2.81424	2.73168	2.99844	2.903	2.74844	2.96262	2.68941	2.85111	2.95912	2.88718	2.86003	2.91855	2.9761	2.77514	2.88509
MED25	3.29815	3.29639	3.27665	3.26007	3.33002	3.27915	3.26654	3.27271	3.29665	3.29729	3.27343	3.28781	3.3019	3.29385	3.28943	3.30951	3.31582	3.30167
NT5E	2.89311	2.98719	2.55229	2.47222	2.39164	2.48122	2.54528	2.68947	2.78839	2.95335	2.46788	2.13082	2.56835	2.32436	2.58832	2.05221	2.37527	2.39639
ASPHD1	2.73087	2.68444	2.77911	2.66446	2.7798	2.77418	2.75788	2.72163	2.70972	2.63224	2.82675	2.73084	2.76713	2.74524	2.68176	2.65638	2.73808	2.6902
TRIM37	2.64249	2.72354	2.75846	2.73409	2.7926	2.68998	2.78229	2.82105	2.85901	2.75463	2.72619	2.68394	2.71087	2.82574	2.80842	2.7311	2.82077	2.77776
ARHGEF28	2.74208	2.59084	2.69898	2.68733	2.49791	2.61586	2.56732	2.49734	2.52859	2.70498	2.60218	2.60897	2.54648	2.57047	2.62517	2.56387	2.57011	2.4832
LLGL2	2.49432	2.52772	2.5137	2.53217	2.50162	2.51803	2.54623	2.4552	2.56064	2.48377	2.57806	2.47993	2.52367	2.52048	2.54425	2.50474	2.53822	2.47427
OSMR	2.21733	2.11546	2.21235	2.19341	2.11832	2.16474	2.32048	2.17471	2.12178	2.11665	2.20295	2.16417	2.26509	2.2582	2.10849	2.15881	2.20874	2.15736
NDST1	2.94422	2.84601	2.85169	3.02257	3.08315	2.96361	2.82315	2.88813	3.0283	2.82606	2.96612	2.90773	2.96224	2.9337	2.84514	2.8687	2.99598	2.88163
RSPO2	2.06727	1.83991	2.06317	1.76398	1.931	1.87103	1.85989	1.89386	1.87582	1.81986	1.88424	1.83221	1.84843	1.84489	1.85515	1.84657	1.84761	1.85219
CHD2	3.23721	3.32584	3.34078	3.32002	3.33411	3.32398	3.30559	3.25109	3.2515	3.2182	3.33059	3.28451	3.36367	3.30136	3.23949	3.25026	3.21918	3.27198
USB1	3.17948	3.17637	3.23014	3.03246	2.92418	2.97381	2.96071	2.93745	2.87656	3.08922	2.95019	2.95637	2.85449	2.9093	2.97454	2.95187	2.94434	2.91259
GPNMB	1.99178	2.02032	1.81179	2.04982	1.85457	1.82844	1.80626	1.92824	1.90129	1.80919	1.98596	1.75006	1.86933	1.96188	1.92261	1.85979	1.88664	1.83175
CEP57L1	2.40283	2.65462	2.3891	2.4619	2.60774	2.65017	2.65117	2.74349	2.75812	2.73492	2.6335	2.69475	2.60712	2.70808	2.73188	2.62463	2.65513	2.5773
BICD1	2.99275	3.08776	3.1107	3.21654	3.16617	2.96539	3.08513	3.05989	3.09002	3.1493	3.06883	2.99357	3.11093	3.12188	3.14592	3.1076	3.16633	3.11437
ZNF12	3.07592	3.12611	3.13473	3.12275	3.07488	2.98201	3.10102	2.98364	2.9901	2.93675	2.95611	2.95026	3.0444	3.04723	3.10919	3.0766	3.12642	3.12565
MYO10	2.20974	2.13523	2.21094	2.04508	2.16457	2.16579	2.26338	2.16057	2.17182	2.20447	2.22737	2.24381	2.17089	2.17147	2.07868	2.18153	2.2678	2.12209
SLC4A4	1.90059	1.92192	1.93184	1.8923	1.89849	1.9305	1.95798	1.89952	2.03774	1.90256	1.92132	1.84683	1.91134	2.00732	1.96631	1.87938	1.88444	1.8972
TTC37	2.64591	2.81393	2.90491	2.79245	2.93947	2.81194	2.88013	2.96894	2.93386	2.89923	2.85827	2.89071	2.8453	2.88131	2.87418	2.82623	2.96035	2.89519
ARSB	2.61633	2.60551	2.74959	2.51132	2.61281	2.61103	2.66228	2.61806	2.6218	2.62562	2.74195	2.73406	2.53279	2.61533	2.71032	2.58453	2.64597	2.53734
FRMD4A	1.85017	2.10265	2.19561	2.1346	2.29794	2.22575	2.10711	2.13478	2.15774	2.06884	2.05904	2.13065	2.1543	2.1888	2.19025	2.15904	2.15795	2.03115
ZBTB24	2.99744	3.04378	3.07457	3.08396	3.2612	3.18137	3.2314	3.2235	3.23796	3.15179	3.25464	3.17218	3.25023	3.24596	3.09638	3.0646	3.11179	3.07049
LARP1B	2.68426	2.65746	2.65752	2.64524	2.63068	2.68126	2.59806	2.62764	2.61505	2.6508	2.65755	2.64127	2.6487	2.54992	2.58477	2.6269	2.58357	2.59869
DGLUCY	2.81475	2.67533	2.73041	2.57862	2.74742	2.77149	2.73146	2.6434	2.74857	2.80249	2.63936	2.7108	2.81087	2.71962	2.78034	2.78241	2.70464	2.69549
TMEM239	2.49179	2.44271	2.3618	2.44796	2.38495	2.51538	2.47922	2.60933	2.42024	2.5469	2.52729	2.52783	2.43632	2.51472	2.44984	2.43961	2.45343	2.46801
MRAP	2.36734	2.37195	2.32366	2.35488	2.2991	2.33741	2.35143	2.34192	2.36209	2.3578	2.31529	2.38576	2.41826	2.35918	2.34988	2.40088	2.33898	2.38009
ZNF24	2.55316	2.51847	2.6479	2.54068	2.74281	2.59952	2.63077	2.60671	2.63894	2.57569	2.56271	2.57633	2.78523	2.65369	2.71487	2.6164	2.63132	2.57218
TXNDC9	2.7679	2.81862	2.91695	2.77348	2.84347	2.66328	2.67381	2.7571	2.69619	2.70902	2.77812	2.75414	2.64883	2.71546	2.72882	2.69282	2.64639	2.69188
DCAF8	2.94464	2.94281	2.99533	2.95347	2.57299	2.75837	2.52239	2.67342	2.67972	2.8204	2.66153	2.71888	2.63224	2.57255	2.62953	2.54813	2.56282	2.48977
SMPDL3B	2.62634	2.596	2.60201	2.79613	2.68032	2.72409	2.7009	2.73299	2.68238	2.68735	2.79394	2.74004	2.7701	2.67402	2.6836	2.70176	2.73631	2.66775
CNOT1	3.14371	3.11024	3.15946	3.16855	3.10982	3.08051	3.12852	3.06173	3.10022	3.01971	3.05789	3.08218	3.0661	3.05759	3.06293	3.05824	3.11809	3.1079
SPTLC1	2.68627	2.89269	2.95314	2.73307	2.87246	2.83988	2.97284	2.91949	2.86889	2.81206	2.87038	2.80115	2.3578	2.90374	2.72418	2.82612	2.92018	2.87687
ASH1L-AS1	3.08586	3.08626	3.03729	3.07418	3.12177	3.09409	3.22473	3.19014	3.16062	3.21163	3.11638	3.11726	3.10026	3.16403	3.10741	3.12516	3.17145	3.20393
SETMAR	2.54095	2.42087	2.47681	2.70413	2.53646	2.5791	2.57788	2.51852	2.59572	2.58714	2.57418	2.50658	2.62975	2.58812	2.50162	2.50512	2.5508	2.61109
XG	2.07167	2.16827	2.10416	2.05166	2.10344	2.13309	2.10705	2.12881	2.14678	2.15877	2.13243	2.07964	2.0722	2.07473	2.16802	2.08145	2.181	2.04149
ZHX1-C8orf76	2.70833	2.77925	2.77723	2.75143	2.86033	2.80874	2.85911	2.82502	2.86143	2.83029	2.85594	2.82954	2.86785	2.8541	2.86349	2.82533	2.87703	2.81087
MVB12B	2.55083	2.65928	2.73058	2.58982	2.70928	2.6805	2.7157	2.68804	2.64077	2.64543	2.69104	2.68426	2.71975	2.70442	2.64468	2.66934	2.71893	2.67539
KICS2	2.67854	2.95915	2.80801	2.85952	2.92643	2.95971	2.98284	3.0379	3.01472	3.03943	2.99138	2.98711	3.00256	3.05981	3.0179	2.96732	3.01016	3.01134
EPHA8	2.52551	2.50835	2.44199	2.36026	2.49057	2.52446	2.55322	2.43587	2.551	2.49126	2.49074	2.54767	2.45694	2.5114	2.44246	2.48463	2.42172	2.56198
DEUP1	1.8483	1.8368	1.80519	2.01364	1.82276	1.84894	1.92642	1.82965	1.72816	1.84741	1.704	1.7979	1.83973	1.78735	1.80872	1.71229	1.70316	1.78489
TLCD5	3.00445	2.78519	2.90264	2.82511	2.94365	2.94195	2.87527	2.94968	2.85298	3.04436	2.85882	2.85235	2.94104	2.89403	2.79163	2.93466	2.69995	2.88516
TMEM53	2.86355	2.82178	2.87818	3.017	2.90182	2.77581	2.92453	2.97336	3.05214	2.97378	2.88467	2.86764	2.90117	2.94542	2.85257	2.88283	2.85962	2.88748
DNAJA3	3.48816	3.41412	3.47558	3.51134	3.44619	3.46307	3.47617	3.51295	3.49074	3.46567	3.46421	3.46449	3.43691	3.4695	3.48747	3.43799	3.48504	3.46516
GALNT18	2.86444	2.83103	2.94432	2.93857	2.98484	2.71848	3.01485	3.20311	2.96139	2.70195	2.92055	2.77541	2.61286	3.01733	3.16686	2.87229	2.94163	3.0573
NOL9	3.14334	3.03962	3.10279	3.11479	2.99944	3.0092	2.96312	3.12082	3.07259	3.09503	2.9761	3.08297	3.00114	3.02	3.0568	2.9804	3.03358	3.00084
DDX51	3.10961	2.99549	3.04	3.10394	2.90858	2.93955	2.86821	3.04257	2.96612	2.95902	2.87264	2.91236	2.94344	2.91623	2.99138	2.91591	2.9066	2.8827
TUBGCP3	2.90853	2.81657	3.03953	3.03962	3.03311	2.82533	3.06835	3.02656	3.03364	2.85936	3.03001	2.90572	3.05288	3.09281	3.16444	2.97343	3.18398	2.98232
SNAPC5	3.25559	3.16496	3.1872	3.2452	3.17014	3.20356	3.13318	3.21606	3.18248	3.18357	3.20416	3.22	3.10506	3.21478	3.15752	3.13807	3.08088	3.13016
ENTPD5	2.37903	2.48159	2.57322	2.78452	2.71715	2.6761	2.55349	2.64914	2.66386	2.53539	2.63634	2.54514	2.64803	2.59446	2.59455	2.53326	2.62638	2.53265
RBM33	2.97272	3.05841	3.18786	3.08541	3.09326	2.98889	3.00682	2.94162	2.93182	3.01696	2.9721	3.00909	3.05613	3.07599	2.9012	2.96086	2.90091	2.92215
MIR31HG	2.36366	2.35853	2.3696	2.53446	2.41779	2.37607	2.36118	2.40731	2.38609	2.37521	2.4129	2.33633	2.45186	2.41779	2.35247	2.43679	2.46997	2.38971
SPIN3	2.65694	2.65465	2.65704	2.63217	2.48833	2.53111	2.59963	2.60328	2.59269	2.66092	2.59792	2.53934	2.57547	2.58634	2.5783	2.52832	2.60798	2.5252
TMTC4	2.61273	2.62173	2.34215	2.55158	2.74967	2.5166	2.7311	2.76884	2.77146	2.83355	2.58574	2.6857	2.44396	2.6252	2.88734	2.67091	2.79079	2.71539
TMEM185A	3.01392	2.95095	2.97606	2.99429	2.95539	2.9059	2.9396	2.95258	2.89132	3.00356	2.98278	2.98546	3.00332	3.03467	2.95043	2.98205	2.96271	2.91735
NBEAL1	2.73433	2.76674	2.85169	2.82521	2.88088	2.72815	2.72421	2.83264	2.66395	2.62101	2.76798	2.76861	2.80335	2.69158	2.79331	2.79149	2.83082	2.7506
CDCP1	2.47308	2.44745	2.51124	2.42123	2.34592	2.42354	2.35746	2.37068	2.44481	2.39626	2.4814	2.38596	2.45081	2.4604	2.48055	2.42529	2.43506	2.43544
ULK2	2.65601	2.44723	2.52435	2.67419	2.32665	2.21178	2.41063	2.50751	2.37139	2.31007	2.3183	2.34597	2.35176	2.20181	2.27026	2.2381	2.29629	2.28351
SLC4A8	2.57598	2.76178	2.5832	2.4801	2.56686	2.58734	2.65653	2.63329	2.72796	2.70384	2.59099	2.60236	2.62171	2.57822	2.56775	2.59274	2.6215	2.69588
SSH2	2.75004	2.74176	2.98019	2.95714	2.92815	2.71886	2.73307	2.85207	2.83251	2.79442	2.84014	2.68793	2.84191	2.83242	2.89489	2.83064	2.91814	2.80609
C5orf58	2.33085	2.34954	2.46192	2.41968	2.29519	2.37791	2.3464	2.34472	2.40947	2.31986	2.30381	2.31905	2.38539	2.38009	2.41776	2.39322	2.40724	2.43
PARP11	2.62142	2.48017	2.50562	2.51814	2.40387	2.39862	2.28407	2.35464	2.37268	2.31624	2.39077	2.38353	2.39486	2.3335	2.36163	2.33861	2.41594	2.39984
CCDC60	2.67304	2.58734	2.5594	2.68152	2.62136	2.64123	2.58577	2.60965	2.63599	2.55402	2.53646	2.5866	2.6105	2.63817	2.61974	2.64801	2.59201	2.62552
HSD17B12	1.87294	2.17276	2.20781	2.13545	2.21882	2.02131	2.1986	2.09277	2.20727	1.94898	2.17381	2.20083	2.01641	2.17943	2.31121	2.05362	2.25032	2.03838
NLGN4Y	2.20983	2.07865	1.99932	2.09219	2.32417	1.92928	2.44208	2.05342	1.95593	2.02558	2.376	2.1179	1.97024	2.37054	2.32447	2.21429	1.96987	2.22066
MSRB3	2.89039	2.83771	2.83671	2.93414	2.96872	2.89128	2.95117	2.94753	2.89568	2.87013	2.93532	2.91611	2.92888	2.95281	2.85519	2.88248	2.94407	2.94457
ADIG	2.74557	2.67965	2.71638	2.86077	2.83889	2.83668	2.66913	2.84948	2.74826	2.81991	2.79563	2.79015	2.74894	2.76275	2.69546	2.82377	2.77541	2.778
CCSER2	1.91643	1.94934	2.27014	1.83144	2.39967	1.87142	1.93627	1.96839	1.99871	2.02128	2.09539	1.98557	2.14152	2.13548	2.02076	2.00651	2.08378	2.01259
RUFY2	1.844	1.82882	1.90963	1.83181	1.77445	1.79067	1.69393	1.79283	1.76689	1.75731	1.76701	1.79902	1.704	1.73544	1.79318	1.70726	1.78781	1.73248
DNAI4	2.13746	1.92476	1.97987	2.09268	1.92806	1.94839	1.88329	1.90632	1.88927	1.84986	1.90304	1.92233	1.81716	1.85272	1.82854	1.90455	1.91143	1.86972
SUGT1P3	1.78884	1.80782	1.81588	1.79628	1.83144	1.77041	1.86615	1.73685	1.87726	1.79646	1.78749	1.8786	1.9207	1.80052	1.83814	1.81807	1.80996	1.78109
CFAP91	2.40417	2.51262	2.51501	2.23801	2.14725	2.17319	2.31036	2.38539	2.12115	2.20087	2.25759	2.26392	2.27285	2.27848	2.33319	2.23138	2.28095	2.36241
SLC33A1	3.25364	3.2835	3.24326	3.2385	3.28221	3.29959	3.16269	3.20421	3.20074	3.18352	3.27747	3.28785	3.26329	3.16968	3.14937	3.26696	3.21185	3.19622
CLDND1	3.41684	3.49163	3.47662	3.43998	3.52024	3.47009	3.45537	3.41272	3.4165	3.46003	3.47892	3.52561	3.49563	3.47916	3.44934	3.46523	3.45122	3.48782
OGDH	2.92306	2.94281	2.8946	2.96056	2.95399	2.94166	2.958	2.99262	2.92193	2.91157	2.9785	2.91695	2.94561	2.99811	2.85248	2.90033	3.01016	2.9656
PHF21A	3.12256	3.01648	3.10337	3.03977	3.19853	3.22679	3.18443	3.10716	3.10054	3.13315	3.18637	3.1454	3.21069	3.1678	3.19541	3.18924	3.24865	3.1873
GDAP2	2.82643	2.75846	2.83213	2.86825	2.78514	2.73056	2.78972	2.78351	2.78855	2.76352	2.76074	2.75242	2.77071	2.75236	2.78937	2.74223	2.76845	2.71056
MCPH1	2.97739	3.02977	3.11493	2.9917	3.11773	3.01777	3.35328	3.09113	3.06631	3.06413	3.10128	3.07245	3.12998	3.13049	3.08577	3.05837	3.12996	3.14177
WFDC8	2.14287	2.03053	2.20502	2.1664	2.09128	2.15557	2.18766	2.08062	2.05285	2.02588	2.0258	2.07427	2.12545	2.02325	2.07539	1.98623	2.09401	2.15154
ZMYND11	2.63752	2.60417	2.67316	2.49543	2.55282	2.5067	2.44172	2.60766	2.53885	2.58943	2.53489	2.57565	2.46421	2.55791	2.46503	2.42097	2.47919	2.42646
ZNF446	2.96503	2.90074	2.96921	2.93586	2.96865	2.97873	2.9486	2.98046	2.9598	2.90132	2.96212	2.93593	2.96427	2.96682	2.91076	2.94391	2.9531	2.93509
TWIST2	2.00811	1.91396	1.97223	2.0049	2.08041	1.96821	2.00484	1.99596	1.98205	1.95045	2.01812	2.03181	1.96766	2.04823	2.00328	1.97743	2.00821	1.98414
FAM53B	1.99665	2.11112	2.46066	2.16326	2.10949	2.14528	2.16571	2.1598	2.17857	2.11026	2.13827	2.17291	2.15061	2.13465	2.10114	2.16523	2.10412	2.14816
GOLGA7	3.36337	3.37222	3.40094	3.35908	3.34972	3.36878	3.39339	3.3428	3.34306	3.37878	3.40852	3.35174	3.40171	3.35216	3.38911	3.33906	3.37509	3.30562
SH3KBP1	3.52263	3.58452	3.56259	3.57318	3.61508	3.56449	3.63899	3.55136	3.59858	3.59221	3.59221	3.54246	3.60751	3.61751	3.6237	3.59902	3.61681	3.62417
MBLAC1	2.98875	2.90278	2.89806	2.95463	2.88656	2.92596	2.97057	2.96132	2.93011	2.92643	2.93017	2.98917	2.88189	2.96332	2.87827	2.91181	2.90597	2.94061
ZMYM3	2.66362	2.64946	2.59364	2.74826	2.8425	2.73972	2.76727	2.76617	2.79613	2.80817	2.81603	2.86214	2.78555	2.75608	2.6756	2.76538	2.66349	2.76546
CD300LB	2.80142	2.67677	2.64558	2.80105	2.77404	2.72989	2.75402	2.78735	2.78678	2.72543	2.90911	2.7894	2.83458	2.85667	2.79668	2.83023	2.83534	2.7346
C3orf33	2.19072	1.92865	2.05959	2.11242	2.07297	2.01963	1.9208	2.05482	2.14487	2.14309	1.93845	1.99645	2.04189	2.03478	2.14451	1.96386	2.03639	1.99914
DMAC2L	3.10837	3.11519	3.09658	3.16921	3.13112	3.07349	3.11616	3.1163	3.10293	3.15976	3.122	3.09949	3.11246	3.16156	3.09122	3.06564	3.12535	3.12125
FAM126B	2.47571	2.92665	2.94411	2.95113	2.92931	2.89634	2.76512	2.82937	2.69917	2.80371	2.84901	2.9356	2.85491	2.82281	2.76965	2.83011	2.76909	2.76982
SNX32	2.33206	2.39068	2.29045	2.4068	2.40946	2.39278	2.38674	2.34967	2.35717	2.31877	2.3964	2.37312	2.28576	2.47834	2.32415	2.31746	2.36034	2.3549
LOC554206	2.63983	2.43085	2.34215	2.49958	2.43413	2.35399	2.53473	2.68176	2.50316	2.70787	2.43048	2.49741	2.46707	2.63394	2.53421	2.47421	2.64991	2.53637
C11orf53	2.89671	2.80302	2.77442	2.7551	2.85658	2.82436	2.82709	2.83205	2.8265	2.82233	2.9306	2.8453	2.83352	2.89724	2.82743	2.84074	2.86612	2.84606
PLEKHS1	1.95353	1.78217	2.08041	1.76052	1.84825	1.87703	1.81314	1.90389	1.88028	1.84452	1.86349	1.90027	1.846	1.88496	1.84694	1.86192	1.88767	1.81902
TRMT44	2.96996	2.80185	2.90851	2.98929	2.92752	2.89091	2.88793	2.89943	2.89084	2.85762	2.93658	2.9115	2.90768	2.8924	2.84786	2.85664	2.9204	2.87705
MANEA	2.76482	3.03513	2.90593	2.79183	2.83598	2.92665	2.80292	2.84327	2.79108	2.8004	2.91544	3.03333	2.86131	2.73942	2.81296	2.88052	2.74794	2.79905
LOC107986876	2.32456	2.23177	2.26717	2.32242	2.47081	2.40664	2.33236	2.30789	2.3588	2.33672	2.44043	2.26392	2.40647	2.37	2.31641	2.27035	2.30471	2.32354
C5orf46	2.29535	2.57118	2.18746	2.29519	2.31032	2.3764	2.31487	2.35023	2.35483	2.35005	2.38347	2.40899	2.39399	2.35364	2.33748	2.33288	2.39259	2.33236
IZUMO1	2.05285	1.96708	2.0521	2.19412	2.16091	2.05234	2.04	2.11743	2.15065	2.11167	2.2006	2.06727	2.20253	2.1268	2.10857	2.00208	2.10657	2.05149
SH3YL1	2.58839	2.37878	2.44285	2.48645	2.51771	2.49521	2.4925	2.50197	2.48746	2.4602	2.51721	2.48656	2.4561	2.44914	2.45929	2.47383	2.49247	2.45524
PTPRO	2.06847	2.07303	2.28305	1.99194	2.10773	2.15769	2.10813	2.1619	2.10916	2.10056	2.14693	2.08051	2.14397	2.08821	1.9894	2.09374	2.09371	2.10427
GRIK1-AS1	1.94151	2.02229	2.11615	2.08898	2.04487	2.18928	2.15619	2.24285	2.11216	2.25747	2.2326	2.14429	2.12388	2.26185	2.05901	2.19863	2.10346	2.18711
ICA1L	2.58357	2.50704	2.48298	2.53946	2.56414	2.42368	2.50964	2.50788	2.57083	2.50805	2.56581	2.50549	2.49689	2.54916	2.50237	2.50801	2.43855	2.46014
TMLHE	2.47815	2.51317	2.58412	2.48937	2.72175	2.67048	2.70697	2.72267	2.68855	2.71912	2.68684	2.62634	2.62524	2.67736	2.6961	2.53129	2.68363	2.77207
MEI1	3.22368	3.29102	3.27974	3.17773	3.28015	3.41342	3.2821	3.26	3.34188	3.23919	3.36855	3.37611	3.31669	3.25629	3.14959	3.31744	3.27616	3.21922
ZCCHC13	2.32568	2.32441	2.44635	2.14888	2.37683	2.28201	2.29519	2.36752	2.29629	2.28456	2.31892	2.30735	2.38593	2.34264	2.32668	2.29414	2.18476	2.30431
KCNS2	2.37303	2.46741	2.33418	2.44041	2.44707	2.463	2.55248	2.43733	2.46445	2.46037	2.44496	2.4822	2.49384	2.56296	2.40973	2.46049	2.46542	2.42982
ARHGEF10	2.38054	2.42939	2.37625	2.50874	2.46624	2.45774	2.53294	2.49142	2.49661	2.49085	2.5178	2.50672	2.47007	2.49914	2.48269	2.47762	2.51172	2.52207
VPS50	1.81726	2.07964	2.0765	2.10683	2.00972	2.02531	1.97436	2.11503	2.13765	2.18704	2.03541	2.04169	2.04438	2.07161	2.10384	2.09019	2.10029	2.06568
LINC01869	2.66362	2.70488	2.63452	2.7348	2.68121	2.74819	2.68884	2.56913	2.72556	2.67502	2.71218	2.6694	2.79163	2.78696	2.64455	2.78318	2.68264	2.68852
LINC02712	1.94905	1.99382	1.9825	1.97017	1.88521	1.87195	2.06877	2.01511	1.99871	1.90833	1.90256	1.91842	1.91435	1.90729	1.88886	1.88613	1.96147	2.04911
BAALC-AS2	2.39099	2.48445	2.54909	2.44968	2.39152	2.31439	2.48557	2.40759	2.43886	2.34835	2.38501	2.41067	2.46268	2.38039	2.36318	2.51783	2.40944	2.45717
CREBRF	2.89467	2.86541	3.01622	2.83675	3.11998	2.98765	2.94871	2.87199	2.97091	2.89311	3.07317	2.96814	3.06159	2.96052	2.85914	2.99129	3.02872	3.01228
C1QTNF9	1.97696	1.92456	2.01511	2.01445	1.96204	1.9493	1.94375	1.88692	1.93014	1.94792	1.94139	1.9169	1.94623	1.91128	1.91748	2.0004	1.95666	1.96987
KATNAL2	2.62003	2.60299	2.6263	2.68245	2.55526	2.60956	2.64561	2.64198	2.57552	2.56561	2.64604	2.63714	2.58848	2.62207	2.59495	2.65163	2.60675	2.62291
CTNNA3	1.86232	1.79301	2.03639	1.98574	1.93678	1.95676	1.8131	1.97664	2.05272	1.90661	1.91283	1.88238	1.85152	1.89123	1.86718	1.85414	1.91862	1.8834
ZADH2	3.18271	3.14435	3.10634	3.07201	3.2188	3.15678	3.24724	3.23725	3.29447	3.24075	3.22982	3.17326	3.17758	3.25882	3.22268	3.19059	3.22297	3.20884
ITGAL	3.28067	3.20661	3.11676	3.1587	3.40349	3.44111	3.09679	3.20238	3.23599	3.17064	3.31296	3.41375	3.3411	3.15779	3.24913	3.40706	3.25452	3.23905
COCH	3.06711	3.18407	3.19692	3.16389	3.0336	3.02478	3.04075	2.99397	3.00114	3.01985	3.02029	3.03374	3.01619	3.04281	3.04763	2.98789	3.03291	2.95047
C1orf210	1.92782	1.92736	1.89074	2.07133	1.95875	2.0095	1.93947	1.93662	1.90857	1.9639	2.03103	1.968	1.896	1.93995	1.92037	2.00438	1.92365	1.97136
ZNF638	2.79004	2.82666	2.89565	2.83172	2.92633	2.83832	2.85613	2.82606	2.8263	2.83598	2.85509	2.86753	2.92314	2.7983	2.77264	2.78183	2.81378	2.79431
TRIM73	2.74383	2.84514	2.8624	2.92738	2.78843	2.80747	2.63839	2.73502	2.73464	2.89784	2.6494	2.83933	2.76523	2.7635	2.77134	2.81973	2.65789	2.84518
HP1BP3	3.1504	3.25414	3.21961	3.28519	3.16636	3.22535	3.21532	3.21001	3.17479	3.22526	3.22161	3.20737	3.15164	3.2142	3.22908	3.18687	3.19871	3.13318
CERS3	1.98347	1.81166	2.0387	2.06028	1.88262	1.87355	1.97284	2.02899	1.94641	1.92712	2.00066	1.96085	1.96018	2.07711	2.02327	2.00729	1.9785	1.9358
PCNX2	2.67825	2.68972	2.67944	2.52153	2.57378	2.5985	2.64636	2.63916	2.64679	2.58395	2.67174	2.55376	2.51183	2.66465	2.73775	2.65774	2.71951	2.68302
DNAJC5B	2.71971	2.89361	2.6066	3.00949	3.01333	3.04763	3.1622	2.77209	2.73689	2.83085	3.00251	3.04127	3.02257	3.02089	2.74926	2.86552	2.77467	2.84391
GPSM1	2.6203	2.58506	2.54184	2.59103	2.64524	2.59914	2.69017	2.65849	2.64613	2.66246	2.67582	2.58719	2.73267	2.6927	2.59489	2.63212	2.65191	2.6389
FRYL	3.10033	3.15578	3.10024	2.99199	3.06239	3.11441	3.11984	3.06863	3.06368	3.09854	3.07152	3.11354	3.10704	3.01082	3.1461	3.13737	3.09129	3.15085
KLHL29	2.35103	2.3858	2.46371	2.359	2.36948	2.34441	2.38052	2.36155	2.4814	2.33859	2.42176	2.40327	2.37441	2.31459	2.39788	2.33678	2.39734	2.31761
CKAP2	2.39634	2.48698	2.3964	2.42505	2.73046	2.46205	2.64002	2.70705	2.70445	2.62293	2.56303	2.48624	2.67799	2.70113	2.59002	2.57109	2.74262	2.68411
MORN1	2.56857	2.60682	2.53465	2.51057	2.32966	2.58906	2.56578	2.59706	2.45705	2.44826	2.57421	2.54941	2.51391	2.49655	2.43066	2.49572	2.40817	2.47742
CENPL	3.18742	3.22285	3.17796	3.17742	3.21691	3.17952	3.1976	3.22157	3.25667	3.17275	3.20424	3.21072	3.16375	3.17904	3.21536	3.23186	3.19796	3.23713
ERAP2	1.94198	2.03551	1.9502	1.73849	1.85175	1.83347	1.77543	1.8968	1.89517	1.96073	1.89979	1.87331	1.86867	1.97442	1.93385	1.9057	2.01136	1.92283
SSH1	2.54026	2.56448	2.65332	2.6427	2.71429	2.54543	2.49623	2.56815	2.62835	2.64118	2.67603	2.59335	2.55925	2.54108	2.65001	2.49258	2.66408	2.62608
SART3	1.99384	2.07455	1.95165	2.01179	2.15881	2.06476	2.09166	2.16869	2.09508	2.17664	2.09668	2.02505	2.11404	2.15074	2.12014	2.13238	2.09314	2.05805
FANCM	2.54439	2.59188	2.53783	2.36292	2.65193	2.48845	2.66444	2.62081	2.66197	2.56296	2.55836	2.56211	2.56875	2.55879	2.67865	2.5644	2.63086	2.65802
TRMT2B	2.8117	2.82571	2.73052	2.72466	2.76537	2.79499	2.81255	2.81646	2.74355	2.75915	2.78731	2.78206	2.68016	2.74299	2.80864	2.7495	2.80167	2.76344
C9orf43	2.55224	2.36962	2.33768	2.38531	2.34424	2.34195	2.32257	2.31374	2.44224	2.44815	2.17895	2.29317	2.42629	2.38978	2.30474	2.33158	2.45585	2.28613
NOCT	2.9016	2.84877	2.96039	2.92873	2.97572	2.84709	2.91271	3.00909	2.87884	2.89138	2.93399	2.88127	2.96461	2.97463	2.88054	2.79784	2.9333	2.79205
HAVCR2	2.89204	2.52232	2.80236	3.23589	2.56555	2.68541	2.66994	2.88346	2.52092	2.60115	2.7497	3.07397	2.62971	2.69174	2.8664	2.64714	2.77027	2.51831
FLJ25758	2.61963	2.57109	2.55858	2.69291	2.70254	2.72846	2.73767	2.72857	2.69261	2.65836	2.71945	2.70413	2.7118	2.66049	2.67733	2.62101	2.65912	2.70932
TRIM4	2.92869	2.84124	2.91805	2.92722	2.80164	2.73689	2.97449	2.84619	2.68082	2.84036	2.83267	2.59703	2.76365	2.85597	2.90935	2.74765	2.89712	2.79294
FHIP2A	2.08906	1.99456	2.03968	2.15137	2.11962	2.11705	2.05954	2.09554	2.08958	2.10528	2.04984	2.12237	2.031	2.0904	1.99905	2.06122	2.08086	2.05513
UHRF1BP1L	2.34195	2.51847	2.4997	2.28757	2.3686	2.24413	2.34268	2.34663	2.25792	2.20517	2.37797	2.29499	2.48256	2.30942	2.32875	2.25408	2.17954	2.22551
TTBK2	1.84625	1.81113	2.30245	1.97867	2.22882	1.94742	2.07703	2.06566	2.02204	2.0063	2.12694	2.03434	2.06839	2.04802	2.03595	2.06459	2.11347	2.01846
CYP19A1	1.93482	1.84764	1.94361	1.90125	1.84002	1.90395	1.87025	1.8431	1.90998	1.89653	1.93987	1.85136	1.84128	1.84741	1.89908	1.85923	1.88865	1.81558
WDR49	1.89508	1.77387	1.80394	1.75582	1.81043	1.78884	1.78496	1.81821	1.76166	1.75264	1.77826	1.79045	1.75954	1.79215	1.74896	1.84122	1.81682	1.80844
NPAS4	2.39872	2.05945	2.19432	2.1094	2.23343	2.32415	2.23073	2.24229	2.28798	2.17528	2.24126	2.19682	2.18682	2.1424	2.23165	2.18358	2.25347	2.19864
SVOPL	2.16925	2.18511	2.21765	2.276	2.17394	2.12062	2.11691	2.07321	2.04808	2.10883	2.12133	2.07482	2.16634	2.19873	2.04131	2.15504	2.05459	2.08737
LHFPL3-AS1	1.84809	1.73573	1.79208	1.98221	1.92223	1.96322	1.90167	1.85022	1.85989	1.91855	1.97231	1.87767	1.89284	1.85543	1.8766	1.83376	1.9202	1.88929
HNMT	2.36379	2.26372	2.1655	2.26312	2.35252	2.31341	2.31758	2.25958	2.36205	2.29119	2.31245	2.34392	2.36571	2.41829	2.35254	2.37722	2.35294	2.39688
LIF-AS2	2.3863	2.2641	2.20781	2.40833	2.3525	2.35394	2.35676	2.37788	2.32916	2.31278	2.29569	2.38602	2.35796	2.33894	2.32219	2.39199	2.32229	2.34484
ITPKB	2.65998	2.5228	2.67342	2.68865	2.86707	2.56044	2.96948	2.76636	2.97246	2.6857	2.72023	2.58037	2.89979	2.85776	2.88076	2.94863	2.8337	3.05804
GABRA2	1.79395	1.93575	1.96352	1.91696	1.8964	1.90266	1.82761	1.8516	1.85898	1.90519	1.88837	1.92204	1.89165	1.88968	1.87198	1.77669	1.8832	1.95294
EIF4G3	2.32048	2.28888	2.61152	2.29926	2.64393	2.36814	2.48305	2.54648	2.41912	2.50124	2.54987	2.41869	2.56024	2.57581	2.45774	2.38476	2.597	2.42087
SUPT6H	2.00766	2.35179	2.45549	2.05732	2.29957	2.35042	2.04024	2.19034	2.1813	2.27287	2.12047	2.22183	2.13967	2.08865	2.1058	2.1543	2.11474	2.14902
RNF170	2.56992	2.61466	2.65135	2.68678	2.71042	2.65826	2.68926	2.63068	2.6597	2.68406	2.68763	2.71048	2.6612	2.66925	2.59749	2.62145	2.68541	2.64501
PGLS	2.72589	2.66835	2.70526	2.81372	2.65237	2.58431	2.74492	2.7862	2.76201	2.7492	2.68698	2.73258	2.73024	2.74536	2.81606	2.8574	2.81281	2.88531
TRMT61A	3.01516	2.95915	2.98627	3.06917	2.93879	2.9747	2.98213	3.05256	3.00726	2.99213	3.02718	2.99687	2.99987	3.03113	2.99182	2.97502	3.00219	2.93236
RPS6KA5	1.76919	1.75595	1.76592	1.79228	1.85403	1.80844	1.7765	1.78742	1.78801	1.82297	1.79318	1.84133	1.801	1.72459	1.7821	1.78283	1.71899	1.7322
NFS1	3.11562	2.93358	3.02024	3.03246	3.10118	3.01178	3.10744	3.12043	3.14839	3.04869	3.13932	3.07776	3.08871	3.17165	3.17467	3.10455	3.11577	3.07759
HDAC4	2.36364	2.41337	2.37799	2.46421	2.48883	2.48918	2.45588	2.51704	2.44291	2.39246	2.52303	2.43908	2.44336	2.42295	2.49862	2.5438	2.48077	2.47826
DYNC2LI1	2.167	2.07175	2.16086	2.05519	2.05628	1.93879	2.23882	2.0697	2.2154	2.11885	2.15513	1.96806	2.0141	2.05808	2.28787	2.10541	2.2056	2.02314
DOCK2	2.18093	2.04887	2.17897	2.10975	2.13113	2.10282	2.0826	2.02392	2.14501	2.0046	2.1635	2.10255	2.16362	2.03126	2.06389	2.13182	2.13122	2.04079
CANT1	3.03099	2.92446	3.00737	3.00395	2.9922	2.94487	2.94618	2.95022	2.95379	2.95606	2.97251	2.98201	2.95521	2.98209	2.94925	2.98446	2.94254	2.94765
STXBP4	1.85527	2.17118	2.06045	1.99416	1.96718	2.00747	2.11338	2.39702	2.19048	2.41278	2.04579	2.06943	1.99236	2.15642	2.20593	2.02241	2.19741	2.13007
LRRC18	2.122	2.13393	2.21708	2.17902	2.08973	2.12429	2.13624	2.16448	2.10047	2.07306	2.07254	2.12568	2.15675	2.15536	2.14356	2.14704	2.17376	2.13322
SLCO4A1-AS1	2.38396	2.44975	2.45235	2.55801	2.45879	2.44378	2.48797	2.54405	2.45998	2.51435	2.52795	2.45506	2.54007	2.49881	2.44595	2.4557	2.47134	2.46509
DNAJA4	1.89769	1.89356	1.92879	1.88274	2.21311	1.95252	1.95408	2.33113	1.78897	2.10824	2.0244	2.04548	1.9538	2.22607	2.07418	2.13431	1.97815	1.89119
CYTH4	2.59037	2.56752	2.58759	2.54894	2.48913	2.56705	2.52351	2.48353	2.47815	2.47274	2.57946	2.51493	2.49771	2.44798	2.53948	2.54312	2.51971	2.55006
FARP2	2.13892	2.22543	2.25271	2.04453	2.16425	2.23803	2.25585	2.25039	2.21688	2.24604	2.26223	2.23091	2.29237	2.26729	2.21232	2.18593	2.21093	2.20967
COG3	2.48575	2.62931	2.67524	2.37956	2.75347	2.6322	2.53689	2.60012	2.71021	2.67608	2.57251	2.64331	2.59055	2.64127	2.63405	2.66735	2.69843	2.68485
DRAXIN	1.81398	1.82785	1.93519	1.8987	1.97291	1.98347	1.91252	1.8914	1.94173	2.02514	1.97217	1.90707	1.89991	2.08245	2.01256	1.95217	2.04384	1.96829
HELQ	2.87013	2.88383	2.87995	2.8928	2.88124	2.81154	2.92966	2.85357	2.90005	2.86255	2.89426	2.85065	2.9444	2.97061	2.92372	2.90347	2.88705	2.89277
STAP1	3.31925	3.38046	3.43104	3.14871	3.46139	3.35316	3.47731	3.27087	3.49493	3.48263	3.4594	3.36732	3.48881	3.50373	3.44771	3.4769	3.43658	3.36632
GIN1	2.91006	2.95413	2.96565	2.93971	3.01345	2.97575	2.92562	2.98361	2.99821	2.93454	2.93694	2.95109	2.99694	3.02335	3.02329	2.9726	3.03157	3.00467
GNB5	2.65482	2.56801	2.70794	2.67323	2.75513	2.56222	2.74752	2.64219	2.6761	2.72786	2.7365	2.61174	2.75627	2.76181	2.67256	2.72159	2.77566	2.66895
CDKN2AIPNL	2.68796	2.63953	2.65991	2.79402	2.83656	2.66355	2.54066	2.61434	2.79392	2.65041	2.64074	2.67828	2.65979	2.61651	2.7381	2.80022	2.78038	2.82373
ATP23	2.30768	2.48015	2.2795	2.34452	2.34875	2.34051	2.36508	2.34053	2.33159	2.36017	2.42859	2.30033	2.29896	2.32366	2.25981	2.2687	2.39084	2.34607
DENND4A	3.3519	3.35603	3.36468	3.2754	3.24001	3.30134	3.31947	3.24483	3.22914	3.25314	3.28903	3.25689	3.2998	3.26476	3.30391	3.28162	3.26003	3.32219
SIAE	1.79652	1.83092	1.929	1.72336	1.74867	1.69515	1.7838	1.71942	1.74457	1.75449	1.84712	1.71143	1.72897	1.76275	1.77747	1.7656	1.71864	1.78446
GINS4	2.55337	2.56201	2.35636	2.37253	2.44487	2.35193	2.54666	2.46289	2.44179	2.50607	2.52385	2.4798	2.46057	2.42322	2.76993	2.79573	2.63928	2.76711
FCHSD2	2.87722	2.9807	3.0278	2.98063	3.02912	2.93839	2.94349	2.92425	2.95344	2.97157	3.02667	2.95866	2.95052	3.00292	2.91807	2.93645	2.93699	2.92971
BTG4	1.83252	1.98852	2.10377	1.8987	1.83821	1.86011	1.89403	1.84109	1.87929	1.86175	1.95352	1.87211	1.84275	1.78589	1.7882	1.93876	1.95862	1.85627
PPP2R5C	2.4093	2.37504	2.6137	2.55977	2.93371	2.52621	2.74053	2.50651	2.52129	2.46699	2.67256	2.45958	2.99019	2.5696	2.71145	2.63024	2.9306	2.74897
CALHM1	2.56781	2.45925	2.52513	2.54841	2.55867	2.59396	2.56829	2.5953	2.65178	2.53561	2.56714	2.57615	2.56168	2.58076	2.517	2.59516	2.56743	2.54411
NT5C1B	1.93667	1.83727	1.84062	2.00429	1.93662	1.89105	1.893	1.93919	1.92044	1.8937	1.90665	1.80331	1.88401	1.84489	1.91444	1.9126	1.85252	1.86684
PKD1L2	2.25009	2.21525	2.31485	2.14391	2.26127	2.25941	2.33459	2.30879	2.31213	2.2648	2.29931	2.31587	2.27425	2.2675	2.26438	2.31832	2.31719	2.26169
NR1H4	2.266	1.98971	2.18991	2.10485	2.13087	2.12082	2.15815	2.13266	2.04878	2.03636	2.0567	2.07527	2.13263	2.10843	2.01098	2.08594	2.1047	2.12556
HACD1	2.46421	2.33529	2.34632	2.37956	2.64543	2.50672	2.65389	2.66557	2.63383	2.61017	2.63196	2.63027	2.63486	2.73136	2.58243	2.62638	2.61583	2.59376
PDE1C	1.98669	1.92192	1.97759	1.97957	1.93262	1.98803	2.02948	2.02178	2.00756	1.98	2.01621	2.02287	2.00784	1.91238	1.88336	1.95622	1.91723	2.01378
TP73	2.76141	2.77418	2.88645	2.75555	2.91455	2.82047	2.67911	2.80715	2.88941	2.70973	2.86161	2.73734	2.90035	2.7723	2.71947	2.80529	2.88314	2.71603
NEK11	2.49547	2.35664	2.56148	2.38746	2.42866	2.41425	2.44956	2.43018	2.38598	2.36579	2.35417	2.43202	2.43663	2.40311	2.39376	2.38022	2.41711	2.3809
LINC00656	2.77473	2.65607	2.65634	2.73058	2.69801	2.73409	2.76751	2.74253	2.76041	2.68022	2.75146	2.74988	2.73945	2.73081	2.68526	2.78464	2.74358	2.72229
TRAM2	2.79649	2.76475	2.8414	2.7969	2.84263	2.6366	2.77139	2.85655	2.87801	2.68408	2.8156	2.96635	2.78789	2.6393	2.72258	2.79129	2.7795	2.83333
PADI2	1.94038	2.02473	1.8533	1.82864	2.00028	2.31318	2.0258	1.93206	1.91946	2.01731	2.31085	2.38935	2.02978	1.98888	1.96792	1.95709	1.97062	2.0051
CST9	2.56318	2.29077	2.52624	2.39519	2.40365	2.40033	2.40483	2.50929	2.42524	2.37104	2.46197	2.46376	2.381	2.41723	2.40308	2.34288	2.45834	2.39365
VPS29	2.79895	2.76617	2.69619	2.73728	2.68798	2.67018	2.64807	2.69253	2.67682	2.64014	2.65036	2.60002	2.68174	2.64293	2.74236	2.69882	2.73851	2.6951
ACTR2	3.52016	3.53913	3.50891	3.46744	3.546	3.49155	3.45508	3.5435	3.55093	3.54969	3.5182	3.55553	3.47336	3.51352	3.52742	3.50827	3.507	3.51295
AZIN2	2.48757	2.3433	2.55288	2.59607	2.62461	2.61895	2.64529	2.63503	2.5534	2.61742	2.60308	2.60842	2.6136	2.6602	2.53574	2.6429	2.60617	2.61597
NELL1	1.97867	2.07489	2.19061	2.10705	2.1644	2.13109	2.1412	2.09343	2.08683	2.17706	2.1688	2.16383	2.05972	2.09314	2.12863	2.15568	2.06802	2.01586
UEVLD	2.74974	2.75517	2.74387	2.82614	2.69355	2.75417	2.75835	2.7431	2.76242	2.72869	2.72589	2.78288	2.70356	2.77627	2.69989	2.70297	2.75608	2.76111
LYG2	2.35755	2.42576	2.32774	2.37956	2.34261	2.38218	2.37158	2.36313	2.38322	2.29808	2.52059	2.31106	2.39637	2.3116	2.40238	2.35372	2.42807	2.35247
DYNLT2	2.27892	2.23054	2.34612	2.27892	2.15436	2.20199	2.18269	2.24067	2.20502	2.20913	2.27787	2.21868	2.20068	2.22565	2.24042	2.20627	2.23325	2.19283
CLEC7A	2.46895	2.3829	2.54492	2.51757	2.48119	2.48019	2.44793	2.41695	2.50053	2.50874	2.46509	2.44877	2.51289	2.55118	2.40451	2.4277	2.51337	2.44278
TK1	3.47131	3.34665	3.34679	3.40119	3.48826	3.46227	3.52273	3.48718	3.53075	3.36373	3.48426	3.47395	3.47228	3.48738	3.5133	3.47582	3.50284	3.48386
RCC1L	2.28343	2.4519	2.24965	2.34264	2.39866	2.38009	2.17452	2.45987	2.43054	2.31736	2.23488	2.44178	2.33935	2.28623	2.37835	2.4817	2.30482	2.4385
CTNNB1	3.14196	3.11315	3.00969	3.00161	2.93205	3.0665	3.02531	3.0899	3.10302	3.10584	3.04351	3.05726	3.06613	2.97836	3.01543	3.06514	3.04719	3.09844
OSGIN2	3.32007	3.29123	3.40798	3.34793	3.25595	3.20971	3.27813	3.25846	3.3113	3.32981	3.28974	3.26734	3.29016	3.3502	3.30247	3.27382	3.33176	3.22693
TAF5L	2.81013	2.76887	2.82286	2.82032	2.78712	2.68008	2.72227	2.86048	2.75533	2.68632	2.71644	2.71745	2.81193	2.63882	2.79698	2.76643	2.82606	2.77634
APH1A	3.37157	3.31521	3.34679	3.36632	3.33615	3.32221	3.33481	3.33605	3.34479	3.29751	3.34832	3.32305	3.33018	3.32165	3.29901	3.30198	3.31285	3.30598
SPOCK3	1.93498	1.97671	1.84431	2.02469	1.86469	1.94296	1.84275	1.92931	1.88401	1.91258	1.96293	1.94322	1.90455	1.8724	1.88481	1.90287	1.97002	1.90775
GGNBP2	2.29101	2.14982	2.14256	2.15156	2.27806	2.21606	2.22847	2.28365	2.25876	2.29269	2.24539	2.29013	2.29699	2.30803	2.24087	2.28167	2.22785	2.21046
ATF3	2.51127	2.36428	2.46014	2.43716	2.64572	2.4912	2.53741	2.39452	2.44786	2.34481	2.53721	2.65122	2.6075	2.51192	2.64811	2.63836	2.61744	2.57953
FBXO7	3.53836	3.53067	3.54992	3.56703	3.55233	3.5537	3.61616	3.56616	3.5802	3.5632	3.58257	3.5746	3.56681	3.57379	3.57601	3.57622	3.5792	3.56724
FIP1L1	3.01213	3.01758	3.07067	3.02944	3.03371	2.95465	3.01887	3.10179	3.05961	3.03486	3.08834	3.05223	3.07444	3.13213	3.06418	2.96391	3.04563	3.01148
NLGN2	2.95019	2.77164	2.84945	2.95938	2.9012	2.89393	2.882	2.89014	2.8699	2.83428	2.87749	2.84898	2.92896	2.87033	2.86094	2.88231	2.91097	2.91006
DMWD	3.06455	2.99806	3.09927	3.02668	2.99104	2.96215	2.95371	2.92513	2.8999	2.92752	2.99326	2.87926	2.94502	2.93232	2.88534	2.89103	2.92659	2.89039
ZNF146	3.33971	3.31271	3.36621	3.39435	3.34121	3.26397	3.33787	3.35942	3.3275	3.28617	3.32763	3.31721	3.33136	3.36501	3.31698	3.33822	3.31825	3.34459
REG4	2.01673	2.12575	2.01915	2.08845	2.1525	2.14256	2.2604	2.1021	2.10273	2.07177	2.16777	2.14637	2.17054	2.13883	2.07301	2.1611	2.14643	2.14388
KIAA1217	2.55954	2.55068	2.79574	2.58987	2.73402	2.55642	2.69484	2.46593	2.5753	2.47052	2.63474	2.36096	2.83114	2.79069	2.77783	2.36962	2.97598	2.6909
KIAA0513	2.20256	2.37448	2.41231	2.30936	2.35266	2.39501	2.21115	2.29454	2.43144	2.40311	2.33756	2.45585	2.16417	2.30546	2.20497	2.2785	2.22758	2.32945
WAPL	3.31725	3.28408	3.3466	3.33204	3.26943	3.28241	3.25334	3.26952	3.29381	3.2152	3.2749	3.26226	3.27569	3.25047	3.27458	3.2904	3.26387	3.2804
BEST1	2.98416	2.92287	2.89982	3.03246	2.97867	3.04253	2.99663	2.99357	2.97563	2.99371	3.04219	3.0934	3.05339	2.99614	2.94698	3.01312	3.03741	3.01616
SLC35F6	3.06677	2.96483	3.03448	3.05201	3.09261	3.11029	3.09318	3.06669	3.06816	3.06264	3.09141	3.09257	3.0868	3.07496	3.05548	3.10622	3.08155	3.06293
ZNF85	2.4986	2.95347	2.84169	2.39455	2.88344	2.61306	2.43045	2.3442	2.69561	2.72376	2.69343	2.34826	2.69554	2.39744	2.6665	2.76892	2.52454	2.36848
JPX	2.53588	2.77802	2.69318	2.34066	2.51608	2.67816	2.61801	2.55107	2.7404	2.80142	2.45551	2.59188	2.60131	2.53872	2.65792	2.48784	2.68785	2.5672
DNAJC14	3.14374	3.15873	3.17064	3.19327	3.13626	3.18118	3.17111	3.25667	3.19789	3.20326	3.1924	3.20266	3.18593	3.19641	3.21364	3.19772	3.21702	3.12011
HILPDA	3.07764	3.13004	3.34656	3.32138	3.77621	3.61398	3.72753	3.5768	3.36632	3.25816	3.60886	3.42358	3.80622	3.72558	3.69405	3.73193	3.80823	3.72414
HNRNPLL	2.62463	2.61354	2.72271	2.49104	2.60102	2.72179	2.40949	2.44408	2.599	2.70254	2.72761	2.83762	2.57122	2.56865	2.3219	2.5413	2.42953	2.26753
LINS1	2.78094	2.86033	2.82552	2.74313	2.72065	2.70934	2.55767	2.68176	2.69191	2.58896	2.63974	2.66316	2.6921	2.51229	2.84793	2.86087	2.85301	2.83306
CFHR3	2.11678	2.05895	2.14248	2.18183	2.14808	2.10412	2.07583	2.0895	2.0915	2.08703	2.05562	2.12642	2.13711	2.12603	2.05609	2.09364	2.18871	2.05326
ST8SIA4	2.27932	2.58639	2.55664	2.35567	2.43798	2.42709	2.5296	2.37881	2.26818	2.54191	2.44972	2.51527	2.53699	2.48334	2.47976	2.34424	2.48557	2.35173
DNAJB9	3.19169	3.37578	3.33653	3.26531	3.50982	3.50235	3.25656	3.24582	3.2732	3.26332	3.4837	3.47707	3.50705	3.27397	3.21951	3.41799	3.31957	3.40226
CRTAP	2.92088	3.1587	2.9093	2.99129	3.20479	3.23865	3.25902	3.04315	3.02441	3.22231	3.21445	3.2103	3.22667	3.18	3.2579	3.2238	3.21635	3.27569
METTL26	3.35445	3.28004	3.34665	3.36667	3.32845	3.34022	3.38353	3.34993	3.38259	3.328	3.31198	3.31892	3.3269	3.33049	3.36269	3.36546	3.40935	3.31119
FBF1	2.75837	2.90343	2.7403	3.00846	2.78139	2.89136	2.83622	2.76854	2.80646	2.87244	2.89541	2.87427	2.83806	2.79916	2.81708	2.86721	2.88336	2.89426
ZBTB44	2.64511	2.77849	2.65532	2.62977	2.66771	2.75668	2.76523	2.60733	2.85545	2.63315	2.81341	2.75538	2.74776	2.66984	2.81088	2.73942	2.86661	2.76686
ANKRD13C	3.23331	3.2188	3.17483	3.24278	3.13928	3.12942	3.07738	3.11358	3.1105	3.14272	3.15471	3.16836	3.14585	3.09307	3.14669	3.13989	3.10418	3.13025
PHF20L1	2.61073	2.83402	2.78471	2.86638	2.76665	2.78712	2.75885	2.76603	2.74503	2.79875	2.82786	2.84518	2.75791	2.77773	2.78934	2.70615	2.72443	2.74169
SRGAP1	1.96759	1.93342	1.91685	1.81224	1.91557	1.94348	1.90645	1.85438	1.84595	1.86078	1.88259	1.89455	1.9268	1.8904	1.87988	1.9763	1.91392	1.87338
MOXD1	3.1139	3.31419	2.91434	3.26081	3.21948	3.36403	3.37092	3.11722	3.5203	3.08388	3.34256	3.22573	3.2004	3.19526	3.12753	3.23381	3.09281	3.3113
C19orf47	2.58351	2.60102	2.5773	2.6073	2.6758	2.59258	2.66799	2.68671	2.72981	2.66705	2.71148	2.69112	2.67104	2.6737	2.60212	2.69631	2.65981	2.64657
ZNF808	2.00829	2.05772	2.29208	2.13507	2.31374	2.1955	2.37647	2.39076	2.46344	2.35266	2.41268	2.3463	2.47987	2.51279	2.4298	2.36447	2.38946	2.28021
HEATR3	2.67345	2.58203	2.64555	2.75364	2.81907	2.80991	2.66106	2.95019	2.84898	2.90647	2.81378	2.9641	2.82583	2.88216	2.8029	2.76475	2.76451	2.76242
CARD8	3.07924	3.28424	3.22552	3.27178	3.31179	3.3211	3.3433	3.27367	3.31963	3.40188	3.37434	3.34075	3.39465	3.40226	3.4064	3.37276	3.35043	3.3375
ARMC10	3.19547	3.23869	3.20497	3.23703	3.18304	3.21163	3.26729	3.24372	3.24768	3.23356	3.19352	3.17738	3.2422	3.24724	3.21283	3.1841	3.25449	3.21618
EPB41	2.72697	2.69501	2.9081	2.7969	2.76504	2.82318	2.65085	2.80043	2.6748	2.94391	2.80455	2.74271	2.75275	2.63822	2.64679	2.71083	2.70829	2.69978
SAR1B	3.34117	3.38358	3.3806	3.31324	3.38348	3.42854	3.3282	3.36248	3.31318	3.35751	3.43869	3.45346	3.34875	3.30925	3.31474	3.34566	3.2986	3.31725
TMEM37	2.9428	2.91637	2.94584	2.9816	2.98687	2.95379	2.9845	2.92202	2.99683	3.14144	3.01152	2.94948	2.94325	3.02429	2.92463	2.96012	2.98075	2.93381
GFOD1	2.99891	2.78772	3.00487	2.99598	2.71947	2.77423	2.75719	3.0673	2.9917	3.01341	2.74942	2.62006	2.63599	2.94074	2.79724	2.82213	2.74434	2.74195
ATF6B	2.80442	2.70797	2.81964	2.75844	2.9166	2.92452	2.9571	2.91125	3.00567	2.94192	2.97563	2.91394	2.97525	2.91049	2.95284	2.96664	2.98292	3.02019
CEP70	2.45649	2.41953	2.3683	2.3995	2.52364	2.52092	2.50178	2.47893	2.45652	2.53948	2.53455	2.4735	2.52035	2.55639	2.51616	2.47963	2.50835	2.52724
SERPINC1	1.96312	2.04883	2.06583	2.07321	2.06061	2.13072	2.09395	2.1086	2.08651	2.12471	2.10318	2.10096	2.11291	2.07074	2.04335	2.10067	2.10531	2.10563
THADA	1.84971	2.02697	1.85584	1.98829	1.87863	1.7828	1.93914	1.96544	1.86015	1.94314	1.94538	1.82976	1.90242	1.87745	1.89612	1.84904	1.89879	1.84565
MTHFSD	1.90795	2.18535	1.96946	1.98776	2.02727	2.04055	2.04125	2.10119	2.06546	2.1265	1.92991	2.0308	2.00721	2.01139	2.05663	2.074	1.96494	2.03305
RAD51B	2.26135	2.28898	2.15358	2.27033	2.36397	2.36102	2.3871	2.37386	2.38198	2.32006	2.34242	2.38632	2.49426	2.44324	2.48012	2.36552	2.35668	2.28529
PPA2	2.88591	2.92072	2.84558	2.94795	2.83618	2.84109	2.81788	2.87229	2.93879	2.89993	2.79428	2.81711	2.77614	2.87375	2.9655	2.84162	2.82331	2.84271
RGS7	2.08834	1.91369	1.88291	1.90282	1.90814	1.95988	1.9992	2.00887	1.9541	1.93248	2.03833	1.8993	1.96704	1.91993	1.9722	2.02556	2.00569	2.01326
TSC22D4	2.69074	2.6221	2.5526	2.46911	2.50526	2.49284	2.32909	2.44619	2.57633	2.58543	2.42803	2.48361	2.42868	2.363	2.66206	2.66677	2.623	2.74884
OSCAR	2.27708	2.21005	2.2329	2.33866	2.28588	2.17159	2.35193	2.37788	2.31981	2.3295	2.31016	2.22145	2.36106	2.32765	2.24921	2.24332	2.26536	2.25222
NAALAD2	1.93282	1.91781	1.88291	1.92759	1.75789	1.7942	1.83437	1.77333	1.81443	1.74706	1.70726	1.78074	1.77669	1.781	1.86878	1.75404	1.78874	1.75526
PIK3AP1	3.18379	2.91416	3.10649	3.21039	3.20304	2.99056	3.11826	3.24127	3.30154	3.24902	2.94274	2.92804	3.07118	3.26679	3.03426	3.09567	3.08763	3.02382
MINDY3	3.04635	3.10385	3.10179	2.98183	3.01186	3.002	3.09088	3.04682	3.02992	3.03189	3.02887	3.00722	2.98063	2.96062	3.01416	3.05541	3.07976	3.00004
GHITM	3.50409	3.48919	3.53853	3.52182	3.53318	3.52153	3.50305	3.53382	3.53318	3.51812	3.53772	3.53603	3.51214	3.54377	3.51452	3.52314	3.51776	3.50951
WWC1	2.45235	2.43403	2.38717	2.36774	2.42378	2.40476	2.27563	2.42782	2.42624	2.46883	2.43482	2.38935	2.45328	2.42773	2.42179	2.37733	2.40033	2.3196
ACSM5	2.02239	2.03053	2.08838	2.03636	2.07417	2.06542	2.1047	2.15801	2.00433	2.05252	2.027	2.08172	2.05851	2.04909	2.0877	2.13249	1.98644	2.09091
LINC00537	2.97481	2.8956	2.87138	3.01535	3.00328	2.9963	2.96252	2.8664	2.88898	2.86541	3.0318	2.94545	2.98859	2.95056	2.93002	2.92988	2.94545	3.01129
GSTCD	2.9489	2.84154	2.78696	2.75844	2.94354	2.94092	2.99643	2.99523	3.0168	2.96606	3.0002	2.96371	2.94791	2.92605	3.03795	3.00445	3.02693	3.02187
CD80	3.43609	3.44411	3.57716	3.48051	3.37355	3.38188	3.41164	3.30198	3.24543	3.37044	3.37611	3.33051	3.45087	3.41853	3.43334	3.34715	3.44649	3.35781
CNNM2	2.64169	2.85818	2.8173	2.6435	2.67082	2.63371	2.71227	2.87727	2.72159	2.58134	2.7264	2.63201	2.79814	2.72711	2.7178	2.61195	2.65518	2.54853
OLFM3	1.86911	2.06033	2.06583	1.92717	1.91735	1.92656	1.97142	1.89015	1.89095	1.90803	1.85889	1.92912	1.86015	1.86489	1.83152	1.83894	1.88444	1.8657
VSTM2A	2.0988	1.88878	1.97396	2.19398	2.02944	1.94422	1.93768	1.93268	1.8958	1.96303	1.94991	1.92886	1.92831	1.96197	1.91057	1.96659	1.95716	1.91685
TTC12	2.77767	2.67272	2.73475	2.86986	2.73229	2.80302	2.74316	2.78966	2.8066	2.79298	2.79149	2.82294	2.79999	2.79237	2.74302	2.77139	2.80642	2.8277
C2	1.77968	1.848	1.82224	1.8247	1.97867	1.93014	1.89425	1.91369	1.95741	1.86175	1.95217	1.82705	1.87924	1.94237	1.89352	1.9075	1.9934	1.96219
DPYD	2.71111	2.52719	2.6976	2.59348	2.55767	2.64398	2.67138	2.74547	2.73171	2.63544	2.6508	2.57194	2.69754	2.69083	2.71755	2.65532	2.72723	2.66892
TMEM126B	2.42531	2.39712	2.52803	2.32351	2.3394	2.42622	2.34561	2.33418	2.44478	2.44146	2.34348	2.38063	2.35135	2.36663	2.4557	2.51693	2.30477	2.42809
RHOF	2.95218	3.00251	3.03914	2.9277	3.03101	2.98682	3.00578	2.99439	2.97446	3.03298	3.00405	3.01819	2.99614	3.0048	2.98893	2.9402	2.9876	2.91493
DNAH14	1.81148	1.71942	1.78529	1.95094	1.78327	1.81937	1.88329	1.82678	1.79283	1.82082	1.82049	1.79802	1.79169	1.82599	1.75516	1.75971	1.79684	1.75652
GPRIN2	2.3783	2.54373	2.42589	2.5582	2.57275	2.54536	2.55229	2.49247	2.5623	2.45266	2.54676	2.53593	2.49003	2.46913	2.46889	2.54457	2.49623	2.55123
SLC25A48	2.4026	2.42015	2.36778	2.45802	2.42602	2.43713	2.35263	2.50389	2.33669	2.38057	2.41972	2.42886	2.4872	2.432	2.30974	2.42531	2.40088	2.39639
SPAG9	2.13174	2.15077	2.20338	2.30794	2.21003	2.21657	2.0885	2.1941	2.23365	2.20579	2.17598	2.18883	2.24935	2.22946	2.19753	2.13474	2.17213	2.1555
MBP	3.35333	3.27543	3.19678	3.24382	3.13669	3.09806	3.32885	3.12883	3.17804	3.10857	3.16524	3.224	3.21057	3.27928	3.32813	3.23125	3.16873	3.32015
APOBEC4	2.0404	2.06317	2.02694	2.02469	2.09865	2.20423	2.17296	2.14619	2.15617	2.18058	2.17713	2.23345	2.18644	2.19719	2.05006	2.12165	2.14339	2.16565
FAM13C	1.95847	1.90458	1.97228	1.96501	1.95789	1.93577	1.92207	1.93035	2.02591	1.91633	1.89753	1.86285	1.93485	1.93234	1.98683	1.96135	2.00569	1.98275
WDR20	2.45935	2.48305	2.56044	2.4806	2.42413	2.47562	2.39687	2.48282	2.48673	2.53455	2.52693	2.49783	2.54143	2.47026	2.51907	2.47136	2.39102	2.4438
CFAP97	1.85152	1.81618	1.8634	1.79491	1.81326	1.79146	1.8784	1.83096	1.84158	1.76445	1.79146	1.83942	1.8584	1.81566	1.79635	1.82717	1.76141	1.83332
YIF1B	3.12181	3.09261	3.18069	3.15706	3.2306	3.21742	3.02436	3.15967	3.13968	3.09417	3.16915	3.18211	3.1352	3.14642	3.04754	3.10833	3.14169	3.08189
SETD6	3.2217	3.10515	3.10817	3.20478	3.00495	3.0439	3.01574	3.1553	3.11291	3.07295	3.05718	3.06942	3.0631	3.05325	3.0823	3.0634	3.06917	3.09163
ATP11B	2.92425	2.92149	2.94516	2.92404	3.04409	3.0436	2.91055	2.95964	2.92533	2.97226	2.96865	3.04866	3.01648	2.95476	2.90493	2.96166	2.90712	2.93047
DCAF5	1.80777	2.00349	2.11106	1.86739	2.05425	1.91373	2.01051	1.90428	1.99209	2.03362	1.98362	1.88804	2.20373	2.05488	2.29997	2.00037	2.18644	2.04105
GPR62	2.7856	2.55784	2.51329	2.77836	2.67744	2.68958	2.72369	2.71319	2.7166	2.64429	2.73166	2.66783	2.67059	2.71818	2.63789	2.70999	2.66654	2.71904
PGM5	2.02347	1.75075	1.97199	2.07954	2.01788	1.99145	1.88067	1.96998	1.96329	1.92451	1.97399	1.99168	2.00232	2.01507	1.97379	1.97973	1.99601	1.94744
SPPL3	2.20256	2.14286	2.26507	2.28164	2.25209	2.14839	2.20368	2.17646	2.24728	2.13485	2.24652	2.24604	2.12335	2.20292	2.22364	2.19725	2.20627	2.14077
KCTD17	2.62425	2.55839	2.59458	2.50698	2.59903	2.67012	2.6399	2.66028	2.61007	2.64618	2.69906	2.70306	2.69334	2.70236	2.62203	2.72295	2.64005	2.65501
DYNLRB1	2.06195	2.14292	2.1462	2.20926	2.07789	2.03545	2.02227	2.00721	2.14172	2.15062	2.0868	2.03269	2.05706	1.98776	2.11283	2.1092	2.11293	2.06019
CELF2	3.21185	3.01852	3.14166	3.1207	3.1444	3.13293	3.05411	3.21654	3.20968	3.1539	3.16751	3.14192	3.13031	3.17377	3.11334	3.1667	3.11535	3.17116
APBB1IP	2.6842	2.66261	2.81831	2.74942	2.88553	2.65507	2.90236	2.883	2.7409	2.70449	2.79428	2.71932	2.8879	2.93769	2.91233	2.91094	3.09324	3.00173
SUV39H2	3.23831	3.24483	3.29707	3.28081	3.26793	3.20478	3.24359	3.32043	3.27892	3.24547	3.244	3.25156	3.21497	3.29914	3.24318	3.23112	3.23884	3.22514
CYB5R3	3.19547	3.23721	3.18559	3.25029	3.26634	3.22947	3.24845	3.20484	3.26634	3.22503	3.20789	3.24802	3.23471	3.22916	3.24226	3.23423	3.2619	3.26187
BPNT1	3.08085	3.08513	3.10386	3.10378	3.20065	3.16661	3.15378	3.23671	3.19522	3.08896	3.16761	3.18692	3.16455	3.15538	3.11558	3.12181	3.14592	3.12721
ETV4	3.12543	3.13165	2.87922	2.77836	2.84871	2.80167	2.98576	3.05423	3.02647	2.75326	2.91586	2.82841	2.85034	2.94921	3.12991	2.85476	3.03926	2.91309
PSMD10	3.45589	3.46462	3.44661	3.47283	3.48416	3.42999	3.45978	3.47237	3.45352	3.40349	3.44221	3.45007	3.45921	3.46296	3.44436	3.43995	3.46198	3.43422
ZNF70	2.85289	2.81612	2.8245	2.82331	2.81537	2.83923	2.81842	2.81579	2.82717	2.80208	2.81381	2.87045	2.83969	2.88968	2.79258	2.69852	2.79875	2.79276
MYO18B	2.24557	2.21359	2.38181	2.30686	2.27535	2.20577	2.39814	2.3654	2.29062	2.37597	2.27974	2.1703	2.20626	2.2754	2.25728	2.34555	2.27626	2.37303
ETFBKMT	2.36048	2.31561	2.28909	2.3563	2.15866	2.246	2.20893	2.27491	2.326	2.22681	2.1831	2.3449	2.25467	2.23071	2.34336	2.30984	2.29863	2.29332
DRC3	2.41166	2.47347	2.51631	2.38356	2.44121	2.3877	2.41984	2.46836	2.39065	2.44993	2.42402	2.38546	2.40779	2.5001	2.41508	2.41244	2.47806	2.42823
RHOBTB2	2.97706	2.75505	2.79088	2.95765	2.97962	2.94035	2.79987	2.93445	2.9764	2.78374	2.86266	2.83578	2.88156	2.84448	2.81514	2.92941	2.88191	2.84508
TTC30B	2.58273	2.69942	2.72443	2.64125	2.6266	2.53919	2.72337	2.65055	2.72147	2.63618	2.62164	2.64267	2.63411	2.67415	2.72308	2.63315	2.57623	2.70481
LENG9	2.33507	2.42468	2.25588	2.52435	2.31975	2.40031	2.40801	2.41127	2.44445	2.37321	2.37303	2.39213	2.37597	2.43761	2.36918	2.39746	2.36759	2.42613
PCAT4	2.54879	2.45735	2.40978	2.5366	2.45792	2.39196	2.42426	2.47644	2.46344	2.56553	2.49893	2.46445	2.47438	2.44502	2.39933	2.37625	2.43639	2.4083
SLC1A6	1.82985	1.99322	2.03569	1.97671	1.90799	1.83818	1.8548	1.82276	1.88661	1.79521	1.89061	1.84757	1.87517	1.8818	1.87426	1.86006	1.93874	1.85636
ARHGAP27	2.29546	2.34632	2.34215	2.09142	2.40848	2.55033	2.41152	2.49051	2.4168	2.55897	2.58108	2.40102	2.76711	2.40641	2.31535	2.62762	2.36111	2.38751
SYMPK	3.02922	2.95421	2.90841	2.86033	2.98446	3.04577	2.89847	2.96121	2.93699	2.96275	2.97643	2.96052	2.94086	2.87787	2.98568	3.05865	2.99227	3.03213
LIG3	3.01142	2.95866	2.92045	2.96106	2.95136	2.87531	2.92983	2.97242	2.95656	2.9228	2.87969	2.90368	2.82085	2.8999	2.91313	2.85456	2.89188	2.90378
LMNA	3.59188	3.55693	3.59701	3.58629	3.58949	3.63009	3.46976	3.43738	3.46041	3.45569	3.64056	3.60429	3.60456	3.5254	3.64908	3.55773	3.52189	3.47088
NKAIN2	2.0136	2.07863	2.0152	2.00113	2.02079	2.11135	2.0095	1.98716	2.03985	2.04354	2.06843	2.02562	2.08381	2.10012	2.03776	2.074	2.07573	2.02312
RBM8A	2.82056	2.70547	2.64264	2.77257	2.6758	2.70584	2.63817	2.65679	2.72088	2.6429	2.63303	2.73157	2.71374	2.60588	2.75614	2.8422	2.76431	2.81267
MBTPS2	2.07782	2.07714	2.08889	2.06891	2.12471	2.14813	2.15219	2.11646	2.14511	2.10468	2.11899	2.11632	2.01243	2.116	2.10944	2.08384	2.16345	2.1141
CEP120	2.8412	2.95246	2.80353	2.57019	2.80932	2.69453	2.70238	2.62655	2.79883	2.84303	2.79924	2.73803	2.81734	2.78141	2.81115	2.69678	2.75924	2.78213
CNKSR2	2.38647	2.50929	2.61232	2.10688	2.28576	2.27526	2.43504	2.33661	2.22707	2.4029	2.25814	2.26679	2.28144	2.32177	2.4843	2.3259	2.44502	2.18711
TGOLN2	2.3993	2.52222	2.40177	2.45129	2.54234	2.54764	2.41203	2.40295	2.45495	2.53556	2.45013	2.47521	2.44131	2.48813	2.55542	2.58972	2.41596	2.60065
LOC100287896	2.47054	2.70387	2.36277	2.63867	2.46009	2.37663	2.65009	2.57862	2.62938	2.57987	2.37597	2.3985	2.32588	2.5222	2.53891	2.44694	2.4694	2.37546
ANKMY1	2.49789	2.30655	2.5243	2.34162	2.40775	2.47103	2.49701	2.40341	2.4439	2.34497	2.44102	2.46256	2.44502	2.42111	2.38624	2.45007	2.36659	2.36584
RUBCN	2.13719	2.18695	2.19471	2.2623	2.38423	2.23412	2.30768	2.32861	2.25617	2.17089	2.35454	2.3163	2.3031	2.18743	2.25222	2.28996	2.34862	2.28594
PTBP2	2.6274	2.7443	2.65792	2.73464	2.46821	2.33822	2.53958	2.47689	2.55049	2.3991	2.39655	2.35686	2.59057	2.59405	2.62394	2.59697	2.59882	2.56311
SERPINB8	2.7679	2.69585	2.70866	2.75742	2.74195	2.75021	2.73282	2.72771	2.77645	2.78658	2.76989	2.74688	2.78148	2.747	2.6945	2.73976	2.74762	2.7564
AGFG2	2.41301	2.28496	2.40446	2.32354	2.40959	2.33512	2.41178	2.42679	2.3798	2.40272	2.4264	2.43018	2.32084	2.4061	2.41035	2.4277	2.38622	2.38428
MBLAC2	1.99151	2.23604	2.23765	1.9628	1.9268	1.97476	1.91095	2.15315	2.1042	2.2261	1.9716	2.01657	1.91748	2.04176	2.06853	2.04708	1.97173	2.07771
DGKE	2.41315	2.33873	2.42351	2.44041	2.36505	2.23568	2.23944	2.35048	2.33039	2.36465	2.39377	2.31905	2.34412	2.31832	2.26164	2.34373	2.25457	2.35026
SIRPB1	2.21453	1.93803	2.11536	1.8916	1.9342	1.9863	1.85672	1.9944	1.93224	2.95593	1.9195	1.96501	1.9367	1.99848	1.88902	1.94872	1.96522	1.89984
BCL6B	2.72304	2.67085	2.62204	2.72263	2.66234	2.6942	2.70932	2.65218	2.65274	2.62574	2.70291	2.68164	2.63676	2.71229	2.58887	2.64834	2.69414	2.67527
ASCC1	3.37788	3.30282	3.30258	3.34293	3.42928	3.41791	3.42824	3.40116	3.44185	3.38514	3.45111	3.37111	3.42453	3.44206	3.42589	3.41205	3.42243	3.38256
ZNF57	2.95445	2.96741	3.06101	3.08577	3.03025	2.85667	3.02148	3.04601	3.00051	2.94917	2.96075	2.88144	2.98443	3.02412	2.98857	2.96204	3.01467	3.0056
EPHA7	1.73456	1.67909	1.89235	1.80552	1.86152	1.84795	1.80377	1.7838	1.84702	1.80931	1.74981	1.80617	1.86559	1.83382	1.79527	1.78283	1.75595	1.77578
MYT1L	2.24353	2.24894	2.27635	2.29648	2.17389	2.09005	2.23183	2.11427	2.18985	2.13214	2.08429	2.13131	2.14041	2.1823	2.19592	2.14014	2.12325	2.14329
PDS5B	1.76369	1.98792	1.81504	1.91315	1.82777	1.78053	1.83942	1.83607	1.78637	1.78996	1.74706	1.81284	1.80136	1.80787	1.94598	1.88786	1.75844	1.704
NPAS3	2.54108	2.55841	2.74897	2.54765	2.58098	2.51467	2.56734	2.60592	2.54029	2.54677	2.55432	2.56442	2.54108	2.55746	2.54721	2.55829	2.51111	2.57526
CBFA2T2	2.60321	2.62869	2.71067	2.76755	2.82085	2.76577	2.74706	2.6449	2.81132	2.71105	2.73677	2.696	2.80406	2.73577	2.83784	2.73295	2.85925	2.76231
ZFYVE16	2.41014	2.27703	1.99932	2.07807	2.18619	2.19451	2.12919	2.26874	2.27706	2.29179	2.03944	2.18164	2.01899	2.13131	2.40113	2.31382	2.27144	2.33226
TET3	2.59369	2.46994	2.62204	2.61469	2.6206	2.5677	2.6059	2.5285	2.54904	2.53204	2.53827	2.54543	2.59415	2.62073	2.52794	2.63287	2.62721	2.59207
RNF32	2.60862	2.59607	2.68226	2.5727	2.6098	2.57034	2.55715	2.56823	2.55787	2.55295	2.58595	2.56032	2.60241	2.59241	2.56013	2.55553	2.60356	2.56927
RGS11	1.98384	2.10045	2.01993	2.01083	1.9844	2.07279	2.03326	2.06467	2.02264	1.96623	2.06686	2.07013	2.08002	1.99691	2.10357	2.01628	2.01577	2.05274
OSBPL1A	2.60795	2.48583	2.58903	2.52663	2.48505	2.51727	2.53176	2.49974	2.51624	2.50124	2.57475	2.51971	2.53814	2.49101	2.47202	2.51233	2.5048	2.50017
DUOXA1	2.19323	2.23444	2.07623	2.20856	2.17815	2.16902	2.22335	2.19948	2.18202	2.16494	2.24428	2.18023	2.15877	2.19905	2.24881	2.20826	2.16135	2.2744
MAST4	2.54934	2.21754	2.35326	2.4681	2.45989	2.48741	2.44245	2.36418	2.4058	2.39324	2.45452	2.43402	2.4445	2.4522	2.40959	2.41141	2.48331	2.4
RPRML	2.4491	2.56951	2.56009	2.49217	2.46948	2.49553	2.55065	2.51651	2.53129	2.49643	2.54043	2.49101	2.44562	2.49003	2.46308	2.48254	2.54423	2.4805
CFAP61	2.51577	2.49974	2.34658	2.46613	2.37107	2.33133	2.33493	2.32387	2.36557	2.32204	2.33844	2.37423	2.33365	2.2568	2.31205	2.38128	2.33558	2.3903
NEK4	2.34126	2.2904	2.4094	2.40967	2.384	2.43135	2.42884	2.40674	2.36582	2.36932	2.36564	2.35238	2.45691	2.39572	2.55158	2.36154	2.53914	2.41028
CNST	2.7425	2.83923	2.88446	2.82498	2.94175	2.77231	2.832	2.83622	2.83512	2.81956	2.88765	2.81447	2.90725	2.80817	2.83508	2.85622	2.92888	2.84621
SEPTIN4	2.26449	2.27503	2.17374	2.27603	2.33085	2.25015	2.25253	2.30404	2.28857	2.26652	2.36893	2.39263	2.37848	2.30561	2.2967	2.30726	2.24421	2.2942
NUMA1	1.93811	1.79262	1.92922	1.8508	2.07606	2.04455	2.09617	1.96114	1.98623	2.08004	2.02119	2.04309	2.01856	2.02473	2.48911	2.03359	1.98299	1.95529
NAIF1	2.4485	2.51329	2.45697	2.45192	2.30659	2.39839	2.26608	2.35247	2.35072	2.41533	2.336	2.42004	2.34353	2.32518	2.38235	2.45577	2.47797	2.4679
ZNF586	2.00786	1.99731	2.42331	2.01897	2.02373	2.08956	2.11899	2.07978	2.12791	2.1406	2.13148	2.13041	2.09135	2.08157	2.11683	2.07173	2.03866	2.18711
ZNF594-DT	2.58839	2.46458	2.51989	2.73232	2.6152	2.57246	2.58017	2.62041	2.68688	2.5029	2.60678	2.52105	2.49527	2.54275	2.54843	2.68224	2.6551	2.67354
METTL8	3.34952	3.33166	3.31356	3.43316	3.42274	3.38371	3.38021	3.5031	3.41768	3.38307	3.37838	3.36258	3.40461	3.43422	3.37034	3.41415	3.393	3.43569
FAM151A	2.25256	2.17244	2.12577	2.26722	2.27449	2.30496	2.30686	2.24704	2.28161	2.3045	2.3385	2.38232	2.35488	2.31713	2.26323	2.3519	2.29292	2.24138
GGA1	2.44507	2.41808	2.60625	2.55946	2.40137	2.58745	2.50464	2.54764	2.49744	2.65515	2.48136	2.55152	2.48226	2.30501	2.68812	2.60496	2.62781	2.57421
SRRM2	2.93649	2.89115	3.01272	2.99954	2.98239	2.93649	2.85584	2.89521	2.9084	2.86825	2.9448	2.92018	2.87362	2.86497	2.84615	2.8941	2.96367	2.96538
TTC26	2.09404	2.09485	2.03927	2.15619	2.13367	2.07161	2.11352	2.1054	2.13182	2.12165	2.11289	2.09774	2.10584	2.14082	2.12074	2.12453	2.1407	2.10369
SYCE1	2.03069	2.05844	2.14027	2.13307	2.62243	2.17074	2.16425	2.13506	2.20305	2.22061	2.31686	2.20292	2.20905	2.20588	2.12727	2.15339	2.20341	2.14808
SRGN	2.69194	2.71965	2.52921	2.7807	2.68575	2.60398	2.50662	2.5251	2.57106	2.66832	2.60549	2.56995	2.60107	2.41063	2.82462	2.60728	2.68441	2.72811
CMTM4	2.10142	2.15828	2.07396	2.21519	2.14563	2.23412	2.26673	2.2205	2.14375	2.18023	2.18265	2.18567	2.22494	2.18326	2.2004	2.13996	2.21093	2.26182
HNRNPDL	3.54851	3.56871	3.55519	3.55111	3.54887	3.54531	3.53519	3.5769	3.56777	3.55945	3.55403	3.56101	3.55319	3.58871	3.55561	3.55411	3.54134	3.55065
LAPTM4B	2.93581	3.23356	3.30497	3.28067	3.4521	2.83464	3.23446	3.18468	2.60254	2.50361	3.14992	2.72547	2.72292	3.13726	3.22282	3.06002	3.18479	3.37874
CCDC187	2.23884	2.37613	2.45013	2.40384	2.53724	2.48202	2.42832	2.49503	2.45692	2.37817	2.49988	2.41993	2.40255	2.49925	2.44786	2.45945	2.51243	2.47452
CEMIP	2.69573	2.50923	2.56625	2.62234	2.52504	2.57818	2.56277	2.54807	2.56812	2.50323	2.5939	2.52149	2.57283	2.55428	2.49707	2.53883	2.5434	2.46107
STAU2	2.1964	2.27987	2.19286	2.07356	2.06389	2.01882	2.16773	2.08326	2.28351	2.15294	2.10423	2.04327	2.22212	2.18591	2.17325	1.98723	2.08778	2.15568
NLGN4X	2.23604	2.09891	2.16999	2.28011	2.20856	2.26923	2.27559	2.35583	2.24789	2.31098	2.24962	2.23903	2.28998	2.49495	2.27489	2.28014	2.24108	2.21429
TACC1	3.47064	3.48747	3.45087	3.41605	3.29896	3.31661	3.34078	3.31044	3.30967	3.38106	3.28931	3.26725	3.318	3.319	3.36476	3.3248	3.35609	3.32333
PACSIN2	3.3521	3.29809	3.32785	3.38716	3.28807	3.27382	3.28915	3.31198	3.38383	3.35002	3.27002	3.26089	3.27092	3.2911	3.40461	3.30898	3.36706	3.33998
SLC23A2	1.83259	1.95596	1.95886	1.99133	2.04203	1.95201	1.93126	1.95875	1.9861	2.03941	1.97228	1.91599	1.97726	1.93075	1.94371	2.00152	1.96053	2.01014
CCNY	2.36833	2.26362	2.3121	2.19917	2.20935	2.31885	2.22989	2.26149	2.24155	2.21565	2.24872	2.2114	2.24627	2.29072	2.26673	2.18202	2.15646	2.25438
TYMS	3.55909	3.58714	3.54893	3.54231	3.593	3.56983	3.65872	3.59733	3.64683	3.59166	3.6181	3.57169	3.60122	3.65047	3.66704	3.62755	3.66294	3.64178
ADAMTS9	2.28757	2.14309	2.14089	1.99407	2.24554	2.17147	2.19897	2.20367	2.27134	2.16257	2.25214	2.20613	2.24045	2.2121	2.23106	2.30696	2.24151	2.21527
L3MBTL4	2.24881	2.19959	2.23782	2.30901	2.20011	2.30231	2.30334	2.24246	2.33583	2.37446	2.32856	2.23075	2.19882	2.27066	2.3014	2.33918	2.28544	2.22355
CDH7	1.7624	1.83259	1.80303	1.83561	1.83152	1.80361	1.76133	1.83209	1.76865	1.78874	1.76786	1.79161	1.82123	1.78771	1.74805	1.71628	1.74492	1.75075
TBC1D16	2.67537	2.63968	2.42281	2.62813	2.46991	2.48921	2.54396	2.57793	2.60551	2.52797	2.50361	2.49899	2.56483	2.5508	2.48463	2.53932	2.49932	2.52852
NALCN	2.32686	2.25404	2.27635	2.19359	2.32612	2.369	2.40293	2.28514	2.30843	2.28649	2.34365	2.29917	2.27713	2.30138	2.29693	2.25139	2.28571	2.3475
ATP8B3	2.44756	2.53298	2.4141	2.52424	2.62238	2.52477	2.59784	2.60377	2.62983	2.52477	2.54724	2.53655	2.57817	2.57884	2.61552	2.69466	2.60409	2.58987
SCARA5	2.54439	2.55767	2.47853	2.66572	2.52919	2.51535	2.46644	2.44593	2.47494	2.43183	2.50924	2.4399	2.52197	2.55608	2.49477	2.3734	2.50022	2.43434
OR2L13	1.80361	1.80043	1.91467	1.77736	1.84683	1.8889	1.84467	1.9114	1.93612	1.80188	1.83834	1.77897	1.87498	1.83956	1.82417	1.82201	1.9643	1.82301
SPATA6L	1.83175	1.85917	2.00838	1.94314	1.92254	2.01767	1.92205	2.01053	1.92511	1.97093	1.94043	2.10008	2.07281	2.01615	1.9367	1.96643	1.95503	1.90394
KCNMB1	1.9065	2.23801	2.09838	2.06761	2.07804	2.10996	2.07967	2.06719	2.12559	2.17605	2.0628	2.24642	2.09371	2.13162	2.29842	2.10733	2.08582	2.06895
CALHM3	2.3306	2.58639	2.34215	2.3019	2.44924	2.45352	2.44534	2.46737	2.42066	2.38367	2.39219	2.43855	2.43597	2.48987	2.4955	2.32765	2.37521	2.3306
GLYATL2	2.16182	2.12163	2.05448	2.16045	2.19665	2.06172	2.11594	2.15358	2.59007	2.09434	2.2153	2.12277	2.19385	2.17719	2.2122	2.17291	2.13362	2.20926
RELL1	1.98575	1.98302	2.14558	2.04406	2.01847	2.05126	1.95	1.98102	2.11992	1.97815	2.03664	1.97208	2.07405	2.01651	2.01193	2.03633	1.98496	2.06913
LINC00593	2.4902	2.22125	2.36221	2.22972	2.32294	2.30501	2.42939	2.27069	2.27484	2.28768	2.39005	2.34085	2.27789	2.24353	2.23138	2.34327	2.32836	2.30696
PDE4D	1.97519	1.81757	1.87286	1.92088	1.88648	1.99374	1.94142	1.92029	1.85367	1.92669	1.87558	1.90236	1.99774	1.95922	1.85184	2.01697	1.88444	1.92912
NDUFA10	2.28343	2.4887	2.47503	2.54413	2.57569	2.42215	2.31409	2.42934	2.46686	2.3823	2.47828	2.41549	2.52207	2.38738	2.43958	2.30016	2.51361	2.39186
TAF2	3.20093	3.1495	3.18433	3.21311	3.13587	3.15955	3.1513	3.16028	3.15703	3.15682	3.16909	3.16905	3.13746	3.12595	3.15613	3.20373	3.16252	3.12358
TRPM3	1.90059	1.98316	1.90671	1.96259	1.93919	2.01855	1.93035	1.92133	2.00346	2.01424	2.06363	1.96697	2.01232	1.98502	2.04793	1.92439	1.99021	2.08217
SLC6A11	1.76133	1.83642	1.88017	1.91895	1.84625	1.84898	1.89829	1.81443	1.83144	1.81892	1.78391	1.77302	1.84565	1.82604	1.80171	1.83766	1.91833	1.85597
RABGAP1L	1.93328	2.27996	2.0956	2.031	2.06908	2.0999	2.04915	2.18117	2.07539	2.19176	2.11495	2.05917	2.16251	2.04728	2.0984	2.10605	2.09531	2.09539
ZNF655	2.79556	3.07238	3.01034	3.01612	2.9535	2.90511	2.99007	2.94035	2.88416	3.03355	2.92384	2.98852	2.95199	2.96674	2.94628	2.97631	2.87267	3.00043
SLC9A1	2.26094	2.23534	2.25795	2.1664	2.14051	2.10586	2.13251	2.19912	2.17298	2.14979	2.10638	2.14982	2.18424	2.12631	2.23678	2.10817	2.18288	2.16048
MCTP1	2.67597	2.76767	2.80007	2.7969	2.62386	2.60924	2.64203	2.77162	2.83464	2.67113	2.69014	2.64302	2.6196	2.83756	2.83196	2.60205	2.82514	2.57637
LINC02363	3.28755	2.97124	2.97347	2.90906	2.81831	2.92931	2.67254	3.06252	2.88984	3.2629	2.8269	2.83495	2.89356	2.81445	2.76849	2.96472	2.83738	3.10145
TRIM7	2.68457	2.56585	2.68235	2.78684	2.69364	2.75023	2.74133	2.66053	2.98704	2.63441	2.70264	2.68519	2.70055	2.74267	2.64508	2.69976	2.75788	2.63888
ARHGAP29	1.97242	2.14899	2.09859	2.06584	2.0502	1.98759	2.14309	2.07147	2.12609	2.2123	2.07337	2.08396	2.10497	2.07325	2.01595	2.13507	2.16193	2.05301
FBN2	2.04743	2.16035	2.16708	2.15152	2.17434	2.17112	2.16342	2.1479	2.24049	2.26097	2.12646	2.18532	2.22245	2.19235	2.14771	2.10003	2.22017	2.18392
IPP	2.0375	2.21754	1.95947	2.05689	2.12701	2.04139	2.08152	2.18119	2.03059	2.09742	2.05166	2.0225	2.14253	2.06241	2.01708	2.13022	2.02193	1.97008
PMS1	2.25331	2.12884	2.18113	2.12572	2.18093	2.25467	2.23043	2.19218	2.20977	2.22523	2.31025	2.15016	2.27079	2.37393	2.20774	2.15129	2.33962	2.23404
RALGPS1	2.12789	2.14632	2.30062	1.99369	2.20412	2.18505	2.0704	2.21275	2.15182	2.15625	2.11195	2.09914	2.10074	2.12476	2.0958	2.09491	2.1541	2.05601
SEPTIN2	3.40578	3.34942	3.38128	3.38862	3.34277	3.33022	3.38056	3.38432	3.39591	3.32672	3.36254	3.35995	3.32095	3.3599	3.33071	3.33712	3.34275	3.34484
CLCNKB	2.23424	2.37303	2.64156	2.48243	2.76949	2.56857	2.46503	2.46943	2.56894	2.52027	2.4831	2.62085	2.61007	2.57795	2.56773	2.53619	2.47903	2.52737
MTUS2	2.33873	2.31768	2.35247	2.21048	2.21151	2.21685	2.22901	2.26103	2.16501	2.25588	2.2452	2.2389	2.1903	2.25745	2.22448	2.21487	2.24542	2.24011
INPP5A	3.07306	3.10782	3.02241	2.69956	2.71522	2.75859	3.14637	2.74702	2.9574	2.97618	2.93436	2.65591	2.99899	3.08393	3.15642	2.94615	3.13272	2.93963
CD99L2	2.4973	2.61027	2.65332	2.50129	2.5755	2.61823	2.52774	2.62113	2.61723	2.69033	2.68941	2.653	2.59399	2.61597	2.53406	2.60084	2.56192	2.50276
SRCIN1	2.7284	2.6718	2.70214	2.63011	2.66868	2.65286	2.64445	2.60862	2.67132	2.66663	2.64628	2.64088	2.65953	2.66545	2.58709	2.67666	2.65215	2.67218
DNAAF5	3.02883	3.02329	3.13508	2.99568	2.88927	2.9733	2.9765	3.03395	3.02948	3.01233	2.92971	2.95606	2.92077	3.00587	2.9971	2.94162	3.00702	3.0216
WWC2	2.36295	2.41048	2.31815	2.33954	2.36977	2.34801	2.47228	2.4001	2.44193	2.35332	2.37355	2.30645	2.40639	2.36543	2.33829	2.33992	2.41005	2.31356
UBE2DNL	2.24256	2.24897	2.08862	2.10411	2.22403	2.18451	2.3302	2.19477	2.1664	2.13783	2.24334	2.23765	2.25062	2.20744	2.12468	2.1191	2.0973	2.09151
LINC00301	1.99659	1.98408	1.82646	1.9147	1.75404	1.75256	1.75937	1.74037	1.80985	1.77867	1.79762	1.80777	1.75223	1.73165	1.82154	1.69515	1.7629	1.69692
MAD2L1	3.5416	3.48496	3.45479	3.47432	3.52376	3.48026	3.55233	3.53395	3.5571	3.49454	3.49994	3.5031	3.50218	3.51715	3.55628	3.52352	3.56438	3.55581
ZNF785	2.4841	2.60601	2.40493	2.49846	2.54525	2.37303	2.42228	2.41947	2.28898	2.49464	2.42114	2.47198	2.47687	2.42978	2.61876	2.56743	2.53419	2.59439
WFIKKN2	2.55985	2.45974	2.55105	2.61201	2.49652	2.44357	2.52815	2.47583	2.51359	2.43903	2.48983	2.52105	2.46701	2.48184	2.42951	2.46825	2.39044	2.5181
RIOX2	3.0309	2.9061	3.04162	3.01989	2.89727	2.9859	2.88009	2.96066	2.94686	2.94358	2.94297	2.96941	2.88365	2.89499	2.9396	2.88163	2.89929	2.88067
ZFP42	2.11549	2.12032	2.0257	2.03458	2.08655	2.03338	2.1692	2.0508	2.09947	2.13996	2.06978	2.08883	2.10746	2.08051	2.11724	2.07881	2.09326	2.0854
PHLDB2	1.9774	1.89127	1.84073	1.94669	1.71143	1.7249	1.82276	1.78874	1.79428	1.87716	1.82018	1.72964	1.7469	1.78914	1.87935	1.78789	1.81705	1.90983
PHTF2	3.09226	3.09377	3.10977	3.161	3.2012	3.05741	3.15383	3.12419	3.03817	3.03951	3.14618	3.11058	3.19114	3.11636	3.08944	3.08085	3.25047	3.11153
MGC32805	2.21693	1.78924	1.87377	1.76074	1.81977	1.8379	1.86406	1.79121	1.8347	1.86175	1.84293	1.86161	1.92156	1.93143	1.8618	1.8505	1.89321	1.7942
KLHL30-AS1	2.70655	2.63663	2.7194	2.77556	2.63857	2.646	2.70474	2.69583	2.69076	2.65099	2.691	2.66769	2.6925	2.65058	2.63431	2.69202	2.70217	2.63105
ARHGEF2	2.6152	2.67441	2.63855	2.6532	2.64448	2.51218	2.64156	2.58938	2.60763	2.5826	2.61145	2.58125	2.59094	2.59002	2.52928	2.55782	2.53948	2.54425
CNTN1	2.0404	1.87795	2.13217	1.92313	1.8031	1.96998	1.93537	1.96886	1.94087	1.92325	1.93021	1.91465	1.90635	1.92653	1.93768	1.93138	1.92251	1.88539
CCDC82	2.35991	2.54441	2.29779	2.281	2.21459	2.24197	2.23973	2.19139	2.39577	2.23202	2.07764	2.25626	2.29666	2.31016	2.34722	2.18851	2.27144	2.29906
CASS4	1.98092	2.03748	1.89335	1.8533	1.92886	1.96555	1.96821	1.91352	1.91324	1.89742	1.90123	1.8695	1.92315	2.00597	1.87066	1.89667	1.94195	1.93168
STKLD1	2.55767	2.34298	2.33466	2.36257	2.4125	2.32553	2.39617	2.32477	2.36489	2.34574	2.3514	2.31789	2.40126	2.29289	2.32199	2.33353	2.3319	2.36439
PDE8B	1.65002	1.80436	1.73902	1.98557	1.89572	1.93038	1.83384	1.93126	1.92133	1.93874	2.00782	1.94633	1.8311	1.87914	1.9565	1.87355	1.91938	1.87846
KANSL1L	2.38777	2.2907	2.15888	2.06697	2.10925	2.15977	2.11455	2.12032	2.13201	2.33918	2.06177	2.15408	2.09977	2.11175	2.34211	2.19015	2.18265	2.03349
UBE3C	1.9219	1.98947	1.90544	1.80377	1.84914	1.83173	1.74884	1.88349	1.86882	1.8466	1.79082	1.85605	1.88997	1.78889	1.81254	1.78637	1.78006	1.83622
FBLIM1	2.05615	2.02749	1.91095	2.0845	2.16151	2.06751	2.03521	2.18011	2.04935	2.00923	2.09098	2.0222	2.10458	2.07927	2.08956	2.10561	2.14048	2.11171
DPP6	2.49368	2.47052	2.31794	2.36965	2.46629	2.44274	2.48753	2.44502	2.44271	2.53052	2.45888	2.43953	2.48322	2.41886	2.4318	2.4277	2.47922	2.50652
SYT16	1.92989	1.81393	1.8376	1.82673	1.87488	1.93444	1.82547	1.85784	1.87767	1.85889	1.939	1.81173	1.84772	1.86263	1.79408	1.85675	1.87553	1.79307
SNED1	2.56184	2.36928	2.42032	2.50757	2.47447	2.48301	2.54302	2.42406	2.40105	2.40556	2.50566	2.47831	2.53904	2.46365	2.40671	2.47143	2.45681	2.47815
RAB39A	2.5639	2.54408	2.48374	2.57027	2.20989	2.3678	2.34279	2.37873	2.54018	2.36458	2.45485	2.42044	2.33171	2.40019	2.42629	2.43105	2.38356	2.33338
FNDC9	2.02652	2.06136	2.01336	2.24171	2.11715	2.12064	2.13263	2.07292	2.17198	2.09974	2.18767	2.27285	2.20569	2.19698	2.15146	2.18164	2.06349	2.17153
TRIM72	2.35215	2.30356	2.38122	2.46543	2.4181	2.4249	2.41642	2.40107	2.42965	2.39086	2.49747	2.36952	2.38523	2.45585	2.6095	2.39905	2.4252	2.43336
FBXO8	3.2823	3.29069	3.28273	3.21532	3.27861	3.22634	3.30309	3.19942	3.23974	3.19478	3.26547	3.20661	3.2698	3.26265	3.28152	3.23219	3.3117	3.26069
SPIRE1	2.50464	2.75829	2.73483	2.3541	2.38548	2.51544	2.42366	2.53069	2.61054	2.69282	2.35079	2.5669	2.3613	2.493	2.45701	2.37441	2.31372	2.38618
ACP1	2.28952	2.25839	2.37519	2.35782	2.30118	2.28978	2.2541	2.31124	2.30464	2.31754	2.29611	2.23336	2.27887	2.27585	2.29954	2.43868	2.41296	2.34106
LOC389199	2.46648	2.4165	2.35283	2.4461	2.43489	2.46011	2.35778	2.46937	2.46568	2.41274	2.37998	2.43948	2.45617	2.445	2.40444	2.41343	2.46624	2.44341
PLA2G4C	2.14777	2.31607	2.2639	2.2727	2.08525	2.08531	2.19035	2.16187	2.09597	2.12405	2.18075	2.21786	2.14095	2.12913	2.14575	2.1184	2.11184	2.24666
CLDN20	2.0615	2.03053	2.15275	1.92133	2.05597	1.98474	2.02071	1.97386	2.00562	2.02393	2.02136	2.04419	1.95367	2.01583	2.02224	2.04141	2.02399	1.962
UBE2O	2.95501	2.81467	2.84062	2.95691	2.87722	2.89719	2.8733	2.87435	2.87527	2.83236	2.87442	2.86569	2.86903	2.89547	2.88796	2.89175	2.89434	2.91663
ASTN2	2.08048	2.03693	2.00823	2.01657	2.05445	2.07311	2.19163	2.10273	2.17857	2.06838	2.10971	2.08254	2.07909	2.18888	2.19102	2.12154	2.21166	2.08799
DZANK1	2.68279	2.5469	2.66218	2.47792	2.46266	2.4268	2.61419	2.45981	2.55363	2.6487	2.60356	2.49802	2.43318	2.46236	2.55531	2.51153	2.58821	2.46905
ITGA11	2.8114	2.68167	2.75175	2.80401	2.74547	2.71177	2.73845	2.77717	2.73318	2.70622	2.78709	2.71719	2.78404	2.7274	2.67923	2.72453	2.66996	2.7325
AGBL3	1.95323	1.79074	1.86782	1.83583	1.83074	1.87938	1.79408	1.86065	1.85733	1.7905	1.84733	1.79902	1.88616	1.85979	1.78637	1.80253	1.8347	1.8401
ZBED1	3.27424	3.21497	3.24677	3.26	3.10903	3.10961	3.16476	3.0309	3.17397	3.16708	3.12633	3.11938	3.11893	3.20021	3.18969	3.21874	3.18207	3.20457
ZNF585A	2.17296	2.17713	2.27635	2.10711	2.35585	2.29741	2.2702	2.20079	2.36869	2.29673	2.23084	2.24754	2.3648	2.28078	2.36557	2.35326	2.35322	2.35035
ADCY7	2.86041	2.81856	2.72827	2.80264	2.78337	2.8361	2.84477	2.83059	2.79217	2.8121	2.8749	2.80264	2.78758	2.80872	2.78772	2.78128	2.82054	2.86124
PDGFRA	2.42762	2.12009	2.04498	2.22731	2.19791	2.27949	2.07545	2.13019	2.20558	2.15042	2.19006	2.20977	2.21003	2.19111	2.13858	2.22505	2.15806	2.06919
STEAP3	2.50609	2.65388	2.53385	2.54413	2.25983	2.28919	2.64786	2.69088	2.53057	2.51732	2.4572	2.31406	2.26345	2.63033	2.66865	2.33305	2.51393	2.50267
MCTP2	2.16437	2.3203	2.03181	1.95915	2.41459	2.23412	2.37592	2.23267	2.1549	2.18704	2.4378	2.27035	2.44919	2.53499	2.56235	2.29735	2.45696	2.22515
RASSF5	3.26765	3.20255	3.21916	3.25976	3.27896	3.32034	3.27635	3.30619	3.29116	3.33337	3.3431	3.32986	3.26064	3.32539	3.2967	3.26882	3.24592	3.22954
B3GNT5	2.57758	2.41932	2.31523	2.47136	2.46857	2.46251	2.50087	2.46389	2.51323	2.47039	2.4514	2.48527	2.53011	2.44048	2.41255	2.44104	2.4509	2.40979
USP36	2.49655	2.19631	2.38624	2.16226	2.23377	2.20641	2.27872	2.24672	2.21287	2.17488	2.29029	2.15758	2.19152	2.14816	2.21159	2.27192	2.22906	2.18339
CIDECP1	2.57374	2.5427	2.55594	2.58882	2.51824	2.5158	2.55972	2.48921	2.4909	2.5357	2.53105	2.53832	2.62595	2.54068	2.55061	2.54672	2.51052	2.56282
MTHFD2L	2.52744	2.53291	2.56656	2.47976	2.38159	2.43483	2.27583	2.54813	2.4778	2.47948	2.39434	2.48505	2.35784	2.37475	2.40504	2.43367	2.37077	2.45032
SLC12A1	2.47328	2.37892	2.43328	2.35556	2.39283	2.43163	2.3996	2.42592	2.44457	2.35729	2.44963	2.39941	2.30926	2.33391	2.37443	2.4068	2.39734	2.42915
CCDC158	2.07773	2.03053	1.91328	1.92824	1.98358	2.02747	1.99968	1.93035	1.9214	1.96352	2.09383	1.95529	1.99653	1.97921	1.92109	1.97346	1.96163	1.99211
ATP6V1B1	2.40107	2.45843	2.43407	2.54413	2.40553	2.33453	2.33954	2.4068	2.37924	2.43488	2.42105	2.41834	2.41794	2.45235	2.3923	2.42152	2.43473	2.37467
TOR1A	2.18762	2.20284	2.21512	2.15681	2.35402	2.27289	2.2476	2.23121	2.27629	2.27252	2.2991	2.24688	2.29411	2.21232	2.15603	2.27523	2.27144	2.05765
VWA5B2	2.39402	2.30168	2.40177	2.39011	2.38288	2.41089	2.49112	2.39005	2.34735	2.32871	2.45439	2.37488	2.48065	2.3626	2.36187	2.38911	2.42991	2.35732
CFAP92	2.51916	2.47826	2.52348	2.51419	2.45882	2.49921	2.58435	2.60608	2.47007	2.5028	2.52002	2.53473	2.50419	2.49952	2.45588	2.52846	2.53549	2.49701
CYP2U1	2.20256	2.1853	2.261	2.25393	2.18199	2.12263	2.20415	2.15868	2.15656	2.17374	2.23985	2.16761	2.21688	2.16492	2.30071	2.21976	2.13996	2.20373
PRKN	1.94368	1.84998	1.7472	1.85132	1.96617	1.96355	1.81184	1.85002	1.92215	1.94098	1.8922	1.94777	1.88815	1.9326	1.9612	1.85304	1.90817	1.90039
ELMO2	2.17648	2.23979	2.27094	2.40015	2.42882	2.44349	2.35698	2.34708	2.41063	2.38306	2.39585	2.35822	2.36116	2.35539	2.33055	2.30434	2.36331	2.32833
PTPN7	2.53987	2.38147	2.28795	2.40038	2.54916	2.66778	2.40063	2.56545	2.5023	2.51387	2.54095	2.57891	2.4815	2.42284	2.5414	2.51859	2.5274	2.57109
CMAHP	1.92044	1.9573	2.08072	2.04889	1.96638	1.90196	1.91373	1.95616	1.99507	1.92696	1.8923	1.92721	1.99839	1.94368	2.04595	1.94666	1.93025	1.95908
DOK5	2.67277	2.56966	2.70198	2.58435	2.5903	2.53796	2.62501	2.62101	2.55047	2.62684	2.576	2.59237	2.59318	2.61054	2.57413	2.58859	2.55642	2.5994
SDC3	2.50653	2.49994	2.61279	2.56128	2.59351	2.60002	2.67399	2.64228	2.54479	2.52052	2.65725	2.63805	2.5765	2.59025	2.56404	2.55985	2.50646	2.63729
TMEM135	1.72381	1.83175	1.76034	1.72897	1.83929	1.9609	1.89612	1.85777	1.86872	1.81639	1.79762	1.80978	1.92343	1.78983	1.7942	1.83371	1.79466	1.82417
PRR16	2.38936	2.26899	2.34215	2.35277	2.29733	2.4066	2.38166	2.37788	2.29633	2.27061	2.29473	2.40558	2.37182	2.46544	2.30863	2.39749	2.33512	2.33664
PCNP	3.52248	3.52163	3.52043	3.54402	3.55901	3.53611	3.57848	3.55164	3.57613	3.55077	3.57287	3.56632	3.56786	3.58846	3.58949	3.5868	3.57897	3.59328
WDR37	2.62227	2.67464	2.62859	2.7945	2.68604	2.66081	2.64267	2.63817	2.63215	2.67399	2.71501	2.65938	2.69678	2.67119	2.57496	2.6247	2.6139	2.64267
HMGCLL1	2.06773	2.03607	2.09551	2.28909	2.2406	2.24309	2.19432	2.19274	2.14256	2.17806	2.2917	2.14364	2.14805	2.10754	2.14105	2.17341	2.10412	2.14295
CSPP1	2.73054	2.7219	2.85371	2.73321	2.52526	2.4645	2.42984	2.60771	2.57027	2.60735	2.51596	2.56437	2.48741	2.59443	2.51934	2.50363	2.39674	2.52642
MITF	2.15475	1.95593	2.03821	1.82224	1.89868	1.90298	1.98021	1.92439	1.79845	1.92363	1.92727	1.92431	1.9035	1.90304	1.91448	1.91126	1.86542	1.91705
CAMKMT	2.4548	2.24374	2.0593	2.04213	2.14955	2.16349	2.21115	2.33299	2.27538	2.45208	2.20415	2.26982	2.23175	2.09421	2.23223	2.11701	2.24351	2.19006
S100Z	2.15351	2.30134	2.24645	2.14426	2.19836	2.14577	2.10355	2.2195	2.31255	2.18199	2.16085	2.21104	2.17967	2.22242	2.15243	2.17371	2.15831	2.18459
ABCD3	3.13807	3.12919	3.12181	3.04288	3.02795	3.03327	3.02944	3.14657	3.1056	3.03616	3.07211	3.11121	2.97756	3.11523	3.13322	3.02644	3.00629	3.00806
MYRF-AS1	2.67093	2.65758	2.66175	2.75175	2.68892	2.68473	2.69726	2.65893	2.66418	2.64676	2.76538	2.62957	2.65912	2.67488	2.62531	2.66349	2.72065	2.69929
ERCC8	1.94819	2.07764	2.11148	1.92629	1.92587	2.01968	1.92017	2.03015	1.99227	2.04658	1.94335	2.0566	2.07954	2.08402	2.07927	2.05213	2.16393	1.98091
PRIM2	1.88849	2.00576	2.13737	1.96688	2.17516	1.98552	2.19917	2.116	2.08559	2.06715	2.11965	2.06019	2.1697	2.07206	2.11244	2.07863	2.14429	2.12059
MLXIP	2.22768	2.25533	2.32942	2.29638	2.31613	2.20299	2.27033	2.19633	2.21494	2.30298	2.18976	2.30093	2.38767	2.35994	2.22847	2.24722	2.18746	2.24025
EMSLR	2.26387	2.64445	2.6494	2.82818	2.18569	2.2434	2.46336	2.83376	2.20089	2.44311	2.31784	2.33401	2.22326	2.37107	2.58669	2.4373	2.34492	2.36428
TIA1	1.98899	2.00393	1.99211	2.00544	2.0069	1.94595	1.93728	1.97873	1.9892	1.99806	1.85864	2.01809	2.01283	1.94371	1.92261	1.99084	1.98846	1.91858
LINC01580	2.38683	2.19356	2.24072	2.37956	2.33777	2.30081	2.38743	2.26592	2.27494	2.31473	2.37549	2.26151	2.34877	2.27523	2.24906	2.27736	2.29801	2.2874
MS4A3	2.16914	2.05242	2.21409	2.41276	2.06013	2.16216	2.10793	2.08104	2.11777	2.131	2.1716	2.15296	2.16207	2.21275	2.18415	2.10999	2.08575	2.08145
PCBD2	3.03132	3.0351	2.98668	2.94998	3.04802	3.0085	3.00418	3.07573	3.01445	2.99653	3.01989	3.00384	3.00151	2.97624	2.99466	2.95597	3.00841	2.97525
FCER1G	2.36759	2.82991	2.09205	2.35195	2.2571	2.32736	2.35618	2.16397	2.51746	2.66554	2.29821	2.30033	2.54149	2.52995	2.46072	2.26272	2.20336	2.23903
FRMD8	2.96056	2.8719	2.86293	2.96565	2.94613	2.89894	2.87096	2.88606	2.88156	2.84445	2.92508	2.88702	2.89541	2.86931	2.83449	2.82163	2.8725	2.86729
MPHOSPH6	2.07201	2.22596	1.9741	2.03557	2.0864	2.03097	2.02807	2.14563	2.05799	2.04938	2.06349	2.06542	2.11352	2.06938	2.01216	2.05646	2.03499	1.92288
HYDIN	2.22378	2.34389	2.34566	2.28932	2.32506	2.20971	2.36486	2.34935	2.29294	2.29122	2.23084	2.19126	2.30225	2.30336	2.31901	2.30338	2.24292	2.28194
IHO1	2.12422	2.20389	2.15793	2.13007	2.1831	2.19761	2.27247	2.24294	2.19295	2.26106	2.3293	2.17758	2.24542	2.22718	2.22304	2.22048	2.2081	2.15351
PRKD3	1.96759	1.85339	1.95851	1.83117	1.98358	1.88385	2.01071	1.94431	1.97376	1.83434	1.89043	1.88748	1.89239	1.7905	1.97671	1.99184	2.04573	1.94878
ABCC11	2.55493	2.44576	2.3497	2.46815	2.48225	2.52648	2.49186	2.51289	2.45204	2.46308	2.47205	2.4736	2.5766	2.49051	2.44679	2.49707	2.52941	2.50304
ESYT3	1.87083	1.89886	1.96843	1.78771	1.81418	1.86636	1.82293	1.86023	1.88585	1.88724	1.90099	1.88142	1.87273	1.84313	1.88508	1.8701	1.88784	1.91296
PLA2G4D	2.3914	2.33218	2.36412	2.34702	2.31269	2.33548	2.41642	2.44146	2.36397	2.32559	2.31532	2.34942	2.32927	2.36713	2.30754	2.37098	2.27895	2.34208
PDE12	3.08382	3.21035	3.20359	3.24412	3.04628	3.13437	2.9669	3.1211	3.06639	3.16169	3.07979	3.15059	3.07857	3.08757	3.01299	3.06326	3.0236	2.99056
JRK	2.4301	2.55352	2.41945	2.46855	2.43183	2.37903	2.47728	2.44357	2.43031	2.40504	2.36845	2.47056	2.41968	2.42191	2.45811	2.38015	2.47951	2.4256
ABCC4	3.09353	3.17108	3.20682	3.12825	3.09495	2.80108	3.33144	3.20805	3.19236	3.16236	3.11399	3.05943	3.06361	3.20754	3.2057	3.01918	3.16736	3.14515
CFAP69	2.37323	2.51544	2.37764	2.3684	2.53812	2.45232	2.4821	2.41181	2.40906	2.34773	2.48484	2.44694	2.55714	2.45669	2.43494	2.48112	2.3891	2.45075
SCEL	1.73054	1.78217	1.71942	1.781	1.71725	1.70176	1.74384	1.72065	1.64199	1.72508	1.72036	1.68228	1.71179	1.71143	1.77	1.71864	1.76305	1.65656
ZNF678	1.95329	2.07881	2.1184	1.83425	2.03094	1.92394	1.95126	1.96816	1.86424	1.93774	1.91307	1.89597	1.93104	1.94226	1.97438	1.9416	1.95078	2.02572
ANKS6	2.11355	2.09977	2.00856	2.17047	1.9914	2.06712	2.09777	2.15651	2.05045	2.08599	2.10887	2.0095	2.01575	2.12016	2.12732	2.11724	2.12588	2.07974
LINC00598	2.22193	2.25524	2.28023	2.21155	2.27337	2.2037	2.15127	2.22245	2.25073	2.20122	2.29124	2.24603	2.21128	2.23198	2.19301	2.27945	2.2268	2.2318
SIK3	2.03221	1.87905	2.07981	2.1296	2.18542	2.09621	2.02216	2.02333	2.09629	2.04921	1.99553	2.04907	2.11556	1.93855	2.08154	2.05163	2.00917	2.0988
FUT8	3.26777	3.20971	3.15685	3.23817	3.35007	3.32251	3.33267	3.27504	3.35204	3.13152	3.38484	3.39483	3.37267	3.23319	3.31845	3.40063	3.29229	3.38947
CYP4A11	1.86041	2.06744	1.92886	1.87891	1.93517	1.97288	1.91675	1.98853	1.94087	1.98552	1.96943	1.96519	1.92462	2.00735	1.92511	1.9152	1.93612	2.00747
ZSWIM2	1.90799	1.85359	1.90408	1.8934	1.88259	1.86238	1.91781	1.83209	1.74126	1.78086	1.89551	1.838	1.84547	1.80992	1.89274	1.80529	1.82736	1.82777
PSIP1	2.33136	2.24083	2.2314	2.47678	2.32898	2.46234	2.36463	2.49355	2.35946	2.50392	2.40216	2.19461	2.34909	2.16987	2.49675	2.45604	2.49074	2.44629
RCBTB1	1.93843	2.14063	2.02861	1.90319	1.94488	2.03764	1.98885	2.06302	1.99809	1.94527	1.97553	1.97987	2.02314	2.0255	1.9667	2.02827	2.03006	2.00078
EXOC3L1	2.75356	2.72609	2.76761	2.86077	2.83236	2.85789	2.8446	2.79938	2.79176	2.79445	2.87926	2.8845	2.85689	2.83189	2.76467	2.75833	2.82874	2.79491
ACOT11	2.50551	2.51953	2.45224	2.17918	2.45932	2.42814	2.42277	2.37516	2.31452	2.44193	2.37132	2.42346	2.47556	2.43761	2.30096	2.39537	2.4257	2.39886
FAM230I	2.34877	2.24692	2.24897	2.18145	2.38438	2.37489	2.35043	2.33688	2.34066	2.31403	2.35094	2.34913	2.37129	2.34768	2.33527	2.29042	2.33305	2.32187
KLHL14	1.91492	1.8889	1.82459	2.03725	1.96697	1.96227	2.05118	1.9566	1.95569	1.93672	1.94237	1.98772	1.93674	1.96158	1.92903	1.99466	1.97484	1.98955
VIL1	2.72595	2.77366	2.76365	2.76603	2.66162	2.61648	2.72656	2.71422	2.64529	2.68972	2.7459	2.69371	2.70536	2.73238	2.69415	2.7096	2.65544	2.67603
LINC01234	1.92998	2.00346	1.91296	1.88067	1.95332	1.92622	1.91915	1.88733	1.89943	1.92808	1.86511	1.87917	1.92178	1.97559	1.90923	1.94937	1.93435	1.94046
ACAT1	1.88551	1.97759	1.81449	1.98233	2.05213	2.01894	2.00876	1.99334	2.0957	1.99869	1.98822	1.97313	1.99559	2.00396	1.93184	1.93097	1.98504	1.93747
ACAN	2.42762	2.5622	2.1707	2.2366	2.35159	2.35651	2.34055	2.38367	2.35765	2.32853	2.49064	2.42656	2.46006	2.31131	2.29792	2.38416	2.35074	2.44419
NLRP12	2.6196	2.576	2.62838	2.6907	2.66589	2.60081	2.664	2.61425	2.63583	2.63135	2.67812	2.63138	2.68987	2.70816	2.58009	2.62356	2.61204	2.66979
TSPEAR-AS2	2.48552	2.49231	2.41921	2.55623	2.56279	2.58632	2.62917	2.54752	2.57975	2.52881	2.60777	2.59554	2.62043	2.64207	2.56958	2.53208	2.52314	2.5925
ZNF641	2.54992	2.58229	2.68567	2.53953	2.44344	2.5302	2.54419	2.48148	2.60136	2.65697	2.54777	2.64118	2.47094	2.53854	2.61385	2.56939	2.47942	2.50529
CCDC190	1.88017	1.90987	2.01141	1.92356	1.90078	1.94704	1.85043	1.8757	1.91564	1.82283	1.92132	1.90808	1.88234	1.84605	1.77154	1.86168	1.9144	1.86154
FGFR4	2.43061	2.45958	2.4256	2.41065	2.51254	2.54795	2.55232	2.48246	2.47532	2.4619	2.52618	2.57505	2.58201	2.52832	2.44823	2.46395	2.50517	2.46253
FILIP1L	1.76062	1.82306	1.79183	2.03001	1.95631	2.05012	2.06731	1.97436	1.91039	1.92072	1.92247	1.97173	1.99398	1.94151	1.91699	1.98641	2.0348	1.98299
PDILT	2.19099	2.20746	2.12972	2.37051	2.08516	2.13583	2.10243	2.22782	2.04128	2.239	2.03585	2.1722	2.12022	2.1707	2.07545	2.19139	2.10047	2.01461
ZBTB26	2.89366	2.88826	2.98249	2.8207	2.96374	2.88009	3.05382	2.88346	2.86483	2.89464	2.8961	2.90593	2.99346	3.01685	2.91958	2.95553	3.03257	2.94685
ACY3	2.71839	2.62874	2.60478	2.68711	2.6934	2.6218	2.66339	2.63326	2.73201	2.59298	2.66328	2.61916	2.62754	2.66952	2.68366	2.68648	2.69433	2.79468
LINC00051	1.97726	1.88215	1.94976	1.95915	1.97479	1.98947	1.8396	1.94105	2.04829	1.97373	1.98451	1.94832	1.98902	1.99636	2.0157	2.04823	2.03696	2.00255
LKAAEAR1	2.82643	2.70387	2.74099	2.77955	2.81341	2.79805	2.86198	2.8242	2.7971	2.76367	2.89631	2.80835	2.84102	2.84386	2.79609	2.77499	2.84995	2.80413
DLGAP2	2.23374	2.34587	2.42898	2.34904	2.33383	2.36677	2.37862	2.26982	2.32019	2.32669	2.32724	2.35181	2.35621	2.32796	2.33164	2.30323	2.42933	2.30893
EQTN	1.98885	2.0018	2.10437	1.86615	1.8458	1.85675	1.86094	1.82271	1.88248	1.85588	1.82848	1.84613	1.81497	1.84283	1.96781	1.8543	1.91764	1.8396
LINC00317	2.50587	2.20089	2.32765	2.33432	2.23989	2.32444	2.33998	2.31599	2.25489	2.18601	2.26073	2.31905	2.24298	2.33012	2.25372	2.2129	2.30663	2.28882
HLA-DOB	2.36571	2.28354	2.19605	2.36167	2.35677	2.35956	2.36379	2.30719	2.32127	2.41628	2.29629	2.35326	2.33029	2.3414	2.35775	2.38598	2.32369	2.33428
SNX19	2.54439	2.6066	2.71573	2.65036	2.50491	2.6106	2.38574	2.47124	2.51663	2.66984	2.55632	2.67621	2.52554	2.49958	2.5267	2.47704	2.44823	2.48217
GOLGA3	2.59055	2.39788	2.6492	2.62621	2.64494	2.5622	2.58821	2.57449	2.5057	2.52763	2.64441	2.57305	2.62176	2.6452	2.5879	2.60171	2.54901	2.57166
SLC9C2	1.95712	1.82584	1.92368	1.87448	1.78904	1.71942	1.85817	1.84528	1.86534	1.84816	1.83849	1.78914	1.8692	1.76865	1.77921	1.87117	1.82818	1.81596
AREL1	2.50879	2.53616	2.68918	2.45713	2.6277	2.60353	2.57305	2.55888	2.66982	2.65041	2.56024	2.58132	2.59542	2.59967	2.55719	2.58909	2.55118	2.53274
RASGRF1	2.53489	2.56086	2.49268	2.54843	2.45903	2.544	2.53209	2.56683	2.70781	2.56949	2.50626	2.58637	2.5978	2.56103	2.43829	2.4675	2.45598	2.46024
RAG1	2.09637	2.08271	2.0271	2.04595	1.91739	1.88601	1.93514	1.95254	2.01847	1.92966	1.97201	1.94797	1.92642	1.88951	2.011	1.89344	1.98352	2.01407
PTGS2	2.28604	1.89071	2.12429	1.95915	1.81455	1.93547	1.91138	1.81609	2.12869	1.8483	2.01525	1.85762	1.80263	1.91226	1.86589	2.03696	1.76496	1.87142
LOC403312	1.938	2.09429	1.8923	1.81443	1.7765	1.86157	1.88042	1.8207	1.81056	1.8934	1.86869	1.83414	1.85989	1.87052	1.88622	1.84016	1.87259	1.83096
RBL1	2.07288	2.14793	2.0608	2.11788	2.04051	2.0003	1.9597	2.08261	2.09551	2.09171	2.02832	2.07314	2.1257	2.04073	2.08032	2.03623	2.05631	2.0878
CFAP251	2.35465	2.27918	2.31915	2.34293	2.33305	2.39186	2.33512	2.33645	2.40676	2.35472	2.34741	2.35201	2.34392	2.38256	2.35154	2.31292	2.36383	2.39913
SYNJ2	2.25626	2.50502	2.33386	2.30992	2.24143	2.31901	2.27797	2.28277	2.31855	2.22654	2.26579	2.25236	2.29749	2.26207	2.32109	2.25567	2.29082	2.29923
ZNF398	2.74557	2.74519	2.70031	2.7793	2.57454	2.56274	2.53642	2.60377	2.73327	2.63226	2.66364	2.65211	2.62802	2.59837	2.62101	2.6486	2.57052	2.62065
IL16	2.5132	2.51606	2.53887	2.58435	2.6387	2.61423	2.63013	2.57936	2.62012	2.63168	2.52536	2.5776	2.60204	2.5682	2.55548	2.53388	2.52077	2.61452
OR2C3	1.93107	1.73477	1.8467	1.83702	1.86006	1.78351	1.76431	1.8849	1.77826	1.83505	1.80599	1.83461	1.86834	1.79378	1.85515	1.8392	1.75866	1.8398
CDHR1	2.22108	2.11957	1.94267	2.07124	2.03659	2.06619	2.01499	2.09495	1.96283	2.00375	2.0658	2.04399	2.07592	2.05261	1.96625	2.01343	2.05234	2.04391
ARHGAP20	2.59772	2.57627	2.58903	2.58062	2.53285	2.56	2.5772	2.59763	2.60136	2.62449	2.61355	2.57002	2.64901	2.57008	2.54068	2.50797	2.66138	2.60705
SCARF1	2.92849	2.78563	2.93151	2.9074	2.82075	2.78985	2.91233	2.73304	2.70066	2.9842	2.74811	2.79541	2.80197	2.78922	2.7541	2.82047	2.76084	2.85534
RGS12	1.87533	1.99252	1.95571	2.04102	1.94926	1.94072	2.02503	1.9878	1.92542	2.14566	2.01193	1.95167	1.95957	1.99911	1.97407	1.96135	1.99866	1.95431
ADAM22	2.09533	1.9261	2.02863	1.87419	1.97637	1.97905	1.90693	1.9421	1.8701	1.90599	1.86124	1.94875	1.92063	1.92204	1.91869	1.97258	1.90574	1.85602
TMEM26	2.18399	1.96114	2.02591	1.92325	1.97252	1.92766	1.90876	1.88085	1.92426	1.95684	1.88708	1.93038	1.95016	1.89127	1.96906	1.92862	1.98977	1.91365
P4HA2	2.12777	2.02256	2.11406	2.10996	2.13721	2.19231	2.0883	2.09962	2.0913	2.1229	2.11943	2.20708	2.18481	2.15962	2.11953	2.13174	2.13302	2.09953
BRD3	2.25603	2.12003	2.29405	2.47272	2.28406	2.28159	2.34935	2.30188	2.22304	2.23704	2.20691	2.2369	2.19152	2.31261	2.26237	2.21501	2.33133	2.21646
CLRN1	1.83371	1.8064	1.88291	1.74037	1.8135	1.83407	1.78559	1.88524	1.81688	1.90159	1.81497	1.86298	1.86726	1.82625	1.90258	1.7472	1.88613	1.91979
IDH1	3.36803	3.44256	3.36506	3.27023	3.39901	3.3357	3.42307	3.42129	3.39606	3.39674	3.35624	3.3984	3.37374	3.4191	3.41306	3.39708	3.34867	3.34357
EPB41L4A	1.87853	1.95263	1.81443	1.81524	2.06231	1.90395	1.95007	1.89625	1.96581	1.80425	1.9208	1.89933	1.95363	1.91087	1.87653	1.92153	1.86157	1.87137
LINC00612	1.9929	2.02514	1.96114	2.0024	1.94063	2.02365	1.9356	2.07063	1.93806	1.94712	2.06902	1.9631	2.0042	2.0037	2.00103	2.00438	1.94707	1.98512
NAGA	3.20719	3.27606	3.24765	3.27156	3.33011	3.308	3.32118	3.27282	3.33605	3.27932	3.30395	3.32438	3.32007	3.30232	3.30506	3.29566	3.27449	3.29282
TRPV5	2.46825	2.37533	2.43298	2.44903	2.46848	2.37533	2.33632	2.40819	2.35	2.37572	2.3274	2.41492	2.38609	2.46727	2.35362	2.40317	2.35193	2.36973
LHFPL5	2.16262	2.18246	2.34863	2.11511	2.16603	2.14223	2.31676	2.17841	2.24397	2.23183	2.20152	2.26771	2.18202	2.15909	2.13708	2.20664	2.15442	2.21026
KLHL40	2.29392	2.31574	2.51076	2.38622	2.46072	2.46688	2.28282	2.34824	2.36648	2.37817	2.37504	2.40431	2.42359	2.39549	2.35297	2.42546	2.33308	2.37199
CENPI	2.00682	2.15819	2.09241	1.92591	2.00262	1.95059	1.98974	1.91263	2.06223	2.05907	1.95695	1.97505	1.95559	1.92859	2.07485	1.97867	2.08778	2.01079
C10orf53	2.29513	2.35607	2.44734	2.37472	2.28993	2.36639	2.32346	2.37707	2.40078	2.37458	2.36078	2.33218	2.44069	2.34689	2.32535	2.30957	2.40293	2.41394
SYT9	2.10374	2.22136	2.22319	2.11894	2.27477	2.29923	2.25676	2.22259	2.24314	2.23772	2.27136	2.2446	2.21171	2.24591	2.1777	2.28392	2.18821	2.18065
AVL9	1.84122	2.0651	1.90614	1.83389	1.87883	1.83117	1.91525	1.88935	1.85797	1.84406	1.8644	1.79777	1.80671	1.76877	1.80481	1.84787	1.86969	1.81204
CCNG2	2.71876	2.59328	2.71945	2.66017	2.62278	2.64799	2.66815	2.61341	2.60136	2.60837	2.65041	2.58614	2.68977	2.62153	2.58426	2.68109	2.65752	2.59869
NDUFS4	1.94652	1.89771	2.00202	2.19111	2.02938	1.9819	1.96503	2.00173	1.95038	1.96376	2.00993	1.97972	1.92808	1.9965	2.02325	1.98021	2.03727	1.99365
LPGAT1	3.14203	3.21745	3.33415	3.10441	3.06281	2.97226	3.18947	3.0971	3.1299	3.32487	2.97667	2.98067	3.05225	3.11441	3.04531	3.05103	3.12618	3.1449
IKZF2	2.93703	2.91865	2.95441	2.74383	2.74148	2.59318	2.8701	2.83394	2.69443	2.92223	2.70506	2.50379	2.84132	2.79568	2.8962	2.78796	3.00085	2.82056
GTPBP3	2.72643	2.70899	2.66416	2.74181	2.7971	2.79731	2.74922	2.89445	2.90556	2.83149	2.76594	2.77793	2.7693	2.78193	2.8002	2.78143	2.78174	2.76837
USP6	2.5325	2.46424	2.58903	2.50263	2.56729	2.57904	2.60518	2.65304	2.56027	2.54901	2.70227	2.66626	2.59304	2.63609	2.55117	2.6237	2.61555	2.64991
WNK1	2.15307	2.33218	2.48019	2.56239	2.68771	2.40458	2.35263	2.40264	2.41285	2.43173	2.47466	2.37464	2.4847	2.52571	2.37115	2.46059	2.45181	2.35798
TLL1	1.89243	1.87334	1.95261	1.9387	1.86376	1.83083	1.92247	1.88597	1.88101	1.85746	1.993	1.87917	1.88456	1.86691	1.9037	1.86469	1.94186	1.88929
KCNH5	2.01449	2.0183	1.91604	1.9204	2.00876	2.08439	2.03299	1.94457	1.98504	2.06099	2.06198	1.92959	2.0916	2.07693	2.00156	2.01569	2.00148	1.99787
ARHGAP25	2.40306	2.23101	2.17672	2.30559	2.26802	2.28303	2.2757	2.22123	2.34963	2.22375	2.20844	2.25722	2.24713	2.26249	2.26241	2.2382	2.2268	2.3174
ZNF843	2.4943	2.45143	2.61605	2.53978	2.60008	2.62352	2.62671	2.6395	2.56168	2.55825	2.60795	2.6103	2.5755	2.65638	2.59472	2.57372	2.59593	2.55925
RPL13AP17	2.70358	2.74617	2.73077	2.69799	2.86007	2.85979	2.82801	2.85404	2.83591	2.79631	2.86461	2.75921	2.72869	2.81887	2.78348	2.82653	2.8146	2.8532
LINC01657	2.13752	2.11763	2.18987	2.20182	2.15639	2.22248	2.12727	2.14001	2.0988	2.1296	2.20938	2.17367	2.15086	2.13548	2.12238	2.1897	2.16257	2.14739
STAT5B	2.84399	2.79448	2.82786	2.88506	2.92368	2.93348	2.87314	2.88412	2.88361	2.90416	2.88405	2.9571	2.89623	2.90452	2.92066	2.9599	2.89975	2.96031
PPM1F	2.07189	2.19586	2.11343	2.09767	2.15364	2.19182	2.18832	2.2342	2.27441	2.34492	2.13793	2.25209	2.1682	2.15692	2.26673	2.11992	2.14162	2.16976
VASH2	2.3126	2.41231	2.41451	2.46725	2.36223	2.38773	2.30221	2.35138	2.42382	2.37854	2.41528	2.34034	2.4604	2.45287	2.40521	2.47782	2.44687	2.42601
LINC01558	1.99725	1.86097	1.85975	1.84795	2.03769	1.93166	1.91796	2.01216	2.00586	1.95789	1.92223	1.95454	1.99928	2.00897	1.94629	1.87517	1.95155	1.96267
STPG2	2.23699	2.13687	2.14799	2.27168	2.2684	2.26572	2.26941	2.29448	2.37002	2.28752	2.28208	2.26392	2.33228	2.27848	2.24866	2.25196	2.24629	2.27554
PTGFR	1.93969	1.96024	1.92192	1.97503	1.94355	2.00513	1.99914	1.8757	1.92947	2.01147	1.91299	1.90507	1.99897	1.96883	1.9309	1.8916	1.87931	1.92659
CACNB2	2.5703	2.56227	2.55829	2.39109	2.41394	2.35019	2.55172	2.37228	2.39828	2.48848	2.42393	2.36169	2.42213	2.48916	2.54476	2.39918	2.40241	2.44762
APLF	2.35755	2.27703	2.40754	2.46821	2.33539	2.34384	2.21595	2.38579	2.23028	2.26319	2.30231	2.29096	2.2203	2.29811	2.24492	2.25039	2.29683	2.29045
FGF7	1.86259	2.01155	1.99707	1.96889	1.8102	1.82896	1.93714	1.80968	1.83191	1.80606	1.75167	1.74492	1.82189	1.79635	1.82094	1.84772	1.82311	1.84062
MIER1	3.1763	3.167	3.22175	3.19553	3.19732	3.11039	3.19881	3.19699	3.16088	3.09033	3.16544	3.17057	3.17423	3.19304	3.19	3.11456	3.18427	3.13414
CTDSPL2	3.07566	2.99698	3.08724	3.11814	3.09768	2.92647	3.11175	3.06777	3.10983	3.05534	3.10432	3.07414	3.12508	3.15319	3.14772	3.09759	3.17349	3.13811
UVSSA	2.44793	2.59004	2.67569	2.61073	2.63146	2.57283	2.54643	2.60538	2.52402	2.57132	2.55818	2.5828	2.58154	2.54055	2.60488	2.59335	2.51334	2.59824
SLC10A7	2.0015	2.34273	2.23907	2.01737	2.30939	2.23822	2.18382	2.23314	2.36118	2.2429	2.24428	2.30344	2.28169	2.3019	2.26895	2.21833	2.51396	2.23953
KLHL3	2.08987	1.9391	1.93289	1.96593	2.07839	2.08797	2.1184	1.9985	2.05612	2.11959	2.09122	1.99838	2.01295	2.095	2.10355	2.18835	2.09186	2.07306
CCDC181	1.72301	1.80519	1.80945	1.77867	1.77747	1.74805	1.77912	1.75416	1.7425	1.7024	1.74361	1.73805	1.81336	1.71792	1.81558	1.84809	1.74627	1.81362
ATP6V0A2	2.65574	2.73673	2.72633	2.9396	2.65983	2.58608	2.58543	2.638	2.64473	2.62802	2.63766	2.61324	2.67424	2.58317	2.62953	2.57821	2.51443	2.55676
SLC11A1	1.93356	1.93448	1.97034	1.8801	1.8997	1.93551	1.89127	1.90173	1.88436	2.03922	2.02235	2.05751	1.93214	1.90074	1.89924	1.95789	1.95252	1.99024
ENTPD3	1.9962	2.05721	1.9199	1.99019	1.96912	1.96494	2.03643	1.96852	1.94712	1.99377	1.95421	1.88616	1.96878	1.92889	1.9082	1.95631	1.95646	1.89084
CD96	2.55592	2.36636	2.13737	1.84109	2.03088	2.56359	2.23031	1.94293	2.53666	2.20346	2.47196	2.80188	2.48759	2.12897	2.63434	2.35737	2.48802	2.10634
ADGRA3	1.99194	1.74849	1.87137	1.86967	1.83845	1.75937	1.86175	1.78944	1.87633	1.84414	1.90728	1.90873	1.89913	1.896	1.7973	1.8682	1.85646	1.79454
ST6GAL2	1.85216	2.01263	1.87805	2.0509	1.87661	1.92075	1.91112	1.78944	1.94707	1.92942	1.96623	1.8961	1.95249	1.91945	1.90242	1.89165	1.8768	1.84595
LINC01126	2.37169	2.29324	2.23485	2.49074	2.34533	2.21186	2.47019	2.23345	2.31455	2.2505	2.34614	2.38746	2.32659	2.41702	2.34954	2.32392	2.37854	2.36749
PAXBP1	2.94528	2.80527	2.95957	3.0467	2.88778	2.85404	2.81361	2.91993	2.90981	2.85534	2.85292	2.88859	2.86003	2.85191	2.92885	2.91702	2.90297	2.89897
MOCS1	2.01147	2.06554	1.98789	1.97126	2.04548	2.00594	2.04225	2.0709	2.02166	2.0694	2.04776	2.09485	2.07863	2.03352	1.96424	2.05587	2.07799	2.06835
PER3	1.8368	1.88199	1.74896	1.81944	1.79413	1.84036	1.83209	1.76334	1.72844	1.87303	1.79401	1.77281	1.75507	1.82981	1.77013	1.79355	1.77242	1.77232
FAM9A	1.9442	1.84787	1.83214	1.76724	1.94905	1.93685	1.90057	1.89977	1.96338	1.94371	1.86124	1.93689	1.98572	1.93605	1.92801	1.8639	1.833	1.91277
FGD6	2.1289	2.20706	2.24346	2.32266	2.16603	2.1156	2.19909	2.169	2.2134	2.16196	2.24121	2.1866	2.15305	2.20453	2.19041	2.17711	2.19953	2.2006
OTUD7B	2.81044	2.77796	2.82415	2.82408	2.81879	2.80586	2.7639	2.81049	2.80185	2.76646	2.73582	2.83402	2.80227	2.79609	2.69052	2.76817	2.71576	2.76368
BCL2L2	2.58367	2.59516	2.75719	2.6203	2.68431	2.72992	2.67846	2.59553	2.66885	2.5915	2.75669	2.71262	2.65382	2.66411	2.69244	2.77556	2.65367	2.67748
ATF2	1.89217	1.96927	1.86684	1.94866	1.77188	1.86674	1.85339	1.80344	1.83263	1.82722	1.86469	1.83434	1.80443	1.81218	1.84304	1.91171	1.92295	1.84313
FCHO2	1.90059	1.75256	1.74446	1.7272	1.87057	1.83034	1.88798	1.8121	1.9024	1.81731	1.85496	1.9181	1.8508	1.88513	1.79521	1.85128	1.79401	1.86631
QKI	3.27279	3.21425	3.24996	3.3053	3.19327	3.1912	3.18739	3.19186	3.22044	3.10848	3.1793	3.22231	3.14337	3.18476	3.17653	3.19205	3.19648	3.22447
MLLT6	2.32282	2.25308	2.14394	2.34524	2.34075	2.34112	2.34616	2.34622	2.31855	2.3949	2.42938	2.34384	2.33683	2.40341	2.33376	2.39016	2.33373	2.39016
PRR5-ARHGAP8	2.13367	2.12394	1.99556	2.12577	2.13166	2.1289	2.12509	2.17288	2.12869	2.09351	2.12268	2.12034	2.21171	2.17549	2.06312	2.20643	2.15967	2.11761
KIF26B	2.35755	2.31487	2.38891	2.44403	2.35621	2.38286	2.42766	2.41205	2.32266	2.3741	2.39239	2.40671	2.39396	2.46678	2.37048	2.32788	2.38882	2.42147
PGPEP1	2.8515	2.82881	2.87483	2.80555	2.90867	2.87367	2.83104	2.84877	2.87295	2.87709	2.884	2.82552	2.88054	2.86038	2.81303	2.84952	2.87834	2.8521
NAMPT	3.44281	3.4418	3.53906	3.47071	3.54276	3.44166	3.46997	3.39479	3.43778	3.24203	3.55256	3.45146	3.51155	3.52993	3.49665	3.4736	3.56117	3.43792
CALN1	2.32983	2.36284	2.24642	2.30376	2.33353	2.28433	2.26941	2.33206	2.23322	2.36163	2.41128	2.37369	2.39996	2.27275	2.29087	2.36893	2.35389	2.39639
ST3GAL3	1.84674	1.83186	1.8225	1.90162	1.94788	1.98786	1.92386	1.90292	1.97723	1.9255	2.06036	1.92935	1.84195	1.92423	1.92584	1.9197	1.97766	1.93504
STX19	2.24048	2.28766	2.18151	2.11668	2.02229	2.12117	2.16161	2.11953	2.14839	2.15202	2.09324	2.04315	2.09102	2.02596	2.06476	2.12297	2.1245	2.11466
PBLD	2.19541	2.17819	2.35893	2.2776	2.24935	2.2702	2.25585	2.24381	2.28924	2.31241	2.21287	2.18937	2.25062	2.26757	2.372	2.27274	2.1964	2.23057
PRKAA1	1.86798	1.97261	1.91457	2.01432	1.90488	1.94612	2.00402	1.99145	1.97225	1.97876	1.89616	1.90544	1.92033	1.90691	1.90234	1.95911	1.93649	2.01525
IGHV7-81	2.08471	1.97557	2.24246	2.13077	2.06758	2.1255	2.25204	2.12445	2.19649	2.24114	2.15335	2.07489	2.18028	2.09533	2.16527	2.14236	2.16552	2.1578
LOC100132686	2.19649	2.0957	2.05631	2.17381	2.26634	2.25935	2.19656	2.18578	2.15096	2.15665	2.21685	2.19224	2.10074	2.22847	2.19665	2.25436	2.15909	2.12732
TERF2	2.44709	2.48263	2.54392	2.48096	2.68884	2.52303	2.46514	2.56946	2.57275	2.48888	2.61699	2.53255	2.53785	2.52696	2.53865	2.53137	2.55522	2.5248
LINC00508	2.11214	2.07281	2.14596	2.11395	2.17462	2.09637	2.06491	2.12249	2.14566	2.0908	2.10207	2.08165	2.07939	2.07678	2.1038	2.15813	2.06113	2.01544
MTUS2-AS1	2.45192	2.49384	2.40177	2.62493	2.40035	2.52864	2.51883	2.52498	2.43654	2.41726	2.452	2.44823	2.53225	2.54628	2.49553	2.46538	2.42949	2.46445
TAT	2.03555	2.15354	2.08131	2.03316	2.01899	2.18257	2.07093	2.06134	2.01943	2.04845	2.11125	2.14111	2.03046	2.13257	2.0734	2.16434	2.16599	2.10648
FHL5	2.09277	1.986	1.98818	2.02084	2.04742	2.06204	2.13185	2.02494	2.11368	2.03256	2.10978	2.03592	2.06982	1.99885	2.16185	2.01878	2.14725	2.01528
ZNF277	1.80481	1.92808	1.91646	1.94177	1.7822	1.77578	1.85216	1.83596	1.78559	1.87558	1.83114	1.79902	1.88795	1.74627	1.84775	1.76196	1.81435	1.77747
FBXO36	1.9339	1.78217	1.85002	1.8287	1.93787	1.88981	1.84813	1.91109	1.87142	1.9566	1.96593	1.90364	1.97286	1.89504	1.89099	1.83743	1.86415	1.97766
LINC00421	2.58839	2.61661	2.53037	2.59877	2.54366	2.56273	2.56837	2.56334	2.57115	2.57369	2.58684	2.52536	2.61327	2.53046	2.57439	2.62145	2.54375	2.56808
GOSR1	1.90059	1.89528	1.92063	1.89475	1.99543	1.94392	1.96623	1.93922	1.84557	2.05851	2.00721	1.92283	1.94285	1.88271	1.98227	2.11204	2.06614	2.03217
RMND1	3.06313	2.97179	3.09945	3.03005	3.0713	3.01594	3.17607	3.09591	3.06392	3.087	3.06726	3.04283	3.07179	3.12118	3.09857	3.00114	3.10654	3.07096
RPRD1A	2.97819	2.98814	2.986	3.00726	2.96565	2.88853	2.96674	3.04071	3.01829	2.98922	2.9559	2.9478	2.92418	2.99799	3.03374	3.02373	3.0283	2.99422
SLC44A4	2.39604	2.17474	2.3797	2.37956	2.23585	2.27511	2.21676	2.31278	2.27335	2.28916	2.33465	2.27981	2.30803	2.36962	2.28466	2.29187	2.33228	2.28556
USP6NL-AS1	2.06192	2.10214	2.03644	2.00947	2.16492	2.0888	2.0956	2.12433	2.09525	2.10702	2.12178	2.15595	2.21325	2.10728	2.11615	2.13299	2.16404	2.11718
DTWD1	1.87352	1.80743	1.8253	2.02004	1.94057	2.04595	1.96971	1.98632	2.02163	2.0119	2.06306	2.05226	2.09759	1.97989	2.0121	2.03046	2.00346	1.9745
OR8B8	2.56159	2.49436	2.62732	2.67437	2.61533	2.59607	2.54576	2.64887	2.57451	2.56334	2.58592	2.63697	2.64572	2.63077	2.58545	2.62316	2.64166	2.60523
HRH3	2.89841	2.78919	2.71053	2.83598	2.89945	2.81517	2.81999	2.7587	2.84124	2.84594	2.82013	2.82073	2.81013	2.8385	2.78157	2.81545	2.83502	2.83232
TBX2-AS1	2.41713	2.49932	2.47432	2.48492	2.49327	2.35318	2.44408	2.37742	2.32555	2.36415	2.42319	2.41373	2.34469	2.36526	2.41555	2.44539	2.42777	2.38875
UBE2W	1.99038	2.00333	1.93968	1.98716	2.02836	2.05371	1.95772	2.00522	2.04953	2.08365	2.031	2.07101	2.02315	2.03256	1.96836	2.01462	2.00685	2.03551
RGR	2.60619	2.59972	2.58592	2.64545	2.63315	2.57936	2.66392	2.55876	2.60701	2.61014	2.67642	2.66742	2.67896	2.63764	2.58536	2.63055	2.58414	2.58524
AKR1E2	2.20256	2.08078	2.0389	1.98529	2.21205	2.11043	2.14333	2.18762	2.13686	2.23833	2.14315	2.20609	2.14714	2.11514	2.11959	2.11922	2.20323	2.14594
CCDC148-AS1	2.3305	1.99283	1.92966	1.95552	2.12016	2.02689	2.11992	2.052	2.10053	2.03958	1.97388	2.07888	2.0634	2.01487	2.14235	1.97664	2.04235	2.01083
C1orf43	3.00043	2.96766	2.90835	2.85573	2.83144	2.79979	2.69168	2.9073	2.89115	2.87955	2.8026	2.79826	2.72685	2.77822	2.81649	2.75265	2.77342	2.76338
C1S	1.88407	1.93929	1.94758	2.01803	1.95431	1.91675	1.98435	1.96138	1.96174	2.01333	1.9825	1.92106	1.98752	1.95957	1.94937	1.9311	1.95353	1.99629
KCNIP2	2.11933	2.12699	2.24374	2.43158	2.2032	2.27949	2.21952	2.27061	2.65399	2.12572	2.16565	2.25434	2.25062	2.2189	2.29149	2.34011	2.26703	2.4133
RHOJ	1.89761	1.93765	1.87133	1.8031	1.95508	1.94072	1.90733	1.91304	1.84491	1.86023	1.94595	1.94704	1.9538	1.94076	1.88063	1.98474	1.97414	1.91594
IQCF3	2.32888	2.29811	2.32913	2.13517	2.30128	2.34454	2.33531	2.31566	2.31489	2.28757	2.31278	2.25445	2.29205	2.30576	2.37352	2.29648	2.30438	2.32721
PGC	2.43935	2.52274	2.40545	2.4224	2.52815	2.49836	2.56146	2.54053	2.55376	2.48323	2.55327	2.47982	2.57256	2.5395	2.49948	2.54437	2.58682	2.57869
PTH2	2.82163	2.7635	2.75184	2.85519	2.83653	2.94464	2.80258	2.81676	2.84088	2.79805	2.89288	2.88573	2.89156	2.82626	2.74675	2.82679	2.83711	2.84537
GNG12	2.3908	2.31049	2.43252	2.36369	2.20598	2.27129	2.23264	2.19499	2.22593	2.09095	2.2283	2.42165	2.16742	2.20932	2.19602	2.20458	2.19221	2.15947
RBIS	3.16901	3.31939	3.19271	3.31105	3.12961	3.09434	3.10345	3.07796	3.04462	3.09377	3.17423	3.13465	3.10409	3.19457	3.12631	3.20165	3.15109	3.1913
RP1L1	2.11035	2.1928	2.12178	2.09119	2.11271	2.16856	2.19973	2.24736	2.22857	2.22582	2.27421	2.17559	2.27933	2.21026	2.19221	2.26033	2.19895	2.23995
SCN1A	2.075	1.97261	1.78954	1.96918	2.011	1.96709	1.95048	1.9621	1.95934	1.90994	1.93428	2.01081	1.95936	1.98042	1.88753	1.93659	1.92037	1.89308
RAPGEF6	3.0812	3.16181	3.15587	3.1061	3.14262	3.15399	3.15665	3.15737	3.12471	3.1513	3.15133	3.16434	3.23628	3.15467	3.18468	3.2047	3.20797	3.23146
WNK3	2.25467	2.15029	2.21344	2.26116	2.06635	2.07301	2.1494	2.14539	2.04889	2.1376	2.05649	2.13304	2.12453	2.15025	2.03431	2.01103	2.12307	2.04788
CPEB3	2.16838	2.30313	2.30639	2.29454	2.38531	2.34919	2.08596	2.28276	2.33504	2.28315	2.29569	2.38087	2.3504	2.30105	2.24369	2.36611	2.26118	2.26659
OTOF	2.43923	2.42497	2.53271	2.5174	2.48611	2.52545	2.52126	2.43825	2.51496	2.50245	2.53848	2.49394	2.49263	2.50283	2.48818	2.48618	2.50841	2.47011
COL25A1	1.87808	1.81677	1.9129	1.86605	1.90586	1.81298	1.81698	1.90292	1.88989	1.8482	1.92721	1.83417	1.88435	1.84595	1.83337	1.87622	1.83667	1.85384
PPIP5K1	2.84999	2.8005	2.77751	2.79287	2.81497	2.86862	2.65958	2.81482	2.8601	2.72218	2.74322	2.76753	2.81945	2.8005	2.79622	2.83466	2.8244	2.76472
EVC2	2.36046	2.47443	2.2858	2.54036	2.39206	2.36415	2.33649	2.42135	2.35994	2.28845	2.40368	2.33193	2.3819	2.41392	2.31151	2.34752	2.30099	2.32966
MAP3K20	2.18186	2.55352	2.51254	2.13104	2.61625	2.60137	2.33495	2.40819	2.5304	2.37475	2.42546	2.55437	2.623	2.59386	2.64801	2.55697	2.57807	2.5357
MAGI1	2.60416	2.48733	2.6011	2.52131	2.55105	2.54668	2.52874	2.55937	2.57499	2.60275	2.57235	2.55864	2.54901	2.61238	2.48741	2.55083	2.54772	2.5603
ASXL2	2.29775	2.42253	2.29444	2.41474	2.3683	2.34407	2.37349	2.32853	2.41244	2.37594	2.33398	2.32132	2.394	2.41113	2.32269	2.36845	2.36418	2.38844
GRID1	2.65534	2.65998	2.61966	2.71771	2.75775	2.65248	2.6188	2.62388	2.63149	2.6136	2.69974	2.69787	2.68235	2.69443	2.65254	2.66261	2.66563	2.68191
ANO1	2.52256	2.66261	2.55764	2.65117	2.599	2.63845	2.61883	2.58435	2.58608	2.62439	2.66687	2.62924	2.5447	2.63649	2.54053	2.56241	2.52263	2.52729
WFS1	2.84132	2.84963	2.80269	2.79105	2.92865	3.05821	2.73878	2.83793	2.75222	2.79795	2.88062	3.00274	2.89778	2.77559	2.68356	2.80639	2.74646	2.7918
TERT	2.51941	2.26671	2.34776	2.30012	2.42686	2.38268	2.42686	2.47368	2.32617	2.47438	2.3957	2.34435	2.37786	2.29535	2.32829	2.36016	2.25512	2.32257
GALNTL6	2.10584	2.39895	2.17369	2.27918	2.2987	2.22779	2.23103	2.25163	2.30716	2.19523	2.27455	2.25724	2.16463	2.26652	2.24318	2.24935	2.26019	2.20969
SELENOI	3.22343	3.19866	3.28141	3.15952	3.09478	3.16993	2.9424	3.14581	3.07241	3.10545	3.11752	3.15624	3.02586	3.06168	3.04545	3.01637	3.04658	3.01422
KLHL6	2.85235	2.69181	2.83002	2.53793	2.81137	2.75856	2.56568	2.60107	2.74646	2.92757	2.73723	2.87408	2.74823	2.4193	2.40236	2.77638	2.5099	2.41965
SLC4A5	2.52681	2.34186	2.4896	2.34851	2.3725	2.34465	2.5173	2.45724	2.40143	2.47004	2.40591	2.50835	2.47158	2.45735	2.37452	2.48818	2.35612	2.41359
CKAP5	3.28826	3.26814	3.25032	3.25706	3.21885	3.25663	3.25702	3.27225	3.23569	3.23336	3.17831	3.22615	3.26651	3.22964	3.30437	3.26848	3.28458	3.27308
ARMC8	3.00892	2.94281	2.97096	2.88349	2.90578	2.79397	2.91242	2.95371	2.92786	2.93345	2.9225	2.88478	2.9381	2.97186	2.85862	2.80913	2.92144	2.83459
ALS2	2.131	2.00127	1.97401	1.93393	2.01397	2.01223	1.90977	2.001	1.94018	2.05564	2.08145	2.04045	2.04141	2.05693	2.02396	1.99042	2.01743	2.00294
CDKL1	2.1874	2.12794	2.19541	2.27633	2.23654	2.15748	2.17983	2.18874	2.1265	2.14987	2.16482	2.17399	2.13594	2.18965	2.17723	2.13977	2.12742	2.17213
STRIP2	2.48269	2.701	2.38353	2.04833	2.37031	2.46678	2.53879	2.36639	2.53344	2.70976	2.41359	2.85036	2.50413	2.49747	2.70659	2.48722	2.54843	2.42821
VWA3B	2.07103	2.07939	2.10185	2.1664	2.17978	2.1901	2.09144	2.12394	2.0623	2.10136	2.14759	2.13885	2.20071	2.19228	2.13353	2.17238	2.16138	2.16468
MED12L	2.36091	2.31387	2.32015	2.37147	2.34397	2.32423	2.31227	2.33067	2.33868	2.35843	2.24863	2.35762	2.36379	2.37778	2.26471	2.31898	2.37372	2.37028
FOXJ2	2.60478	2.50543	2.55832	2.52029	2.54625	2.4562	2.42934	2.46418	2.45247	2.48893	2.47099	2.47607	2.44782	2.48624	2.4859	2.46475	2.43071	2.40643
ECE2	2.64054	2.68695	2.68233	2.71685	2.67896	2.65251	2.74191	2.65847	2.7269	2.65951	2.71177	2.65549	2.70912	2.69217	2.66031	2.70598	2.70246	2.70497
TTF2	2.28735	2.25767	2.20781	2.21591	2.22591	2.08202	2.03779	2.19836	2.20695	2.22228	2.16022	2.18033	2.14583	2.14739	2.35863	2.17637	2.17958	2.16998
CARD14	2.51694	2.43875	2.54199	2.48334	2.52536	2.5642	2.48787	2.50849	2.42807	2.51103	2.50041	2.57746	2.54788	2.54084	2.47905	2.55011	2.4945	2.53161
PAK6	2.84652	2.80458	2.71618	2.78837	2.65947	2.7519	2.70277	2.77621	2.94159	2.77499	2.72705	2.63199	2.73858	2.77348	2.71711	2.74191	2.73327	2.72995
MCF2	1.88154	1.83849	1.99587	1.91343	1.95684	1.91917	1.94846	1.9242	1.89972	1.87795	1.93479	1.83903	1.87064	1.94357	1.90849	1.85307	1.95982	1.94744
WDR19	2.06153	1.9701	1.88291	2.09171	2.01832	2.01737	2.00174	2.07052	1.97701	2.06033	2.01753	2.00569	1.95991	1.9974	2.10249	1.94864	1.97419	2.01901
MAK	2.122	2.09429	2.31098	2.31066	2.23836	2.15888	2.40041	2.24554	2.3097	2.26424	2.48217	2.34441	2.29917	2.33224	2.46158	2.3171	2.39802	2.17367
KCNH7	2.0404	2.04337	1.94301	1.9625	1.86469	1.99631	1.94694	1.94111	1.93947	1.92994	1.96581	1.91385	1.97255	1.96182	1.84816	1.92619	2.00097	1.95915
POLK	2.04453	2.07539	2.23371	2.24767	2.21698	2.27895	2.19403	2.27987	2.16808	2.16544	2.05984	2.18038	2.13926	2.09927	2.27097	2.26362	2.28984	2.32308
HIF3A	1.83044	1.75652	1.93107	1.75889	1.84062	1.72746	1.81653	1.80931	1.73748	1.71792	1.7959	1.79301	1.76001	1.74478	1.77249	1.75615	1.77223	1.73573
STAB1	2.17926	2.15801	2.13737	2.28672	2.359	2.28399	2.3224	2.3245	2.38686	2.32456	2.31412	2.31398	2.32829	2.28594	2.30351	2.29365	2.32096	2.29523
PP2672	2.35326	2.25672	2.21463	2.32382	2.29224	2.33861	2.30356	2.22222	2.2954	2.29929	2.30351	2.32174	2.35918	2.30698	2.2784	2.29641	2.2582	2.35421
ABCB9	2.80683	2.67183	2.71135	2.68558	2.78233	2.66999	2.71979	2.70581	2.7113	2.71612	2.67793	2.71656	2.70647	2.76633	2.69165	2.7387	2.70293	2.70028
PTK7	2.17376	2.04598	2.21066	1.95329	1.97297	1.91544	2.06306	1.91881	1.91756	2.07243	1.97845	2.04539	1.98347	1.99785	2.13904	1.96635	1.94164	1.95347
ZNF26	2.67519	2.91309	2.90733	2.90733	2.86527	2.7836	2.83644	2.94141	2.8977	2.80867	2.87906	2.79098	2.91377	2.93157	2.83591	2.8532	2.81497	2.84117
ADAM9	2.99833	2.97731	3.05363	3.01159	2.93197	2.85417	2.95534	2.99096	3.05111	2.92622	3.00747	2.93578	2.9395	3.00495	3.03497	2.95731	3.02595	2.95147
GCLC	2.0879	2.24277	2.21823	2.39666	2.35381	2.37441	2.24025	2.27939	2.34197	2.26249	2.36158	2.24652	2.29842	2.33231	2.24225	2.35285	2.2353	2.34357
TPH2	1.83181	1.9771	2.01069	1.90537	1.8563	1.96638	1.93754	1.9054	1.94869	1.94483	2.00375	1.93234	1.97231	1.96494	1.8961	1.9962	1.97173	2.00569
SLC30A5	3.22541	3.13325	3.22143	3.15901	3.20014	3.17023	3.13257	3.16107	3.16232	3.17917	3.17827	3.20326	3.16625	3.166	3.11849	3.14206	3.16394	3.17133
ITGA9	1.96406	1.91961	2.01434	1.90949	1.99114	2.07646	2.06538	2.01119	1.9177	2.09916	2.10061	2.06393	2.08269	1.96232	1.91335	2.06561	1.98533	1.96673
ZNF317	2.85219	2.80112	2.95056	2.94557	2.78922	2.77638	2.75432	2.77755	2.84518	2.87187	2.89471	2.73751	2.93517	2.82818	2.83082	2.87339	2.85979	2.80258
AQP10	2.00195	2.02444	2.17782	1.99056	2.12286	2.07292	2.11986	2.08363	2.17211	2.07297	2.07656	2.04329	2.08427	2.06103	2.03094	2.14764	2.11309	2.12575
RAP1A	2.6301	2.42705	2.49379	2.52832	2.53126	2.43682	2.49638	2.4864	2.49054	2.42543	2.51419	2.54957	2.47978	2.46349	2.47647	2.403	2.4498	2.49873
UNC5C	1.83973	1.8904	1.96971	2.08457	2.00365	1.95503	1.98033	1.94872	1.907	1.92207	1.93217	1.94173	1.93014	1.88815	1.95254	1.9597	2.00735	1.90516
MEGF10	2.51433	2.40384	2.33781	2.46898	2.55496	2.57212	2.57757	2.56083	2.61928	2.52276	2.58764	2.64133	2.6124	2.60717	2.56044	2.57486	2.56659	2.60575
SLC38A4	2.07497	1.93193	1.89308	1.9494	1.91472	2.01564	1.96256	1.95875	1.93707	1.91701	2.00219	1.95319	1.94359	1.907	1.98176	1.95233	1.97173	1.9451
PDXDC1	2.35263	2.56083	2.54416	2.47772	2.52529	2.37319	2.50788	2.42147	2.5202	2.3842	2.55899	2.59615	2.5655	2.46644	2.50107	2.53897	2.55903	2.51876
TFAP2E	2.80616	2.73996	2.6673	2.78497	2.67944	2.71265	2.74894	2.7136	2.65399	2.63102	2.7044	2.68592	2.73938	2.69213	2.73663	2.69775	2.71735	2.70138
ITGB2	3.32174	3.39703	3.31905	3.32905	3.51678	3.506	3.50524	3.40656	3.49264	3.38848	3.52742	3.45082	3.50103	3.52734	3.49271	3.49614	3.46771	3.43963
PPHLN1	2.66051	2.5951	2.6387	2.59668	2.53891	2.55957	2.53077	2.64059	2.61206	2.68401	2.51674	2.60678	2.51153	2.56174	2.61619	2.55856	2.58717	2.57493
LRP1	2.1767	2.14331	2.12344	2.05823	2.2371	2.23736	2.12593	2.16138	2.16132	2.17732	2.21512	2.18551	2.16482	2.20397	2.18254	2.10482	2.18374	2.14439
ETS1	3.29323	3.34183	3.3546	3.25042	3.20646	3.2796	3.23734	3.21417	3.25322	3.33107	3.26551	3.30948	3.24472	3.25885	3.25984	3.30094	3.24318	3.26923
SCML4	2.108	1.94293	1.84345	1.95254	2.01214	2.05153	1.95957	2.03608	2.05916	2.0578	2.05904	1.99731	2.12661	2.10887	2.04283	2.09404	2.07752	1.99587
DDX53	1.70176	1.74931	1.79154	1.80336	1.85668	1.78801	1.83583	1.80957	1.80331	1.8027	1.74674	1.77	1.78749	1.86385	1.75318	1.71587	1.84272	1.79955
ENTPD4	2.71489	2.68746	2.64097	2.50376	2.62347	2.76744	2.4943	2.54195	2.53623	2.60777	2.64771	2.87347	2.7589	2.55818	2.48659	2.67012	2.4706	2.58223
PIGQ	2.85573	2.73433	2.75116	2.83639	2.80471	2.81267	2.77833	2.81139	2.81883	2.76262	2.8156	2.81465	2.7838	2.78778	2.79704	2.83864	2.80458	2.84191
DNAJC11	3.29739	3.20719	3.24758	3.27428	3.12231	3.20043	3.16498	3.23884	3.18273	3.17437	3.19373	3.20511	3.15706	3.20975	3.1943	3.14189	3.16677	3.18085
LINC00663	2.22671	2.17785	2.10144	2.18714	2.22428	2.26227	2.49	2.27882	2.45417	2.21527	2.1883	2.21283	2.40308	2.43761	2.36346	2.38478	2.44285	2.26735
C11orf58	1.6874	1.7393	1.75186	1.79228	1.73027	1.82513	1.74136	1.69692	1.67582	1.69692	1.76095	1.75046	1.67909	1.71828	1.698	1.69692	1.76737	1.74333
ZNF479	1.87355	1.85085	1.77807	2.02469	1.95611	2.03607	1.93075	1.91241	1.94774	1.9707	2.01496	1.98786	1.94359	1.94314	1.95581	1.88786	1.94531	1.92959
BAGE	1.94013	2.08217	1.96747	1.96617	1.93761	1.95096	1.99225	1.91102	1.95529	1.92859	1.87033	1.94426	1.93269	1.97129	1.94477	1.96651	1.96379	2.02572
CAMTA1	2.0801	2.03899	2.09203	2.22872	2.16827	2.17145	2.13489	2.15077	2.25388	2.13852	2.10318	2.02776	2.02247	2.10523	2.13002	2.07311	2.0566	2.15154
ABCB5	2.7356	2.67057	2.64324	2.76141	2.70575	2.69275	2.73345	2.71748	2.70457	2.69607	2.71612	2.67316	2.70787	2.72309	2.67505	2.73534	2.68944	2.66416
TTL	2.82304	2.85389	2.84672	2.90267	2.87976	2.89111	2.93024	2.86044	2.89781	2.84191	2.8691	2.89576	2.87379	2.85839	2.85443	2.84682	2.88682	2.87794
GRIK2	1.801	1.7425	1.80383	1.74361	1.77013	1.7618	1.74434	1.73873	1.80106	1.81159	1.76034	1.75971	1.82306	1.75075	1.75106	1.79283	1.71179	1.79597
OR4D2	2.52817	2.47401	2.43958	2.30887	2.34973	2.37873	2.42908	2.37026	2.32229	2.33805	2.42035	2.41582	2.41035	2.37942	2.3123	2.42205	2.40145	2.3224
DBF4B	2.50383	2.47673	2.50218	2.58969	2.59564	2.56891	2.56846	2.55834	2.59062	2.52896	2.56235	2.61599	2.58236	2.63452	2.54124	2.54869	2.52416	2.55934
SHISAL2A	1.97678	2.13602	2.15432	2.09104	2.13002	2.10304	1.97083	2.09448	2.14077	2.18478	2.10318	2.18086	2.24931	2.12086	2.1054	2.14067	2.08947	2.09171
ADAMTS4	2.66606	2.64107	2.74698	2.6317	2.67159	2.6415	2.65834	2.6342	2.67569	2.61432	2.70581	2.63389	2.65761	2.72556	2.64603	2.7041	2.68457	2.67304
POF1B	1.72459	1.83053	1.80813	1.80796	1.79997	1.76122	1.6932	1.79166	1.72527	1.83074	1.79408	1.79902	1.82684	1.77721	1.73525	1.79671	1.73661	1.79689
LARP4	3.09519	3.03822	3.14201	3.12711	2.88478	3.00008	2.85801	3.01938	2.95928	2.96125	2.97256	3.01199	2.88262	2.89366	2.86436	2.90926	2.87677	2.87403
B4GALNT1	2.27771	2.22558	2.2118	2.23264	2.27164	2.24939	2.30522	2.27348	2.27834	2.24674	2.31644	2.27721	2.32321	2.30698	2.32963	2.28618	2.26112	2.32093
UBA1	2.50515	2.52237	2.60446	2.52624	2.66709	2.54649	2.49753	2.57887	2.51291	2.51057	2.56267	2.55199	2.59975	2.62488	2.58896	2.57329	2.56118	2.58121
SNX25	3.25629	3.29716	3.32251	3.36714	3.34293	3.24355	3.36849	3.42975	3.3834	3.38645	3.34043	3.23186	3.29618	3.37539	3.38046	3.35186	3.4034	3.38676
NOP9	2.90265	2.8614	2.84019	2.82968	2.85397	2.92691	2.8383	2.95987	2.87742	2.91489	2.95614	2.96266	2.87481	2.901	2.92722	2.87421	2.85239	2.87339
CARF	1.96053	2.04011	2.04257	1.96286	2.00833	2.06424	2.05828	2.13016	2.01857	2.11179	2.14793	2.13644	2.04412	2.11556	2.04614	1.91198	2.0233	2.09632
PIGK	1.99928	1.87846	2.05236	1.97015	1.86101	1.84586	1.83589	1.88436	1.96787	1.94585	1.91779	1.93919	1.85324	1.90778	1.80765	1.85937	1.81937	1.88159
AKAP12	2.48997	2.36948	2.45549	2.46729	2.42558	2.48313	2.53642	2.47818	2.45715	2.42205	2.43859	2.47029	2.46439	2.47596	2.49568	2.39188	2.33735	2.44595
EZHIP	2.0578	2.03555	1.89568	1.8987	2.06495	2.09548	1.88329	2.01689	1.87677	2.0503	2.02586	2.04042	2.10136	2.04489	1.98221	2.04806	2.00569	2.02633
MYO1D	2.02787	1.96117	2.0372	2.06534	2.02617	1.95697	1.92066	1.98304	1.92947	2.08089	1.9782	1.98543	1.97481	1.95723	2.02163	1.83191	2.05903	2.02084
DUSP16	2.98424	3.0013	3.03779	3.03077	3.10012	3.13187	3.09222	3.08004	3.09245	3.06275	3.10342	3.10463	3.10741	3.08334	3.06468	3.115	3.12103	3.08461
LOC645261	2.13554	1.85031	1.93048	1.92323	1.96451	1.91936	1.98744	2.03523	2.14339	2.08304	1.93537	2.07071	1.91134	2.07189	1.93735	2.074	2.05577	1.9873
SOHLH2	2.02765	2.07916	2.44723	2.19698	2.1291	2.14315	2.1545	2.11867	2.15232	2.16185	2.11506	2.19905	2.11492	2.07025	2.05006	2.12876	2.10412	2.18292
CDH19	1.95057	1.87426	1.88291	1.90833	1.93768	1.80898	1.91177	1.82487	1.85017	1.83248	1.86972	1.87778	1.88171	1.88238	1.78172	1.8528	1.89846	1.8446
FGD3	2.73781	2.74199	2.64305	2.77129	2.85169	2.84235	2.86131	2.82036	2.89931	2.8589	2.88614	2.8955	2.95761	2.90506	2.93976	2.85223	2.93759	2.81477
CCNL1	3.39496	3.3765	3.38958	3.38944	3.41956	3.40833	3.35927	3.3433	3.36863	3.3442	3.39808	3.40636	3.43645	3.32407	3.41506	3.47131	3.42328	3.44411
ALOX15B	2.29596	2.3684	2.29609	2.45124	2.43527	2.55006	2.3595	2.39589	2.26345	2.27596	2.47178	2.39411	2.33643	2.3444	2.30957	2.3583	2.36505	2.38887
TAS1R1	2.21913	2.24803	2.30024	2.24171	2.22396	2.23276	2.21636	2.26218	2.2426	2.17488	2.21808	2.1376	2.17063	2.2434	2.14105	2.17625	2.15559	2.1561
ASAH1	3.57177	3.52513	3.52531	3.55449	3.40798	3.3821	3.45848	3.42094	3.45222	3.45523	3.47158	3.37394	3.46168	3.43084	3.49771	3.45438	3.41337	3.47075
KLF7	2.70774	2.89467	3.08378	3.10506	3.11399	3.05084	3.12931	3.00957	2.9482	3.03764	2.98515	3.15471	3.01094	2.91412	2.98008	3.05623	3.01622	2.88588
AP1S3	1.98806	2.19535	2.06583	2.20445	2.00972	2.07626	2.13463	2.06251	2.12379	2.1235	1.99027	2.03108	2.12032	2.00335	2.09001	2.10461	2.07288	1.9774
OTUD5	3.21141	3.21286	3.24093	3.24436	3.22136	3.25089	3.1539	3.185	3.16422	3.20092	3.26531	3.26027	3.25611	3.22389	3.16471	3.2168	3.21057	3.15892
SYNCRIP	3.38926	3.35971	3.32417	3.33434	3.21368	3.27279	3.16776	3.2785	3.25958	3.27056	3.23078	3.28814	3.15737	3.19699	3.23677	3.24614	3.19723	3.20337
TSTD2	2.46195	2.1478	2.24366	2.01793	2.05136	2.12384	1.99316	2.08098	2.03924	2.11683	2.09606	2.03163	2.07295	2.0661	2.16932	2.11986	2.11125	2.14011
SLC39A14	1.92922	1.89199	1.90307	1.88377	1.95875	2.07415	1.99879	1.97419	1.97161	1.90492	1.93308	2.01731	1.97316	1.93957	2.02505	1.91293	1.94607	1.98072
AFF4	1.87205	1.71277	1.83214	1.81618	1.82722	1.86726	1.81764	1.83209	1.9144	1.83612	1.95352	1.87232	1.85505	1.86031	1.8628	1.80826	1.85979	1.84139
EARS2	2.5564	2.50124	2.50562	2.55178	2.4909	2.49786	2.49495	2.48766	2.47549	2.49341	2.46205	2.51033	2.43785	2.46552	2.47033	2.50306	2.54338	2.52964
GTF3C3	2.5039	2.34584	2.31856	2.21138	2.26892	2.1373	2.21997	2.46541	2.30768	2.2827	2.31309	2.21749	2.25797	2.23923	2.41375	2.3726	2.18305	2.34167
UBA6	2.31518	2.41166	2.36248	2.38215	2.33811	2.41594	2.26353	2.30029	2.41213	2.45271	2.41355	2.42914	2.28452	2.38807	2.38218	2.26501	2.22896	2.33504
CCDC172	2.20967	2.16942	2.19665	2.2515	2.21804	2.2085	2.26319	2.25232	2.24613	2.18385	2.30626	2.20275	2.22807	2.35037	2.15675	2.23339	2.24251	2.21926
PPP1R12B	2.06278	2.04029	2.02671	2.00186	1.973	1.93823	2.02536	1.9762	1.92205	1.92947	1.95352	1.94069	1.99839	1.91887	1.94332	1.92106	1.96472	1.93929
CA8	2.14609	2.18638	2.14383	2.07489	2.12415	2.02144	2.17869	2.10214	2.08181	2.01785	2.10214	2.01536	2.04598	2.04251	2.13082	2.0864	2.11397	2.05448
TRAPPC10	3.07945	3.03729	3.02524	3.02876	2.85799	3.02723	2.86178	2.91399	2.94369	2.98984	2.90893	2.95817	2.85248	2.84894	2.97274	2.94177	2.92684	2.98
ADGRG5	2.99703	2.95611	2.92688	3.04378	2.844	2.95087	2.90578	2.8733	2.92223	2.88239	2.89297	2.94494	2.97878	2.86448	2.89979	2.92047	2.88054	2.89405
AP5M1	2.43542	2.75835	2.56997	2.37709	2.38596	2.37475	2.36287	2.342	2.41781	2.61223	2.493	2.45177	2.41087	2.41355	2.64721	2.4059	2.28042	2.4049
NAA16	2.73639	2.84907	2.81915	2.82315	2.73981	2.72263	2.78852	2.85573	2.74506	2.73916	2.72098	2.81112	2.71313	2.78804	2.72864	2.7274	2.77146	2.71542
LITAF	1.90733	1.99894	2.11197	2.09767	2.02109	2.09842	2.06189	2.07776	1.99871	2.13649	2.04539	2.0841	2.15656	2.06758	2.08889	2.13902	2.00245	2.14955
BRINP1	2.14259	2.01711	2.38957	2.14416	2.15914	2.01867	1.99799	2.04444	2.0712	2.01053	1.98767	2.08778	2.14017	2.0166	1.99498	2.05027	2.03437	2.02292
SLC39A6	3.09185	3.09658	3.14326	3.13289	3.08155	3.08553	3.09575	3.13924	3.10352	3.13339	3.1352	3.11551	3.08671	3.13039	3.11345	3.07979	3.10568	3.04628
TXNL4A	2.92161	2.96704	2.8799	3.03779	2.64413	2.73873	2.68876	2.82914	2.88224	2.90687	2.77981	2.76689	2.6921	2.72864	2.76335	2.79314	2.65749	2.71113
PPP1R1C	2.34418	2.26909	2.27155	2.26684	2.13746	2.16942	2.1789	2.16976	2.12822	2.2415	2.21354	2.12237	2.19637	2.11253	2.1716	2.19375	2.26744	2.22125
CHD6	2.17145	2.34839	2.13211	2.06568	2.18145	2.21334	2.27189	2.22578	2.1872	2.24303	2.22266	2.22417	2.24877	2.18042	2.16584	2.14369	2.26827	2.26694
IFIH1	3.11743	3.28985	3.2854	3.07783	3.156	3.16852	3.1819	3.10355	3.11013	3.22242	3.25239	3.15093	3.21579	3.25314	3.15808	3.1107	3.13473	3.10342
MCOLN2	3.59785	3.48925	3.55553	3.53042	3.38011	3.38224	3.48207	3.44294	3.51969	3.40142	3.40645	3.42842	3.43778	3.44316	3.41327	3.46028	3.35541	3.47424
CELF1	3.37958	3.31677	3.39335	3.37293	3.23935	3.27317	3.25	3.28264	3.26219	3.25559	3.25435	3.31194	3.2276	3.24392	3.28059	3.27558	3.2935	3.27073
NRP2	2.49266	2.48564	2.54275	2.51945	2.46886	2.54742	2.56617	2.57648	2.53559	2.57914	2.53926	2.51868	2.55054	2.54079	2.48604	2.54114	2.44947	2.4843
CLASP2	2.69645	2.66355	2.68351	2.67376	2.74823	2.72269	2.71811	2.75402	2.72138	2.71777	2.81315	2.70435	2.74524	2.73625	2.77868	2.69158	2.69315	2.6529
FMN2	1.76418	1.88039	1.82949	1.95915	1.95071	1.82844	1.83753	1.81603	1.84212	1.92311	1.82658	1.88767	1.83809	1.77292	1.82357	1.85403	1.7994	1.81688
SORBS2	2.1397	2.19347	2.17414	2.21307	2.18006	2.18756	2.19301	2.20682	2.17118	2.20098	2.25247	2.15472	2.16301	2.19039	2.16637	2.30427	2.14273	2.14551
TTLL3	2.51702	2.52646	2.43413	2.53843	2.4726	2.49632	2.52566	2.55239	2.51519	2.52061	2.48924	2.51914	2.5248	2.55515	2.5534	2.53043	2.53097	2.56468
IREB2	2.12536	2.28119	2.3798	2.38799	2.50882	2.53728	2.40891	2.44481	2.66695	2.70363	2.45294	2.4835	2.23333	2.31811	2.4047	2.60651	2.57218	2.41631
LINC02875	2.98603	2.8852	2.87129	3.01122	2.95591	2.98769	2.9499	2.89809	2.93056	2.90546	2.93454	2.96532	2.92941	2.95194	2.89744	2.90297	2.95015	2.93848
FAM153B	2.04312	1.80263	1.95245	1.98825	1.94198	1.88744	2.06938	1.91435	1.87252	1.97512	2.06064	1.98633	1.95838	1.88679	2.00712	1.98523	1.98174	1.86385
PRR5L	2.68583	2.51704	2.48439	2.56696	2.59405	2.56317	2.54489	2.56842	2.45556	2.58595	2.51143	2.61823	2.61718	2.54519	2.53509	2.56108	2.51458	2.57416
ACTR3B	3.15694	2.93613	2.98287	3.08201	2.76064	2.78273	2.89486	2.92446	2.91191	3.03864	2.82841	2.74056	2.76184	2.9452	2.93133	2.84713	2.89794	2.86222
PDZD3	2.54163	2.54975	2.5754	2.64978	2.65944	2.64324	2.64059	2.59662	2.6073	2.53011	2.69028	2.61726	2.65398	2.67208	2.58712	2.5641	2.584	2.61646
SHFL	2.81721	2.96008	2.91429	2.64237	2.78831	2.95897	2.83002	2.83555	2.92268	2.93637	2.91157	2.92238	2.90254	2.83622	2.79314	2.85006	2.81216	2.84398
BEST3	1.8874	2.06209	1.97834	2.05805	1.92595	1.90559	1.94749	1.9163	1.94087	1.97641	1.94219	1.92136	1.94119	1.93362	1.92699	2.02576	1.84811	1.88862
CWC27	3.33669	3.36889	3.34937	3.35011	3.41106	3.35015	3.40119	3.41005	3.40456	3.34637	3.28169	3.35502	3.35751	3.40748	3.39111	3.3887	3.40444	3.38817
CYP4B1	2.63754	2.56009	2.55629	2.61801	2.52727	2.51291	2.58846	2.54433	2.58807	2.52968	2.5807	2.53815	2.58047	2.62388	2.5381	2.60008	2.56125	2.60422
IFNLR1	2.81193	2.79509	2.83596	2.89361	2.8428	2.89684	2.86792	2.77858	2.83289	2.84395	2.87405	2.83217	2.91002	2.85114	2.79156	2.83578	2.82273	2.81564
SLC2A4RG	2.66973	2.6902	2.57798	2.6333	2.6395	2.63618	2.66411	2.67098	2.57437	2.72638	2.59985	2.67203	2.62023	2.64636	2.67533	2.58101	2.58485	2.59522
RSRC1	3.17386	3.17437	3.21896	3.15818	3.21786	3.26387	3.24097	3.25341	3.18282	3.23925	3.25882	3.27514	3.22166	3.26765	3.31748	3.2698	3.25675	3.33592
NPSA	2.05503	1.90532	1.91753	1.86263	1.92544	1.91954	1.98719	1.9356	1.962	1.89593	1.93424	1.99717	1.9418	2.01387	1.96041	1.91039	1.97442	1.96563
TMCC2	2.73046	2.68758	2.69298	2.7128	2.69239	2.77479	2.63353	2.72598	2.65885	2.65538	2.7136	2.74709	2.70254	2.71581	2.5729	2.65907	2.69265	2.64693
TYR	1.84761	1.87734	1.74309	1.7327	1.75757	1.81511	1.79466	1.83743	1.7831	1.78086	1.7322	1.74413	1.73248	1.83483	1.83505	1.74301	1.74117	1.75059
SLC25A41	2.5191	2.62241	2.51715	2.45247	2.54497	2.5642	2.61586	2.66243	2.53316	2.53502	2.49316	2.33167	2.58365	2.49394	2.3147	2.5974	2.51081	2.55834
ZNF215	2.26007	2.2406	2.31376	2.03356	2.32454	2.19807	2.3558	2.33314	2.37725	2.3063	2.23382	2.37287	2.35035	2.34215	2.3195	2.35956	2.38265	2.31428
PIAS2	1.91824	1.8583	1.8906	1.80537	1.85473	1.84299	1.81254	1.83566	1.87805	1.83542	1.84764	1.87244	1.80303	1.8431	1.87195	1.80992	1.83376	1.82636
FAM189B	2.09448	2.06924	1.95347	2.24897	2.28791	2.19807	2.18606	2.18088	2.23617	2.25653	2.23084	2.28218	2.22089	2.26753	2.22148	2.14182	2.25364	2.17468
GABRG3	1.85737	1.94029	1.90069	1.85859	1.8922	1.92928	1.84813	1.89099	1.85304	1.87445	1.9445	1.86701	1.88837	1.82497	1.91392	1.78621	1.86504	1.93242
PTCH1	2.11933	2.33218	2.18585	2.13938	2.25881	2.13235	2.29208	2.109	2.33531	2.14267	2.25966	2.27872	2.18871	2.21026	2.31841	2.23148	2.29244	2.21841
FYCO1	2.86372	2.86094	2.83251	2.89734	2.88675	2.88542	2.87602	2.88728	2.87146	2.90238	2.93431	2.88489	2.89492	2.9217	2.79213	2.88344	2.85925	2.87199
SEPTIN6	3.35951	3.38663	3.37056	3.39961	3.39127	3.36183	3.40019	3.38265	3.4634	3.53723	3.38229	3.36361	3.43529	3.41665	3.36825	3.40434	3.45515	3.45077
COL9A1	1.96759	1.98741	1.79912	1.92746	1.8699	1.96526	1.94189	1.89861	1.9478	1.90022	1.9459	1.99171	2.01173	1.98736	1.92146	1.99319	1.86045	1.90147
RNH1	2.65829	2.56414	2.62721	2.55636	2.51757	2.4681	2.48249	2.51551	2.49085	2.60606	2.4762	2.45186	2.54575	2.51783	2.50641	2.54539	2.53683	2.42359
QRFPR	1.86298	1.99476	1.80617	1.89252	1.97419	1.88981	1.92966	1.90849	1.93345	1.90767	1.87703	1.96619	1.98957	1.96264	1.91815	1.87587	1.98491	1.86849
BPIFB6	2.38601	2.12478	2.26827	2.3299	2.22799	2.28394	2.18246	2.17408	2.20871	2.27335	2.20641	2.24976	2.26024	2.24726	2.16816	2.20713	2.23617	2.24786
ANTXR2	2.52048	2.6252	2.52048	2.55371	2.63888	2.53505	2.56714	2.5244	2.64222	2.55043	2.59415	2.67059	2.56461	2.53843	2.52104	2.58186	2.54396	2.54315
SDS	2.45297	2.36394	2.41766	2.34542	2.37897	2.4391	2.4293	2.41471	2.41408	2.4375	2.44796	2.46877	2.38755	2.41698	2.29274	2.38388	2.40783	2.41106
TGFB3	2.29889	2.24021	2.20781	2.23314	2.20403	2.26849	2.27168	2.20635	2.10228	2.11001	2.16668	2.21116	2.20505	2.16037	2.15366	2.17166	2.16292	2.23936
AFAP1L1	2.60963	2.35037	2.51089	2.40241	2.40085	2.36209	2.48144	2.40205	2.35372	2.34658	2.3828	2.39477	2.39705	2.41108	2.39475	2.4497	2.38586	2.35976
CLCC1	3.12324	3.11037	3.15422	3.07373	3.15005	3.14258	3.10342	3.1441	3.10732	3.08687	3.15048	3.17043	3.13333	3.1301	3.11475	3.10783	3.14073	3.1051
KLK2	2.23997	2.23336	2.23696	2.22098	2.16603	2.29749	2.09473	2.22038	2.15042	2.25756	2.26159	2.22946	2.19672	2.19581	2.08445	2.24767	2.15504	2.18237
POFUT2	2.80906	2.58251	2.69737	2.6449	2.65156	2.74897	2.64234	2.64143	2.6508	2.64054	2.75587	2.72024	2.73389	2.74138	2.60004	2.67045	2.6857	2.61477
ZACN	2.55158	2.46476	2.59103	2.55091	2.61949	2.59373	2.57842	2.62153	2.6489	2.5605	2.60504	2.63918	2.60297	2.67397	2.56395	2.49412	2.50641	2.57865
SERPINB5	1.90901	1.82306	1.95985	1.82631	1.83829	1.86101	1.83124	1.89726	1.7828	1.87144	1.89524	1.96188	1.89674	1.91871	1.85515	1.92612	1.84283	1.82466
SLC22A7	2.56473	2.53067	2.61007	2.70963	2.6103	2.66913	2.61766	2.63658	2.59553	2.62828	2.65755	2.60145	2.65849	2.68517	2.62049	2.60997	2.61653	2.64704
BPIFA4P	2.28874	2.38846	2.25732	2.42649	2.27915	2.34704	2.24043	2.30122	2.29022	2.29012	2.37026	2.37277	2.3915	2.33979	2.24077	2.29885	2.25236	2.2868
BBS9	2.15523	2.26928	2.2401	2.2085	2.22411	2.25617	2.24894	2.3868	2.38634	2.20929	2.25013	2.31098	2.25139	2.27094	2.28636	2.24023	2.33905	2.25393
TNK2	2.27735	2.39524	2.09144	2.39349	2.33886	2.37097	2.33032	2.35858	2.27071	2.26586	2.42135	2.30114	2.32823	2.30863	2.32659	2.42142	2.40255	2.37228
USP25	1.72964	1.72155	1.79074	1.86141	1.78359	1.7721	1.86615	1.82913	1.7734	1.72647	1.79023	1.77041	1.81596	1.77176	1.73544	1.71792	1.75538	1.91807
UGGT2	1.96759	1.91095	1.92457	2.01953	1.95417	1.87033	1.84813	1.93885	1.91277	1.99549	1.87561	1.89172	1.87748	1.90814	1.88517	1.84541	1.85627	1.90394
ZCCHC7	3.12753	3.19265	3.24097	3.16444	3.22839	3.13524	3.28427	3.21389	3.19156	3.21948	3.21401	3.15417	3.22415	3.27547	3.17784	3.18318	3.17917	3.20029
CFI	2.25828	2.08258	2.23512	2.17115	2.06681	2.04483	1.99892	2.07581	1.99704	2.12835	2.07905	2.10723	2.1017	2.096	2.02076	2.0389	2.11102	2.12868
TAPBP	3.36616	3.33542	3.34432	3.34801	3.36582	3.37758	3.33071	3.28539	3.28783	3.37114	3.35581	3.40466	3.37347	3.31731	3.40833	3.36917	3.3839	3.34682
LMOD3	2.02448	1.92662	2.02576	2.04322	1.96573	1.92928	2.02727	1.96158	2.03455	1.99952	2.0446	2.04032	1.98915	1.93872	2.1146	2.01878	2.01959	1.94744
GUSBP2	2.23151	2.24552	2.26725	2.17983	2.30254	2.27304	2.39022	2.29997	2.34315	2.2832	2.39816	2.36054	2.31049	2.26821	2.31574	2.40453	2.41537	2.30369
IMMP2L	1.81788	1.96831	2.15361	1.91571	1.95589	1.92136	1.96659	1.95199	2.04926	1.96852	1.92132	1.9356	1.97822	1.94633	1.96357	1.94635	1.94585	1.9745
CA6	2.00955	1.90334	2.00385	1.89517	1.88874	1.88036	1.89947	1.96894	1.95431	1.92752	1.8717	1.9124	1.9382	1.836	1.78735	1.91567	1.86189	1.85496
KDELR1	3.58773	3.57716	3.55852	3.60309	3.59542	3.56501	3.55395	3.51462	3.52507	3.5107	3.55325	3.52795	3.57078	3.53382	3.52135	3.56268	3.56027	3.55798
PTPRM	2.17078	2.51847	2.26024	2.04307	2.01299	2.12262	2.24217	2.10085	2.20423	1.96544	2.18672	2.11514	2.05918	2.09109	2.20655	2.00613	2.08705	2.06607
LINC00824	2.37566	2.32683	2.30754	2.26526	2.30091	2.29006	2.20969	2.27803	2.32719	2.26122	2.3044	2.19899	2.2594	2.35543	2.22867	2.26441	2.23699	2.29011
TP63	2.06017	1.87443	2.02184	1.86324	1.96989	2.05103	1.93798	1.91043	1.9024	2.04058	2.00559	1.98166	2.03136	2.06038	1.95059	1.97339	1.97391	1.95827
PDZRN3	2.17198	2.09878	2.10165	2.21608	2.28815	2.18631	2.241	2.22496	2.22443	2.20241	2.22111	2.25642	2.29101	2.26602	2.242	2.20526	2.18295	2.22093
GATA1	2.76591	2.6833	2.68644	2.69767	2.69213	2.70342	2.68632	2.70979	2.7295	2.67301	2.76845	2.73418	2.70246	2.70617	2.66499	2.71832	2.72421	2.72049
PIF1	2.4381	2.35559	2.41274	2.43743	2.38887	2.39176	2.37719	2.4224	2.43016	2.35925	2.36848	2.389	2.38969	2.51054	2.51904	2.46338	2.46228	2.45831
MBNL1	3.10525	3.19926	3.13953	3.16403	3.22021	3.15058	3.17176	3.18942	3.20057	3.19641	3.17902	3.18913	3.18266	3.18254	3.20421	3.2307	3.20837	3.23638
SCRN3	2.26744	2.49952	2.55493	2.42308	2.37881	2.37801	2.41836	2.39886	2.40596	2.5127	2.40513	2.45638	2.38685	2.41806	2.44093	2.46483	2.33861	2.37892
APOL4	2.57769	2.63794	2.53458	2.53354	2.58608	2.62579	2.5424	2.4168	2.49247	2.46931	2.579	2.55088	2.57731	2.5374	2.40791	2.56992	2.45229	2.47447
ELAVL3	2.47982	2.28476	2.39336	2.40978	2.40551	2.32064	2.45656	2.32441	2.39206	2.30418	2.41377	2.34632	2.37577	2.44073	2.36903	2.3834	2.40762	2.35625
GDPD1	2.11519	2.05582	2.011	2.07033	2.19392	2.28284	2.14097	2.21589	2.28872	2.21083	2.25091	2.24011	2.21976	2.17465	2.15366	2.21102	2.19647	2.1491
CAPRIN2	2.45227	2.52258	2.45871	2.54793	2.62405	2.6203	2.61689	2.61166	2.65332	2.57953	2.62704	2.62025	2.58572	2.6504	2.61619	2.56108	2.62781	2.57054
ZMAT3	3.34728	3.31664	3.32996	3.30243	3.2754	3.17116	3.26711	3.2558	3.31408	3.26819	3.24782	3.20294	3.30467	3.34267	3.3282	3.34117	3.29302	3.35988
AGK	1.99343	2.017	2.11191	1.87748	2.02694	1.95503	1.90125	1.98509	2.01746	2.07286	2.03264	1.96497	1.95441	2.00688	2.04931	1.91653	2.01888	1.95375
MBD1	2.94422	2.84702	3.11233	3.16746	3.22247	3.14482	3.08404	3.07694	3.18089	3.03349	3.19387	3.14443	3.18924	3.17705	3.12919	3.16814	3.1916	3.10837
G6PC1	2.43763	2.28573	2.2373	2.44041	2.32927	2.30672	2.29163	2.34595	2.35088	2.24813	2.29794	2.24826	2.20772	2.27073	2.30645	2.2769	2.30184	2.26514
ZAP70	2.88303	2.52871	2.71376	2.45325	2.84719	2.6044	2.75771	2.52492	2.6248	2.79197	2.64324	2.73149	2.80774	2.73327	2.67657	2.60306	2.66289	2.94233
SUGT1P1	2.67409	2.63248	2.65332	2.7478	2.69965	2.64586	2.66325	2.67507	2.66148	2.68436	2.6227	2.70659	2.65036	2.62841	2.67316	2.65455	2.63457	2.70204
SAE1	3.47384	3.44992	3.40636	3.46421	3.45804	3.45035	3.51191	3.54402	3.53954	3.49621	3.50416	3.51347	3.45136	3.51812	3.48901	3.46547	3.45994	3.4662
PTGIR	3.09523	2.97701	3.12631	3.17334	3.09529	3.16719	3.16392	3.12739	3.11318	3.15066	3.18314	3.185	3.16257	3.20935	3.06997	3.1364	3.14462	3.15637
SLAMF1	3.45377	3.52273	3.58592	3.51038	3.46903	3.46071	3.57278	3.40727	3.48683	3.51401	3.52993	3.4435	3.50621	3.50145	3.55136	3.4902	3.52468	3.51931
RAB34	2.72556	2.82114	2.97428	3.26692	3.22567	3.15215	3.24708	2.90349	2.31719	3.22696	2.95317	2.9628	3.12542	3.16561	3.06686	3.24013	3.11925	3.22713
PIK3IP1	2.42526	2.39386	2.3957	2.28318	2.34454	2.2905	2.29113	2.37384	2.36038	2.39866	2.44629	2.41416	2.43612	2.37023	2.4137	2.44647	2.33842	2.41628
LILRA5	2.63528	2.54022	2.67259	2.61253	2.58229	2.68391	2.57043	2.68284	2.65712	2.61651	2.64847	2.63918	2.60623	2.65834	2.64452	2.63353	2.61543	2.63489
SAMSN1	3.52659	3.4541	3.4221	3.59087	3.43696	3.5592	3.39391	3.43328	3.53559	3.5783	3.47355	3.51485	3.48513	3.38583	3.39401	3.49093	3.4786	3.49101
RBM14	2.8919	2.83128	2.8562	2.82881	2.86561	2.7735	2.83104	2.98745	2.92395	2.88183	2.90826	2.84869	2.85936	2.95485	2.91315	2.86143	2.90546	2.86537
DAOA	1.98414	2.05814	2.00473	1.95532	1.95404	1.94497	1.9786	1.95032	1.96213	1.99629	2.02518	1.99104	1.93618	1.97354	1.93055	1.9146	1.88157	1.96718
KLHL17	2.86628	2.84655	2.76912	2.94742	2.91172	2.85906	2.90901	2.90703	2.9335	2.90522	2.90356	2.90597	2.93454	2.94863	2.89426	2.91457	2.94274	2.93411
OR10A5	2.11933	2.1375	1.97072	2.12859	2.18252	2.09095	2.10603	2.19274	2.16811	2.10445	2.14079	2.15994	2.20858	2.12853	2.09176	2.16532	2.13431	2.1594
OR10A4	2.4696	2.26875	2.29816	2.35762	2.34985	2.32683	2.35806	2.36307	2.30316	2.28913	2.40959	2.33042	2.42097	2.39002	2.33995	2.38346	2.41171	2.29964
TREML1	2.64783	2.55352	2.6157	2.55629	2.58927	2.60705	2.60969	2.62124	2.58991	2.60649	2.60498	2.6149	2.58074	2.62224	2.55332	2.58772	2.58608	2.61593
OR8D1	2.47911	2.39359	2.54579	2.4445	2.44721	2.44016	2.4847	2.44285	2.46681	2.45551	2.41255	2.45409	2.4748	2.47466	2.35925	2.42831	2.43309	2.46605
PTPRS	1.99722	2.08477	2.04826	2.04951	2.10061	2.14944	2.11691	2.05394	2.16283	2.13192	2.11597	2.17918	2.16959	2.06443	2.11913	2.09448	2.16177	2.18117
KRTAP2-3	2.18307	2.17115	2.1482	2.19942	2.13578	2.1655	2.05906	2.1832	2.2116	2.17612	2.16492	2.23089	2.18054	2.25088	2.12006	2.22187	2.15379	2.12453
BLID	1.83718	2.03863	2.12558	1.84109	2.00303	2.03551	2.0451	2.09387	2.067	2.11767	2.01651	2.0255	1.99209	2.05903	2.04567	2.06993	1.97049	1.99101
GSX1	2.3519	2.29509	2.13737	2.08893	2.33036	2.28408	2.34718	2.2972	2.35495	2.23336	2.35877	2.26782	2.24056	2.24306	2.244	2.17811	2.2177	2.28349
SMC1A	2.80906	2.94432	2.92575	2.80197	2.78177	2.86028	2.74857	2.89028	2.93556	2.88947	2.79257	2.88927	2.83052	2.73254	2.80805	2.75192	2.90647	2.83822
RTN4IP1	3.07961	3.06789	3.02915	3.05358	3.11915	3.04154	3.10394	3.20095	3.20393	3.12525	3.12482	3.15098	3.05003	3.17142	3.11735	3.12113	3.09765	3.11284
SMOX	2.64901	2.5756	2.5434	2.62388	2.67138	2.67119	2.63798	2.6487	2.70737	2.64299	2.6601	2.67872	2.65172	2.69753	2.68098	2.60166	2.70477	2.65284
OTUB2	2.71735	2.47826	2.62963	2.6491	2.80408	2.64511	2.7258	2.65004	2.63667	2.64957	2.75326	2.73337	2.71182	2.73596	2.62497	2.66336	2.8053	2.64283
H6PD	2.22624	2.18707	2.21877	2.30022	2.19486	2.30541	2.23356	2.21523	2.08321	2.27661	2.23084	2.22974	2.23992	2.27772	2.35414	2.3522	2.33672	2.35818
SLA2	2.64938	2.56393	2.58369	2.52274	2.51831	2.52598	2.61148	2.5772	2.56913	2.59952	2.5297	2.70631	2.49104	2.57038	2.50374	2.50582	2.53818	2.53301
KCNIP3	2.66644	2.67191	2.7089	2.75209	2.63035	2.66536	2.67572	2.65947	2.64669	2.66474	2.73381	2.69423	2.70692	2.72853	2.65163	2.70015	2.68668	2.70464
KLK4	3.02421	3.01335	2.99432	3.06455	3.02726	3.06792	3.0777	3.00629	3.00477	3.02922	3.06756	3.03221	3.07592	3.09271	2.9704	3.04815	3.05225	3.05457
CMTM3	2.36639	2.21754	2.51697	2.22834	2.47658	2.49723	2.36823	2.42938	2.46066	2.47746	2.40473	2.44375	2.48602	2.46707	2.42815	2.39268	2.47063	2.39639
PNKD	2.61916	2.63921	2.56668	2.59067	2.6506	2.59383	2.58067	2.63658	2.64633	2.64326	2.66805	2.60924	2.59264	2.66095	2.6059	2.6137	2.61109	2.64202
CXADR	2.0645	2.12095	2.10161	2.0855	2.08462	2.04704	2.10822	2.07452	2.07841	2.04508	2.0717	2.11856	2.08836	2.05109	2.06778	2.0729	1.98968	2.02373
TAGLN	2.73945	2.83089	2.78952	2.85191	2.79294	2.79271	2.80631	2.80522	2.79724	2.85096	2.78265	2.80637	2.81161	2.87512	2.76451	2.79448	2.80482	2.82948
RGS5	2.22896	2.32394	2.38799	2.20477	2.44891	2.36447	2.36169	2.40201	2.30328	2.36043	2.43096	2.43121	2.45755	2.53074	2.40434	2.4006	2.39935	2.34625
MS4A4A	2.07671	1.98241	2.0631	1.97091	2.00649	2.01254	2.07721	2.11546	2.06302	2.14516	2.08401	2.0312	2.14746	2.07985	2.17087	2.02762	2.06159	2.15552
CD209	2.39732	2.3525	2.31613	2.34075	2.37922	2.3535	2.48229	2.33847	2.37617	2.41719	2.43958	2.37301	2.31776	2.40387	2.3754	2.37709	2.41375	2.3902
CFL1	3.73287	3.68735	3.67523	3.69032	3.65162	3.65581	3.60273	3.67262	3.68745	3.69674	3.6548	3.67181	3.61091	3.63821	3.65264	3.66605	3.65828	3.67969
BAP1	3.01213	2.98875	3.004	3.03868	2.89606	2.96736	2.87794	2.93532	3.01233	2.92404	2.93024	2.93466	2.97536	2.95579	2.90424	2.92088	2.93936	2.89616
AGTRAP	2.91346	2.9055	2.9066	2.87339	2.98711	2.98263	3.04828	3.03829	3.09665	3.00995	3.02824	3.05704	3.00011	3.07961	3.1215	3.0012	3.04487	3.0137
CMTM1	2.60467	2.5438	2.61555	2.58783	2.60031	2.55623	2.5625	2.56561	2.60335	2.58545	2.60747	2.58383	2.60485	2.62686	2.56891	2.61495	2.6085	2.53867
ERVH-6	2.52401	2.49121	2.43277	2.56308	2.52183	2.53161	2.43839	2.51517	2.54907	2.55086	2.53372	2.50937	2.54444	2.53126	2.44842	2.58174	2.49341	2.50576
LYZ	2.35085	2.21484	2.1237	2.41732	2.24034	2.19767	2.18722	2.17729	2.14859	2.15117	2.21976	2.20877	2.21217	2.22152	2.16597	2.1731	2.1759	2.22011
CD79B	2.36728	2.49958	2.52928	2.51666	2.56565	2.43641	2.54858	2.53917	2.58366	2.58229	2.51387	2.59837	2.52343	2.61195	2.4966	2.5178	2.49734	2.53126
SF1	2.16636	1.9147	1.95966	2.10443	2.08217	2.06845	2.01324	1.97313	2.12934	2.04803	2.1007	2.00805	2.08388	1.99821	1.99429	2.03727	2.11632	2.04415
GEMIN7	3.30701	3.28037	3.3188	3.34448	3.40529	3.39431	3.39772	3.37908	3.35225	3.3502	3.38495	3.36697	3.44674	3.35717	3.38092	3.36863	3.41956	3.35983
STH	2.67565	2.58894	2.68611	2.63111	2.76868	2.72141	2.74383	2.72399	2.73991	2.6981	2.78782	2.70491	2.78315	2.74007	2.66786	2.71163	2.69047	2.68934
ATN1	3.12985	3.04008	3.07418	3.12577	3.08533	3.13814	3.12018	3.08648	3.11805	3.10515	3.11974	3.08999	3.09703	3.11382	3.08097	3.13631	3.09567	3.11608
LLCFC1	2.19833	2.19022	1.9821	2.15642	2.0801	2.1465	2.11433	2.13011	2.10006	2.108	2.15171	2.12745	2.08871	2.1607	2.11058	2.04342	2.12238	2.10304
CDKN3	3.47848	3.46889	3.38219	3.45848	3.43963	3.37849	3.45046	3.49416	3.48496	3.361	3.44304	3.42198	3.42248	3.47432	3.48738	3.42053	3.45861	3.47676
RBM15	3.33994	3.28533	3.3357	3.35015	3.27034	3.29932	3.28492	3.24085	3.29649	3.23913	3.27378	3.31786	3.26195	3.28	3.32219	3.33035	3.32702	3.35261
MRTFA	2.43757	2.41942	2.47172	2.4546	2.35935	2.40251	2.34581	2.34167	2.4101	2.30507	2.40636	2.37966	2.38606	2.31847	2.38541	2.3602	2.4131	2.39486
TIMM10	3.61205	3.5746	3.55449	3.606	3.50024	3.51467	3.56395	3.53497	3.57946	3.56162	3.55822	3.50179	3.54958	3.47443	3.49326	3.49442	3.56632	3.48612
GNG4	2.24182	2.13383	2.21901	1.98069	2.16603	2.22537	2.15034	2.18011	2.14459	2.18569	2.21758	2.2546	2.17785	2.21026	2.11665	2.18331	2.15771	2.17255
GNG2	2.83942	2.87424	2.67533	2.79597	2.61679	2.38741	2.76402	2.39206	2.73972	2.88259	2.62914	2.67715	2.6218	2.40902	2.52837	2.58628	2.58807	2.5399
CDC25A	2.59287	2.73858	2.8336	2.74978	2.75175	2.79995	2.70018	2.90411	2.84005	2.78229	2.8042	2.86798	2.71595	2.85371	2.87664	2.70336	2.73038	2.72027
BPIFC	2.50975	2.46476	2.54503	2.58792	2.5103	2.49154	2.49139	2.55671	2.53815	2.55219	2.48423	2.48472	2.51727	2.52517	2.49243	2.56318	2.51949	2.51934
ZAR1	1.95563	1.97261	1.99932	2.00712	1.88622	1.9162	1.9951	1.97245	1.91564	1.96355	1.96434	1.96365	1.98152	1.95199	1.92575	1.91653	2.09214	1.96352
POSTN	1.92054	1.89625	1.84554	1.86078	1.95875	1.93245	1.81239	1.95068	1.9818	1.96747	1.89683	1.98129	2.02318	1.98767	1.87614	1.89597	1.9522	1.87025
CD79A	3.56593	3.59949	3.57905	3.53954	3.62515	3.67302	3.56698	3.53286	3.57278	3.60344	3.58961	3.53695	3.6213	3.55901	3.48051	3.58493	3.53551	3.56078
RHEB	3.36307	3.38974	3.38875	3.41665	3.40706	3.35564	3.37735	3.36706	3.36279	3.34014	3.39365	3.37908	3.34899	3.38374	3.36768	3.32362	3.36986	3.36953
SLC66A1	3.0508	2.82594	2.94881	3.01299	2.9405	2.89175	2.80669	2.95582	2.95019	2.98229	2.92311	2.95144	2.87779	2.89196	2.8624	2.90479	2.91869	2.86576
IRAK1	2.95809	2.98103	2.99366	3.04386	2.9066	2.94906	2.8479	2.89206	2.87225	2.91154	2.95483	2.98318	2.86934	2.87158	2.84537	2.88696	2.94061	2.86431
XRN1	2.87299	3.04075	3.02178	2.75844	3.0899	3.12937	2.88976	2.85161	2.91732	2.89877	3.11157	3.09519	3.14037	2.94132	2.96952	3.00962	3.03025	2.99284
LINC00520	2.5994	2.53164	2.62204	2.62924	2.65288	2.62302	2.61876	2.59195	2.58305	2.6061	2.7034	2.57769	2.71945	2.70794	2.60428	2.65381	2.66232	2.59092
JHY	2.05142	2.04475	1.93652	1.99641	1.97704	2.11774	2.03188	2.07003	2.24237	2.21808	2.01726	1.99528	1.99839	2.10315	2.02426	2.12092	2.08429	2.05978
TRIB3	2.91365	2.74828	3.16351	2.94053	3.00641	3.07029	2.978	3.0543	3.07411	2.95709	3.16351	2.97385	3.0437	3.14618	2.96635	2.98221	3.01705	3.00264
PHF23	3.34426	3.28133	3.31036	3.32554	3.25276	3.18175	3.27336	3.26908	3.29079	3.29163	3.27387	3.21951	3.2714	3.27536	3.26858	3.27293	3.08996	3.25874
CCDC116	2.59455	2.42487	2.59772	2.58862	2.54909	2.59784	2.58485	2.63628	2.57444	2.56356	2.6333	2.54194	2.58943	2.65607	2.51851	2.54884	2.62856	2.59109
ZFP82	2.94115	3.0078	3.0085	2.97078	3.00219	2.93138	3.04548	2.93861	2.95299	2.85157	2.95087	2.90761	2.9771	2.95707	3.02352	2.965	3.00904	3.01378
ARPC5	3.59197	3.53595	3.52697	3.54453	3.49108	3.4918	3.46956	3.50353	3.55843	3.56377	3.5467	3.52177	3.49026	3.48322	3.53099	3.50727	3.48559	3.49207
FCRL5	2.45751	2.21194	2.30356	2.35539	2.26732	2.32081	2.35928	2.33051	2.36254	2.29434	2.30838	2.42161	2.37	2.36178	2.30596	2.30318	2.41014	2.40545
ZNF385B	2.06234	1.97885	1.86858	1.94437	1.92561	1.84965	1.90913	1.87214	1.88036	1.84022	1.92584	2.00985	1.96774	1.91208	1.87362	1.92436	1.8634	1.90503
NKAPD1	3.11164	3.04838	3.17831	3.14941	3.07349	3.09495	3.11915	3.0713	3.11738	3.13067	3.11517	3.1063	3.09801	3.18194	3.07642	3.0491	3.04411	3.0696
MAP3K19	2.3892	2.30803	2.22125	2.46408	2.28227	2.18333	2.11382	2.31528	2.2414	2.23917	2.19137	2.22844	2.17408	2.26946	2.20256	2.1724	2.26542	2.25859
MOG	2.33989	2.37198	2.38485	2.35384	2.4459	2.35846	2.43176	2.44195	2.32248	2.37268	2.43282	2.43348	2.39589	2.50001	2.38842	2.32654	2.35956	2.38371
EXD2	2.50742	2.60156	2.75034	2.69932	2.59569	2.61172	2.63826	2.6853	2.65317	2.62865	2.66902	2.70641	2.63018	2.75834	2.747	2.68808	2.68763	2.48896
CRISPLD2	2.59618	2.55715	2.65865	2.60678	2.5581	2.53105	2.60239	2.58505	2.54386	2.52261	2.57019	2.52557	2.55829	2.54558	2.51293	2.50865	2.55134	2.57308
ARHGDIB	3.05382	2.97086	2.931	3.02394	3.01985	3.03875	2.98735	3.0606	3.10427	3.07146	3.03596	3.06972	2.98281	3.06544	3.05692	2.98479	3.04506	3.04861
RHOA	3.71029	3.70033	3.72326	3.73072	3.73096	3.70649	3.74304	3.72878	3.72015	3.70799	3.72499	3.73193	3.72591	3.72971	3.72047	3.72944	3.7185	3.7283
L3MBTL2	3.20949	3.10654	3.13322	3.19183	3.04147	3.15926	3.01762	3.14045	3.12298	3.12363	3.10649	3.16371	3.05225	3.1021	3.07831	3.08976	3.00435	3.05506
THSD4	1.71016	1.82306	1.9181	1.8987	1.83429	1.80712	1.8997	1.83793	1.79967	1.88109	1.83236	1.87068	1.80021	1.85629	1.85128	1.84423	1.84894	1.83012
SAMD14	2.54628	2.62262	2.72401	2.62234	2.67812	2.62924	2.65627	2.65432	2.6517	2.70464	2.61138	2.67698	2.66308	2.71141	2.6386	2.62646	2.68999	2.65103
MKS1	2.95032	2.80014	2.90695	2.85516	2.89855	2.96031	3.00812	3.08792	3.03104	3.0517	3.07932	2.97045	3.00491	3.05288	3.01155	2.91828	3.09248	2.9421
AKT1S1	2.39222	2.53026	2.58903	2.59806	2.55316	2.48259	2.43403	2.50512	2.57808	2.55311	2.55063	2.52575	2.50062	2.39821	2.54512	2.49629	2.45906	2.45334
PACS2	3.37021	3.30987	3.32933	3.39461	3.30716	3.31408	3.41171	3.32339	3.36616	3.32723	3.36035	3.34166	3.37806	3.36672	3.32267	3.35313	3.39344	3.39718
BIRC5	2.89394	2.82222	2.98268	2.87435	2.89716	2.92035	3.03651	2.97204	2.92722	2.92542	2.96071	3.02069	2.90104	2.94499	2.87687	2.92057	2.99754	2.89052
ESYT2	2.66755	2.66844	2.5798	2.63944	2.5191	2.54294	2.45467	2.56343	2.63665	2.66906	2.70122	2.61583	2.68627	2.66153	2.57865	2.65153	2.60359	2.46493
LRRC41	3.25359	3.16973	3.2542	3.32204	3.30984	3.29366	3.25692	3.24788	3.26049	3.25076	3.29936	3.26482	3.33721	3.25508	3.29585	3.34102	3.31419	3.22885
KLF6	3.51826	3.55411	3.6051	3.48097	3.58818	3.64454	3.61086	3.56188	3.54879	3.52474	3.64908	3.61483	3.65499	3.5769	3.61787	3.64553	3.58949	3.60579
IRGQ	3.25548	3.24827	3.323	3.27665	3.15862	3.20474	3.0997	3.12466	3.09396	3.16724	3.1403	3.12916	3.14754	3.11378	3.13591	3.13529	3.16032	3.13616
UCHL1	2.24571	2.26933	2.28836	2.21235	2.4561	2.44756	2.45879	2.35897	2.39404	2.36944	2.42202	2.36983	2.45597	2.47734	2.31272	2.40613	2.33785	2.35682
POLR2B	2.2426	1.95889	2.03132	2.10916	2.04404	1.9535	2.07192	2.16116	2.01827	2.12947	2.14908	2.03868	2.02523	2.12815	2.15673	2.0282	2.10337	2.14737
LINC02877	2.13129	2.01166	1.95335	1.82688	1.96806	1.97566	1.919	1.96024	2.02208	1.94962	2.0289	2.02739	1.95263	1.93268	2.07459	1.96723	1.99755	1.96055
CYTH2	2.76049	2.81805	2.74477	2.72762	2.58731	2.6225	2.53502	2.57418	2.68226	2.66206	2.599	2.60321	2.64278	2.66606	2.63217	2.69792	2.69538	2.60595
HNRNPM	2.79666	2.56334	2.63992	2.69019	2.70282	2.74305	2.63808	2.63602	2.65877	2.64331	2.67552	2.69462	2.69096	2.7009	2.64679	2.71265	2.73896	2.73911
MIR23AHG	2.92131	2.983	3.01061	3.03813	3.05738	2.95451	2.89945	2.95001	2.87709	2.88013	2.9574	3.00207	3.03832	2.87628	3.12011	3.17011	3.11696	3.08362
RBM18	2.74229	2.81777	2.86825	2.86675	2.83614	2.80148	2.80595	2.75679	2.83019	2.81399	2.78259	2.75771	2.88277	2.78957	2.7204	2.77404	2.81414	2.75964
SELENOW	3.37988	3.43809	3.44934	3.42215	3.46942	3.50112	3.46687	3.50082	3.48711	3.48124	3.48496	3.44934	3.50492	3.46641	3.45758	3.46328	3.458	3.43875
PSMB8-AS1	3.34043	3.3699	3.20862	3.26919	3.33854	3.32554	3.35979	3.36888	3.41601	3.38073	3.32936	3.33505	3.3442	3.36202	3.32092	3.35553	3.3512	3.34288
AKR1C1	2.45588	2.32423	2.26865	2.33154	2.29724	2.34763	2.33164	2.42268	2.34092	2.32954	2.34784	2.36154	2.35076	2.35822	2.35634	2.37643	2.30305	2.36783
THUMPD3-AS1	2.86436	2.69792	2.68755	2.71942	2.65148	2.67045	2.70726	2.64564	2.76683	2.7077	2.57966	2.7121	2.63229	2.50665	2.96391	3.03283	2.96262	2.99478
MICALL2	2.04958	1.87663	1.90627	2.01569	1.96481	2.08343	1.98105	1.99934	1.92567	1.92951	1.92922	1.95716	1.91457	1.93836	1.92261	1.89489	1.98336	1.97657
PDHA1	3.44816	3.4432	3.47347	3.48187	3.51311	3.47908	3.46962	3.55107	3.52705	3.49751	3.48042	3.48059	3.47004	3.52877	3.49649	3.48097	3.4912	3.49271
TOLLIP-DT	2.32711	2.34123	2.30387	2.43093	2.52803	2.4247	2.37026	2.50153	2.36465	2.45328	2.36281	2.39696	2.43771	2.38432	2.42756	2.52501	2.42081	2.42074
HEXD	3.10141	3.11672	3.03982	3.03604	3.1688	3.19418	3.11511	3.07504	3.12251	3.13213	3.11603	3.16987	3.19199	3.18398	3.11298	3.16719	3.08198	3.0882
LOC100507477	1.92487	2.05252	2.14456	2.05057	2.09615	2.03452	1.99498	2.05497	2.14077	2.03909	2.08432	2.07586	2.10257	1.9908	2.06761	2.08233	2.01207	2.06932
RNF207	2.98054	2.88682	2.89123	2.87246	2.79217	2.88625	2.94092	2.86712	2.7661	2.97353	2.89229	2.86091	2.86975	2.81636	2.94683	2.86841	2.85599	2.88288
TTC28-AS1	2.35964	2.35762	2.4536	2.39256	2.37475	2.43267	2.34489	2.39233	2.35999	2.36094	2.43068	2.44633	2.4819	2.40837	2.36606	2.41958	2.36352	2.37944
GLIDR	2.68371	2.6858	2.58472	2.62234	2.52168	2.78157	2.52774	2.91758	2.87568	2.8036	2.53675	2.64648	2.71177	2.80112	2.55751	2.70575	2.6815	2.67668
RPS24	2.96824	2.88325	2.91614	2.99088	2.74945	2.71937	2.60714	2.79527	2.80666	2.89324	2.5237	2.72098	2.66477	2.37441	3.06778	2.98727	2.97514	3.02912
ERVFRD-1	2.12936	1.91304	1.93018	1.84809	2.02856	2.05971	2.12305	2.10284	2.02633	2.10077	2.24906	2.06059	2.09065	2.11355	2.13873	2.00016	2.031	2.09771
LZTS2	2.84169	2.71945	2.72633	2.75558	2.98868	2.80098	2.99783	2.79495	2.80949	2.91937	2.88152	2.83788	2.90483	2.92042	2.89492	2.89714	2.87087	2.94791
PSMD6	1.97834	1.78217	1.83714	1.84898	1.88524	1.95078	1.88329	1.90729	1.91564	1.91865	1.79454	1.93428	1.93984	1.84834	2.01525	1.91917	1.98374	1.94204
PDSS2	2.87343	2.96039	2.88534	2.92937	3.06924	2.97014	3.03463	3.09854	3.03033	2.91493	3.033	2.97174	3.0315	3.03829	2.95569	2.95938	3.0427	2.95524
UBR5-DT	2.82958	2.88091	2.81372	2.74841	2.99155	2.91687	3.10201	3.04031	2.98494	2.95703	2.99003	2.92475	3.09022	3.07596	3.14581	3.09141	3.09981	3.10684
CUTALP	2.66028	2.72453	2.63491	2.53675	2.47196	2.67698	2.6152	2.59198	2.61057	2.74294	2.68999	2.64819	2.76656	2.5879	2.76798	2.61193	2.58349	2.72734
WWP1-AS1	2.24972	2.24621	2.15083	2.20819	2.26741	2.24006	2.17878	2.21186	2.27737	2.22721	2.21838	2.2795	2.22501	2.20718	2.27094	2.29005	2.23501	2.24364
MTSS2	2.09314	2.18292	2.17099	1.97945	2.04379	2.12894	2.09936	1.97707	2.04534	2.10621	2.05505	2.02131	1.99839	2.04651	1.97723	2.00572	2.09219	2.0158
DNM2	3.0011	2.84023	2.98364	2.95717	2.85588	2.86508	2.78171	2.87718	2.85099	2.87926	2.82328	2.83813	2.80928	2.76919	2.80876	2.8196	2.77802	2.72437
ADAM15	3.06111	2.97672	3.04207	3.07514	3.11555	3.17218	3.09903	3.08004	3.08599	3.09059	3.14199	3.15106	3.13414	3.13512	3.08513	3.15026	3.14588	3.13562
ANKRD36C	2.15025	2.31948	2.10782	2.23284	2.04319	2.1429	2.12769	2.24581	2.13227	2.17051	2.12995	2.11259	2.09128	2.13408	2.17038	2.10212	2.19741	2.17157
DCTN5	3.02029	2.81296	2.983	2.9831	2.90513	2.93703	2.73651	2.85577	2.88941	2.86167	2.75645	2.88898	2.90327	2.75015	2.81347	2.88924	2.78966	2.78769
ARMCX5	2.7838	2.59301	2.7971	2.42933	2.65893	2.63624	2.61946	2.74955	2.66191	2.68423	2.68492	2.69226	2.61116	2.64924	2.55016	2.6551	2.51354	2.53217
FRY	1.99452	2.12325	2.15102	1.92547	2.07802	2.03394	2.09377	2.02997	2.13527	2.21151	2.04332	2.08912	2.02451	2.0312	1.97989	2.05503	2.04502	1.99442
TCAIM	2.97078	3.01074	3.07749	3.05218	3.0885	2.97615	3.08766	3.02857	3.06221	2.96972	3.03387	2.9582	3.04176	3.08952	3.07865	2.98895	3.07387	3.05638
AGAP2-AS1	2.54439	2.49921	2.57532	2.74118	2.66794	2.61116	2.62383	2.61715	2.56676	2.56255	2.62013	2.61739	2.65251	2.79763	2.5461	2.53564	2.56393	2.56156
FAM120A	2.703	2.73711	2.79228	2.68114	2.74351	2.70049	2.68098	2.75578	2.74347	2.67839	2.70162	2.67874	2.6972	2.7265	2.67154	2.69711	2.66278	2.71148
PTCD2	3.14186	3.07504	3.12542	3.07444	3.15173	3.11858	3.14086	3.29119	3.20595	3.17667	3.15331	3.14435	3.0983	3.19256	3.15148	3.10815	3.11145	3.11784
ST7-AS1	2.04758	2.08256	2.19248	2.3257	2.23177	2.25617	2.25515	2.24275	2.24456	2.20659	2.27568	2.31036	2.24209	2.37433	2.21053	2.31179	2.28206	2.17067
GON4L	2.88528	2.85295	2.8578	2.81727	2.73995	2.79018	2.71635	2.65386	2.73718	2.78727	2.74762	2.76667	2.69812	2.6106	2.72667	2.7533	2.80979	2.73888
EXD3	2.18164	2.09199	2.01401	2.05724	2.21032	2.12394	2.19119	2.14468	2.08596	2.12236	2.1521	2.207	2.13449	2.18497	2.20951	2.21071	2.25172	2.13556
RPUSD3	3.11544	3.09002	3.01489	3.05649	3.07104	3.12551	3.06134	3.10485	3.16084	3.10276	3.11011	3.12769	3.11833	3.10179	2.97813	3.04105	3.01405	3.01194
CBX3	2.97734	2.80794	2.79927	2.90167	2.83256	2.62727	2.68695	2.83715	2.81368	2.75465	2.6418	2.7473	2.69756	2.50526	3.02335	2.95602	2.95079	2.96754
MIR1915HG	3.07875	2.9675	3.00682	3.08067	3.05042	3.07156	3.09826	3.05911	3.06182	3.04743	3.05964	3.10024	3.09487	3.11889	3.01577	3.04846	3.0437	3.06851
TSGA10	2.45871	2.16312	2.34003	2.48238	2.40158	2.29959	2.42195	2.35464	2.32792	2.37364	2.34801	2.28456	2.29138	2.3281	2.32452	2.30358	2.40944	2.4366
KIAA2013	2.84993	2.84014	2.93491	2.94923	2.84616	2.82736	2.7857	2.76199	2.81259	2.8207	2.81355	2.7856	2.81188	2.82498	2.8198	2.86591	2.83174	2.82834
HUNK	1.82882	1.8531	1.93968	1.98694	2.04312	2.07009	2.04938	2.11116	2.07967	2.05145	2.19519	2.15427	2.12392	2.03308	2.02451	2.0959	2.01626	2.04891
VIM	2.07426	2.0429	1.90113	1.95915	1.96894	2.02064	1.90057	1.91587	2.00609	2.17439	2.05032	2.16561	2.15277	2.01885	2.26902	1.97546	2.15052	1.96538
PRKCA-AS1	1.98822	2.00715	1.91081	1.93531	1.72527	1.82437	1.82565	1.84605	1.82896	1.75925	1.87209	1.81336	1.79169	1.85757	1.83945	1.81409	1.78425	1.84881
MIR205HG	2.14755	2.23799	2.03226	2.2962	2.05769	2.10728	2.11691	2.0923	2.08734	2.08044	2.09754	1.98902	2.08227	2.11495	2.00328	2.06383	2.1175	2.1184
[truncated: 18,863 more rows]

## Sheet: 2、WGCNA
id	Control1	Control2	Control3	Control4	CTEPH1	CTEPH2	CTEPH3	CTEPH4	CTEPH5	CTEPH6	CTEPH7	CTEPH8	CTEPH9	CTEPH10	CTEPH11	CTEPH12	CTEPH13	CTEPH14
PIGX	2.99744	3.14986	3.0439	3.07741	3.17073	3.16422	3.14217	3.09882	3.11766	3.16907	3.17122	3.09813	3.17558	3.15269	3.19327	3.12251	3.08787	3.12344
PTPRC	1.82089	1.9055	1.95481	1.97442	2.06231	1.98641	1.91233	1.85364	1.99925	1.85364	1.91626	1.90367	1.8876	1.88259	1.93754	1.85489	1.93789	1.99537
CDC42SE2	3.52043	3.49875	3.49448	3.45463	3.50082	3.46803	3.48522	3.44978	3.47635	3.49649	3.54142	3.49175	3.51093	3.47783	3.46158	3.48542	3.50273	3.49978
UHMK1	3.0563	3.0961	3.06049	3.04501	3.00837	3.00368	2.99687	2.95586	3.00461	3.01192	3.0142	3.02689	2.97226	2.96181	2.98217	2.94653	3.01848	2.94863
PPP1R3B	2.13019	2.0686	2.0629	2.24506	2.14657	2.13591	2.16894	2.10769	2.10453	2.0694	2.12709	2.12338	2.10986	2.09348	2.07922	2.15137	2.17455	2.13662
USP28	2.61954	2.94017	2.80036	2.80353	3.09422	3.01094	3.05302	2.98745	3.04257	2.9882	2.98382	3.04974	3.01314	3.02979	3.05684	3.08594	3.10732	3.08549
SLC2A13	1.87822	2.05282	1.8798	1.86954	2.04592	1.9071	2.03492	1.8992	1.92057	1.91919	1.92033	2.17897	2.00061	1.96519	2.13178	2.07265	2.01301	1.98339
WWP2	2.71971	2.73668	2.62841	2.64712	2.28988	2.35491	2.36653	2.45211	2.56327	2.6107	2.28633	2.39811	2.36762	2.33678	2.36239	2.46659	2.45247	2.58517
ZMYM6	2.6884	2.56628	2.89985	2.85472	2.55371	2.38634	2.37589	2.39776	2.5121	2.47916	2.43667	2.61191	2.48566	2.4819	2.48703	2.4507	2.4309	2.44086
SDCCAG8	2.71382	2.70896	2.69575	2.73812	2.94215	2.9566	3.02693	2.81475	2.93133	2.78665	2.89408	2.88067	3.00356	2.98364	2.87264	2.90278	2.82056	2.87527
DSG2	3.05724	2.91136	3.00263	2.90102	2.7361	2.65807	2.7888	2.72592	2.98678	2.9225	3.02473	2.72977	2.32813	2.79924	2.82165	2.60556	2.60693	2.67642
KBTBD6	2.58839	2.82944	2.80932	2.72087	2.59719	2.46565	2.60966	2.63389	2.5743	2.69123	2.58323	2.58515	2.57634	2.57442	2.77993	2.68154	2.74467	2.73012
MAB21L3	2.96582	2.71265	2.53967	2.57363	1.83263	2.06354	2.35085	2.26443	2.52742	2.04235	2.35982	1.79235	1.94305	1.99431	2.31616	1.96135	2.41962	2.02152
FBXL18	2.96848	2.94791	2.9765	3.0581	3.00938	2.98477	3.04781	2.99978	2.98327	2.9335	3.03129	3.04454	2.9917	3.07306	2.95501	3.00077	3.00301	3.02064
MFSD2A	2.54202	2.37989	2.45874	2.60199	2.56116	2.53917	2.51498	2.60804	2.47475	2.5036	2.50219	2.57943	2.53551	2.51488	2.56324	2.54146	2.58902	2.52042
ATM	2.31489	2.37683	2.39694	2.23915	2.27737	2.37209	2.33788	2.28232	2.37361	2.34283	2.20458	2.34063	2.33726	2.38155	2.41905	2.33983	2.32057	2.2979
NPHP3	2.18424	2.03893	2.23041	2.13583	2.18631	2.08606	2.05385	1.98424	2.02091	2.07784	2.1273	2.12427	2.0928	2.07563	2.15366	2.13367	2.07115	2.11885
TFAP2B	2.27559	2.58349	2.09306	2.07665	2.08213	2.1073	1.99835	2.04483	2.03097	2.09503	2.06126	1.98389	2.0824	2.02839	2.02815	2.1038	1.99156	2.02572
MUC19	3.11006	3.06214	3.04346	3.12856	2.49878	2.86798	2.94469	2.89923	2.79788	3.0568	2.62275	2.81805	2.76792	2.82898	2.88951	2.93632	2.86017	2.95909
LINC00304	2.42413	2.62802	2.79458	2.98758	2.58666	2.43875	2.29328	2.54049	2.38022	2.38773	2.4762	2.45124	2.42924	2.56273	2.27782	2.5357	2.33624	2.3236
MBNL2	2.18234	2.1723	2.27198	2.32966	2.40615	2.37142	2.42438	2.40819	2.40523	2.44647	2.46014	2.35899	2.40251	2.4066	2.44921	2.48314	2.40879	2.46902
ZNF644	2.99019	3.1025	3.09287	3.03246	2.80527	2.81384	2.80149	2.75256	2.81999	2.81896	2.8202	2.86862	2.86473	2.79101	2.97734	2.95941	2.96229	2.99152
FAM76B	2.89119	2.89333	2.95254	2.94508	3.11472	3.25882	3.332	3.28499	3.28342	3.29354	3.28803	3.25026	3.21691	3.29245	3.20281	3.22097	3.24175	3.2142
AJUBA	2.39546	2.50964	2.22251	2.3756	2.69168	2.67495	2.78648	2.48841	2.82993	2.13309	2.44978	2.25377	2.79895	2.78787	2.78817	2.56072	2.87394	2.42108
EXOSC6	3.24582	3.12685	3.16342	3.27917	3.15672	3.16997	3.20763	3.18683	3.17809	3.2422	3.18005	3.2129	3.20197	3.20071	3.18387	3.17742	3.17278	3.18864
RHOB	2.42042	2.81775	2.41053	2.66964	2.29969	2.2926	2.34853	2.35288	2.31157	2.41296	2.31605	2.28854	2.27872	2.34792	2.30626	2.22292	2.28641	2.23063
USB1	3.17948	3.17637	3.23014	3.03246	2.92418	2.97381	2.96071	2.93745	2.87656	3.08922	2.95019	2.95637	2.85449	2.9093	2.97454	2.95187	2.94434	2.91259
FRMD4A	1.85017	2.10265	2.19561	2.1346	2.29794	2.22575	2.10711	2.13478	2.15774	2.06884	2.05904	2.13065	2.1543	2.1888	2.19025	2.15904	2.15795	2.03115
DCAF8	2.94464	2.94281	2.99533	2.95347	2.57299	2.75837	2.52239	2.67342	2.67972	2.8204	2.66153	2.71888	2.63224	2.57255	2.62953	2.54813	2.56282	2.48977
ULK2	2.65601	2.44723	2.52435	2.67419	2.32665	2.21178	2.41063	2.50751	2.37139	2.31007	2.3183	2.34597	2.35176	2.20181	2.27026	2.2381	2.29629	2.28351
PTPRO	2.06847	2.07303	2.28305	1.99194	2.10773	2.15769	2.10813	2.1619	2.10916	2.10056	2.14693	2.08051	2.14397	2.08821	1.9894	2.09374	2.09371	2.10427
TK1	3.47131	3.34665	3.34679	3.40119	3.48826	3.46227	3.52273	3.48718	3.53075	3.36373	3.48426	3.47395	3.47228	3.48738	3.5133	3.47582	3.50284	3.48386
HILPDA	3.07764	3.13004	3.34656	3.32138	3.77621	3.61398	3.72753	3.5768	3.36632	3.25816	3.60886	3.42358	3.80622	3.72558	3.69405	3.73193	3.80823	3.72414
CRTAP	2.92088	3.1587	2.9093	2.99129	3.20479	3.23865	3.25902	3.04315	3.02441	3.22231	3.21445	3.2103	3.22667	3.18	3.2579	3.2238	3.21635	3.27569
ATF6B	2.80442	2.70797	2.81964	2.75844	2.9166	2.92452	2.9571	2.91125	3.00567	2.94192	2.97563	2.91394	2.97525	2.91049	2.95284	2.96664	2.98292	3.02019
RBM8A	2.82056	2.70547	2.64264	2.77257	2.6758	2.70584	2.63817	2.65679	2.72088	2.6429	2.63303	2.73157	2.71374	2.60588	2.75614	2.8422	2.76431	2.81267
ASTN2	2.08048	2.03693	2.00823	2.01657	2.05445	2.07311	2.19163	2.10273	2.17857	2.06838	2.10971	2.08254	2.07909	2.18888	2.19102	2.12154	2.21166	2.08799
MCTP2	2.16437	2.3203	2.03181	1.95915	2.41459	2.23412	2.37592	2.23267	2.1549	2.18704	2.4378	2.27035	2.44919	2.53499	2.56235	2.29735	2.45696	2.22515
USP36	2.49655	2.19631	2.38624	2.16226	2.23377	2.20641	2.27872	2.24672	2.21287	2.17488	2.29029	2.15758	2.19152	2.14816	2.21159	2.27192	2.22906	2.18339
CMAHP	1.92044	1.9573	2.08072	2.04889	1.96638	1.90196	1.91373	1.95616	1.99507	1.92696	1.8923	1.92721	1.99839	1.94368	2.04595	1.94666	1.93025	1.95908
CSPP1	2.73054	2.7219	2.85371	2.73321	2.52526	2.4645	2.42984	2.60771	2.57027	2.60735	2.51596	2.56437	2.48741	2.59443	2.51934	2.50363	2.39674	2.52642
PTGS2	2.28604	1.89071	2.12429	1.95915	1.81455	1.93547	1.91138	1.81609	2.12869	1.8483	2.01525	1.85762	1.80263	1.91226	1.86589	2.03696	1.76496	1.87142
CCNG2	2.71876	2.59328	2.71945	2.66017	2.62278	2.64799	2.66815	2.61341	2.60136	2.60837	2.65041	2.58614	2.68977	2.62153	2.58426	2.68109	2.65752	2.59869
LPGAT1	3.14203	3.21745	3.33415	3.10441	3.06281	2.97226	3.18947	3.0971	3.1299	3.32487	2.97667	2.98067	3.05225	3.11441	3.04531	3.05103	3.12618	3.1449
CACNB2	2.5703	2.56227	2.55829	2.39109	2.41394	2.35019	2.55172	2.37228	2.39828	2.48848	2.42393	2.36169	2.42213	2.48916	2.54476	2.39918	2.40241	2.44762
ADGRA3	1.99194	1.74849	1.87137	1.86967	1.83845	1.75937	1.86175	1.78944	1.87633	1.84414	1.90728	1.90873	1.89913	1.896	1.7973	1.8682	1.85646	1.79454
KIF26B	2.35755	2.31487	2.38891	2.44403	2.35621	2.38286	2.42766	2.41205	2.32266	2.3741	2.39239	2.40671	2.39396	2.46678	2.37048	2.32788	2.38882	2.42147
ITGB2	3.32174	3.39703	3.31905	3.32905	3.51678	3.506	3.50524	3.40656	3.49264	3.38848	3.52742	3.45082	3.50103	3.52734	3.49271	3.49614	3.46771	3.43963
LARP4	3.09519	3.03822	3.14201	3.12711	2.88478	3.00008	2.85801	3.01938	2.95928	2.96125	2.97256	3.01199	2.88262	2.89366	2.86436	2.90926	2.87677	2.87403
CCNL1	3.39496	3.3765	3.38958	3.38944	3.41956	3.40833	3.35927	3.3433	3.36863	3.3442	3.39808	3.40636	3.43645	3.32407	3.41506	3.47131	3.42328	3.44411
IFIH1	3.11743	3.28985	3.2854	3.07783	3.156	3.16852	3.1819	3.10355	3.11013	3.22242	3.25239	3.15093	3.21579	3.25314	3.15808	3.1107	3.13473	3.10342
BTBD7	3.0853	3.07426	3.08411	3.01125	3.03101	3.04424	3.0004	2.94104	2.94776	2.9711	3.01216	3.0153	3.05989	2.93708	3.04063	3.06296	2.98878	2.97545
SPEN	2.84762	2.82965	2.83338	2.64551	2.52805	2.69026	2.53084	2.51443	2.60041	2.56964	2.6219	2.66208	2.59985	2.55946	2.56473	2.69253	2.69503	2.57275
RPAIN	2.5153	2.49027	2.3711	2.32261	2.42683	2.38075	2.28962	2.33174	2.48503	2.48519	2.17193	2.29683	2.43429	2.23527	2.76713	2.64388	2.60393	2.71525
LINC00847	2.90845	2.96308	2.9122	2.97692	3.10045	3.12924	3.15728	3.0869	3.09511	3.14779	3.07681	3.12416	3.19038	3.08906	3.10732	3.16375	3.14022	3.15847
RNASET2	2.24779	2.25539	2.3925	2.35591	2.83064	2.24058	2.73582	2.48103	2.44472	2.35396	2.37438	2.26348	2.74581	2.61234	2.91002	2.51968	3.08746	2.66495
CLEC2B	2.06838	2.41775	2.67944	1.87411	2.34805	2.47391	2.08543	2.27302	2.09757	2.08883	2.62119	2.51905	2.8648	2.35976	2.77415	2.19942	2.18446	2.15379
FILIP1	2.14473	2.49477	2.01005	1.81381	1.8887	1.73165	1.98169	1.87367	1.97042	2.43699	1.86381	1.83951	1.89249	1.8933	2.02689	1.83287	1.86699	1.79955
KDM4C	2.31096	2.41278	2.54554	2.37761	2.28502	2.17115	2.34699	2.37094	2.2528	2.26849	2.39607	2.25817	2.4001	2.38812	2.47356	2.15766	2.25944	2.36663
EML4	2.3376	2.36749	2.55286	2.39772	2.33154	2.32511	2.24652	2.38372	2.27716	2.37744	2.22068	2.36369	2.27008	2.32555	2.37796	2.37265	2.30591	2.35833
HMMR-AS1	2.48407	2.38043	2.30946	2.33338	2.49952	2.48643	2.76711	2.72674	2.69785	2.6946	2.65067	2.64748	2.58637	2.66382	2.70021	2.57982	2.60771	2.66409
YEATS2	2.86483	2.80527	2.8781	2.98805	3.12451	3.03972	3.11029	3.08024	3.03701	2.80522	3.06503	2.83591	2.94236	3.06065	2.96337	3.08242	2.98646	2.93401
PLD1	2.29624	2.29823	2.50562	2.05037	2.11732	2.06972	2.19945	2.07098	2.0944	2.52249	2.036	2.0239	2.14391	2.25653	2.42868	2.07098	2.26757	2.05679
GATM	1.88881	2.06542	1.87481	1.80617	1.86698	1.85967	1.80086	1.80238	1.87741	1.86493	1.85484	1.89977	1.84452	1.84079	1.89928	1.91407	1.96606	1.86817
KIAA0895L	2.82777	2.83744	2.95751	2.89903	3.12903	3.10015	3.05834	3.0362	3.09624	2.98487	3.06529	3.06336	3.12147	3.08318	3.12303	3.11735	3.13508	3.13799
NUDCD2	2.8311	2.79233	2.69906	2.75196	2.68776	2.66193	2.64835	2.73805	2.73647	2.74937	2.71893	2.68335	2.77421	2.71841	2.70899	2.71193	2.72651	2.75262
PLXNA1	2.6274	2.63481	2.65465	2.7225	2.63616	2.63149	2.5826	2.5561	2.58052	2.63719	2.599	2.6044	2.66512	2.6391	2.60649	2.58745	2.66328	2.58017
GOLM1	2.52315	2.4761	2.48423	2.52791	2.46677	2.40908	2.36358	2.44737	2.50024	2.44305	2.49171	2.47042	2.39954	2.40073	2.41633	2.44063	2.4553	2.44296
HOOK3	1.90876	1.90635	1.93301	1.95323	1.99583	1.99806	2.13641	2.04972	1.97458	2.03483	2.09479	2.03982	2.12026	2.00407	2.09364	1.97458	2.04887	1.96442
UACA	1.87211	1.86192	1.92806	1.95335	1.98957	1.96018	1.98853	1.97936	1.94254	1.93672	1.99359	1.97796	1.91134	1.99525	2.02918	2.01056	1.98429	2.01339
PGK1	2.11019	2.32995	2.46487	2.33026	2.55507	2.34648	2.43755	2.43459	2.35008	2.12274	2.43905	2.26175	2.56255	2.2832	2.36869	2.26768	2.55054	2.35488
KPNA4	1.85505	1.95102	1.872	2.05126	1.93618	1.89818	2.08909	1.88774	1.99645	1.90145	1.8984	1.90287	1.91648	1.98389	1.94895	2.00923	2.00142	1.93052
MALAT1	3.45416	3.57038	3.4521	3.54624	3.69107	3.65701	3.55989	3.57139	3.49513	3.54246	3.53715	3.65581	3.55264	3.42989	3.61847	3.64908	3.52751	3.66452
ZNF252P	2.51924	2.4153	2.57612	2.3746	2.21012	2.4137	2.27401	2.3506	2.40203	2.31149	2.32617	2.31655	2.42792	2.18959	2.2754	2.33758	2.26993	2.29267
NOL3	2.39097	2.45551	2.58485	2.59025	2.75997	2.66052	2.73967	2.58347	2.65965	2.41005	2.60977	2.67637	2.75161	2.68751	2.88349	2.89716	2.84881	2.88022
SMCHD1	2.83504	2.95505	2.9807	2.91304	2.93088	2.83913	2.84109	2.8624	2.8527	2.80119	2.8034	2.98603	2.7682	2.73041	2.77981	2.82201	2.79757	2.84904
AP2A1	2.51608	2.54309	2.44826	2.54413	2.49545	2.5381	2.48679	2.59053	2.49355	2.61653	2.57959	2.54177	2.5545	2.58249	2.58029	2.68771	2.52197	2.60478
CARMIL1	2.14117	2.22319	1.99932	1.88942	1.99191	1.93634	2.055	2.04206	2.10953	1.99697	2.10003	2.0028	1.92129	2.03968	2.08137	1.98129	2.13489	2.02572
BCL11A	2.75618	2.64755	2.58586	2.62718	2.55147	2.544	2.72011	2.69364	2.69556	2.5424	2.56509	2.587	2.64287	2.55121	2.74669	2.66029	2.65973	2.76361
HSDL2	1.82478	2.04369	1.93968	1.96357	2.18949	1.80128	1.85284	1.89653	2.12931	1.87786	1.90665	2.1644	1.86726	2.13485	2.1603	2.11242	2.25026	2.26306
TTLL11	2.42762	2.3049	2.51424	2.38353	2.42845	2.39389	2.4614	2.41332	2.43705	2.36237	2.36528	2.36314	2.42924	2.44026	2.33695	2.37007	2.42751	2.43085
C16orf54	2.97246	3.25026	2.92804	2.99124	3.33208	3.36466	3.24853	3.16088	3.33049	3.24885	3.36223	3.3871	3.34954	3.30587	3.2716	3.38773	3.28478	3.39777
ZC3H12C	1.93833	2.11433	2.35752	2.07964	2.20299	2.01899	2.1094	1.98302	1.97083	1.86175	2.0509	2.03946	1.9027	2.13548	2.22525	1.9431	2.02944	1.95596
MDFIC	3.02681	3.14683	3.21527	3.30425	3.26564	3.19779	3.13683	3.19438	3.15315	3.09978	3.22466	3.19217	3.22567	3.2113	3.06251	3.15383	3.14337	3.09942
BTG1	2.28343	2.13701	2.37744	2.3315	2.67234	2.61354	2.81167	2.71469	2.63428	2.81803	2.86552	2.61505	2.92668	2.87696	2.48143	2.39522	2.42903	2.39788
SFXN3	2.68022	2.80323	2.82867	2.8521	2.9956	2.95678	2.84963	2.77631	2.83832	2.86966	2.84836	2.89366	2.93189	2.45908	2.90744	2.94491	3.00105	2.96729
HIP1	1.87541	1.98369	2.08154	2.03567	1.98829	2.01166	1.96457	1.98129	1.96974	1.94111	1.99581	1.97248	2.03722	1.97681	1.96957	2.02625	2.00059	1.95143
ARHGEF1	2.65274	2.76022	2.67024	2.76156	2.93358	2.8982	2.91474	2.98947	2.88636	2.95258	2.91654	2.91123	2.95606	2.94331	2.83997	2.92709	2.91874	2.95178
PLEKHA8	2.11933	2.10142	2.12081	1.88932	2.09998	2.21533	2.05272	2.11455	2.12022	2.08462	2.05261	2.05368	2.14552	2.01577	2.26195	1.94601	2.14063	1.99994
ZNF677	2.71293	2.9352	2.88076	2.30323	2.30636	2.4796	2.60008	2.3504	2.17989	2.52004	2.32807	2.42391	2.50119	2.56646	2.47004	2.65071	2.45851	2.58474
ALG5	1.83319	1.89722	1.92672	1.81863	1.91315	1.98896	1.89335	1.93166	2.06979	1.95843	2.0069	1.96056	2.02187	1.99305	1.91373	1.91457	1.91938	1.96138
DLGAP1	2.03041	2.22892	1.99446	1.83674	1.85152	1.92659	1.85728	1.90704	1.90799	1.9218	1.925	1.84921	1.87362	1.85932	1.82253	1.94803	1.8207	1.83274
CDKAL1	2.24962	1.83583	1.91252	1.8987	2.20333	1.89575	2.0104	1.93035	1.92242	1.90488	2.06954	1.86687	1.97664	1.98679	2.06605	1.87834	1.968	2.05392
DNASE1L3	2.43533	2.33766	2.54864	2.64034	2.49425	2.50029	2.46591	2.4457	2.56835	2.5456	2.46142	2.42603	2.49946	2.5432	2.47364	2.52385	2.47421	2.48638
ARAP2	2.21235	2.17598	2.19709	2.19627	2.14017	2.14573	2.12325	2.18728	2.20326	2.15132	2.19226	2.12545	2.14439	2.2122	2.17078	2.15935	2.14093	2.1606
RCBTB2	2.2382	1.96454	2.13737	2.00078	2.06924	2.08603	2.1384	2.05824	2.13791	2.06646	2.0868	2.07167	2.0629	2.09107	2.0957	2.06396	2.11358	2.12709
HS3ST3B1	2.72263	2.72645	2.87292	2.76652	2.70414	2.666	2.68414	2.64648	2.67151	2.66295	2.72274	2.70006	2.73547	2.71758	2.62278	2.69293	2.6829	2.67409
TEX9	2.43692	2.45562	2.4854	2.94312	2.72114	2.49711	2.6617	2.72133	2.69799	2.5023	2.69379	2.53065	2.69722	2.68817	2.68208	2.64718	2.71977	2.61428
PIEZO2	2.64685	2.81708	2.90893	2.84701	2.60368	2.58714	2.69496	2.85796	2.60627	2.81618	2.68112	2.5974	2.63513	2.629	2.60633	2.60205	2.61138	2.63586
METTL15	2.36394	2.40143	2.46991	2.41018	2.55432	2.47438	2.39322	2.52314	2.40757	2.43559	2.43465	2.38423	2.50062	2.62142	2.5611	2.44185	2.4826	2.43636
ZNF292	1.77592	1.88266	1.96002	1.75404	1.74361	1.79307	1.97157	1.962	1.85577	1.94166	1.85257	1.80978	2.02886	1.88184	2.06897	1.95363	1.95761	1.88456
ITGB8	2.01491	2.42721	2.10465	2.14905	2.13836	2.15136	2.18188	2.11689	2.13965	2.18344	2.13941	2.1563	2.08909	2.08439	2.43585	2.21051	2.16084	2.15559
TBC1D8B	2.14935	2.10282	2.13091	2.18502	2.44947	2.33799	2.18631	2.39549	2.4798	2.23814	2.20148	2.24921	2.25981	2.52566	2.21159	2.42939	2.42502	2.29123
FCRL2	2.45143	2.76162	2.73273	2.43373	2.97021	3.10352	2.91914	2.65437	2.53909	2.96508	3.131	2.91664	3.16686	3.04274	2.584	2.76747	2.86255	2.33428
CAST	2.17027	2.21582	2.25316	2.1664	2.12925	2.1234	2.11571	2.15831	2.13474	2.12062	2.22729	2.12415	2.07173	2.15188	2.1531	2.17285	2.11552	2.12773
LINC01619	3.00808	2.7219	2.84894	2.44798	2.21086	2.46195	2.45945	2.41596	2.30663	2.53244	2.47456	2.28263	2.50175	2.66524	2.84233	2.54074	2.69795	2.53546
MGA	1.84805	1.77412	1.79413	1.90658	1.74666	1.80456	1.86786	1.79628	1.76909	1.77281	1.75866	1.85012	1.72065	1.74398	1.90968	1.86402	1.84462	1.90394
MROH1	1.80931	1.77567	1.74136	1.80765	1.86598	1.90012	1.79879	1.85073	1.81858	1.79161	1.8207	1.81466	1.83821	1.81197	1.84839	1.86839	1.92288	1.86376
ZGRF1	1.98444	1.98683	1.91699	2.01185	2.15669	2.07228	2.03725	2.02543	2.07779	2.05169	1.98999	2.09998	2.05259	2.11296	2.21868	2.02358	2.07529	1.99405
LMO3	2.06393	2.00513	1.76865	1.94072	1.94085	1.90078	2.02061	1.96451	1.92947	2.00667	1.93696	1.88436	1.97933	1.90495	1.94534	1.98675	1.93978	1.89977
SBF2-AS1	2.26138	2.19519	2.23031	2.24171	2.20336	2.2213	2.24801	2.17108	2.13817	2.21506	2.21429	2.28874	2.22472	2.16582	2.21749	2.16122	2.30105	2.13127
ZNF160	2.29226	2.13585	2.16247	2.36789	2.30981	2.22301	2.40198	2.28532	2.35596	2.3123	2.27469	2.29831	2.27317	2.30698	2.38166	2.34542	2.44377	2.33258
PNN	3.00195	2.96972	2.98119	3.04237	3.11298	3.15315	3.23258	3.20235	3.17733	3.23136	3.18336	3.18529	3.08483	3.13367	3.18644	3.18008	3.1939	3.20436
RNF103	2.33409	2.63571	2.42629	2.37199	2.84044	2.96814	2.60257	2.57695	2.63764	2.61557	2.79132	2.98627	2.7861	2.47608	2.58365	2.73071	2.56487	2.62025
SERPINE1	1.93761	1.86285	1.89521	1.93718	1.92884	1.92376	1.93025	1.95625	1.87791	1.91097	1.98512	1.95795	1.97808	2.0053	1.9468	1.91501	1.90614	1.96575
WASIR2	2.11933	2.17134	2.2686	2.2076	2.52601	2.07418	2.60433	2.68295	2.50672	2.35559	2.3873	2.06561	2.12605	2.77484	2.37478	2.67027	2.94956	2.62757
IQGAP3	2.25974	2.10117	2.11167	2.10386	2.03589	2.11761	2.12981	2.04053	2.08633	2.05738	2.10506	2.02737	2.07534	2.11729	2.08715	2.10149	2.09964	2.12859
EML2-AS1	2.94742	2.58906	2.75012	2.50551	2.76845	3.14086	3.03653	2.70221	2.92926	2.64838	2.94394	3.01464	2.98875	3.03653	2.75853	2.7923	3.15089	2.91416
F2R	2.84898	2.8526	2.88984	2.88446	3.04335	2.92906	2.91455	2.82002	3.01295	2.88908	2.91357	2.95761	2.97236	2.99598	2.87504	2.90539	2.8958	2.88799
ATP8A1	1.98169	1.9965	2.05394	2.02469	1.98493	1.9857	1.95866	1.93176	2.02798	2.06393	1.90479	1.90525	1.93172	2.01128	1.98291	1.89836	2.06045	2.04287
STK4	2.6041	2.59486	2.57596	2.55455	2.38364	2.45527	2.30401	2.41723	2.42138	2.51527	2.42946	2.55979	2.53487	2.36167	2.45073	2.34336	2.46205	2.36334
SCAF11	2.02771	2.2098	2.07201	2.24789	2.03085	2.01511	2.06897	1.97617	2.10418	2.18437	2.0485	1.84433	2.05691	1.96305	2.35994	2.31528	2.35976	2.48374
RPS11	3.9245	3.92593	3.92388	3.92799	3.92243	3.92041	3.92593	3.91911	3.92623	3.92243	3.9222	3.92041	3.92145	3.9257	3.91078	3.91586	3.9229	3.9222
RPL14	3.83256	3.81994	3.84231	3.85327	3.83204	3.81429	3.85404	3.83204	3.82734	3.84473	3.8186	3.80912	3.83924	3.85221	3.84363	3.84039	3.85221	3.84838
HSP90B1	3.73698	3.76863	3.73567	3.72591	3.78362	3.80344	3.64855	3.72944	3.72154	3.70847	3.78194	3.81213	3.74414	3.69674	3.67397	3.74358	3.69866	3.716
APP	2.74213	3.21039	3.05967	3.18546	3.2823	3.29505	3.06863	3.32138	3.20242	3.30613	3.26746	3.14986	3.31013	3.36863	3.3093	3.30731	3.27804	3.23571
MAT2A	3.5965	3.58078	3.64855	3.69638	3.43815	3.50982	3.41085	3.48437	3.48139	3.52933	3.45365	3.51613	3.43621	3.42253	3.4775	3.49222	3.43991	3.49547
ZYX	3.19805	3.08901	3.26141	3.11714	3.00738	2.97128	2.94369	2.96305	2.97434	3.05858	2.98917	2.96795	2.98435	2.94386	3.00213	2.98673	2.93427	3.01006
EPAS1	3.23348	2.8493	3.0588	2.98456	2.61591	2.6732	2.62488	2.48421	2.80052	2.82993	2.75757	2.97407	2.70261	2.79999	3.1084	2.65324	2.88518	2.54813
RPLP2	2.72875	2.65193	2.58287	2.64416	2.81901	2.8989	3.02307	2.94291	2.95855	3.0018	2.99052	2.89467	2.93369	2.81918	2.88518	2.87673	2.95254	2.9676
PSME3	3.46956	3.4209	3.45007	3.45435	3.32178	3.35538	3.30202	3.41032	3.36388	3.39644	3.34585	3.37534	3.26759	3.3517	3.36234	3.30353	3.30626	3.29606
ADD3	3.41089	3.4958	3.31478	3.29155	3.47587	3.4912	3.57519	3.39992	3.54583	3.39254	3.48393	3.47111	3.50586	3.52889	3.57708	3.5737	3.54479	3.59105
SON	3.38443	3.4287	3.41894	3.2732	3.22556	3.30021	3.17667	3.19864	3.17596	3.18476	3.23846	3.27764	3.22634	3.10197	3.14053	3.20789	3.18692	3.23073
NMT1	3.54445	3.47508	3.51417	3.50711	3.49379	3.48639	3.50498	3.52925	3.51452	3.47721	3.47551	3.47432	3.48618	3.51511	3.5046	3.4912	3.53239	3.49326
YBX3	3.64667	3.64218	3.68326	3.64505	3.67326	3.66422	3.68546	3.69988	3.67986	3.64032	3.66528	3.65986	3.65105	3.69618	3.7245	3.64728	3.65377	3.69774
ARHGDIA	3.22912	3.17511	3.21159	3.17111	3.13088	3.16036	3.08146	3.09655	3.14378	3.12963	3.11047	3.12633	3.04577	3.03387	3.09166	3.09737	3.12272	3.09253
PLS3	2.42359	2.98917	2.33712	3.44546	2.04021	2.14536	1.98075	2.45311	2.04102	2.90917	1.8351	1.95421	2.1013	3.1565	2.97023	2.02352	2.13641	2.16119
ENO1	3.84534	3.82403	3.83667	3.8442	3.8604	3.83581	3.86801	3.8442	3.85928	3.78962	3.84838	3.81923	3.8442	3.86574	3.87218	3.84473	3.88017	3.86348
PSMA5	3.71004	3.68273	3.66946	3.64393	3.63339	3.67798	3.60429	3.65842	3.65732	3.68521	3.66116	3.68446	3.62263	3.63289	3.6581	3.64001	3.62824	3.6137
WSB1	2.8998	2.85667	3.00036	2.96798	3.357	3.18956	3.35064	3.21337	3.24343	3.05179	3.27367	3.15786	3.32262	3.38371	3.32702	3.3647	3.37852	3.3421
CST3	3.2565	3.37659	3.21431	3.15562	3.19711	3.06642	3.00368	3.09402	3.1097	3.00544	3.10282	3.10323	2.85962	3.13365	3.15587	2.99486	3.07083	3.16136
IVNS1ABP	3.11907	3.12363	3.143	3.08162	3.23029	3.27191	3.352	3.2565	3.25989	3.30316	3.22052	3.1914	3.39335	3.24355	3.34601	3.32796	3.37644	3.22725
RPL37A	3.94951	3.9535	3.96117	3.95776	3.94698	3.94698	3.9455	3.95195	3.94698	3.95195	3.93673	3.9478	3.95271	3.95529	3.95271	3.94876	3.95881	3.94396
JUN	3.44018	3.53625	3.55065	3.54063	3.46997	3.53896	3.41732	3.29059	3.31935	3.37111	3.49839	3.50837	3.54831	3.38168	3.4112	3.42446	3.40158	3.37427
CTSC	3.65963	3.59025	3.48212	3.56671	3.36234	3.44934	3.49193	3.62382	3.50439	3.62485	3.47206	3.4807	3.42971	3.43506	3.52828	3.44858	3.46579	3.52112
FSCN1	3.48639	3.55915	3.59798	3.47088	3.35771	3.40113	3.47075	3.27861	3.08623	3.41005	3.42053	3.41157	3.39048	3.3303	3.27156	3.37829	3.38073	3.39213
TPD52	3.42962	3.43506	3.35724	3.34637	3.55735	3.54258	3.5029	3.49314	3.53163	3.48207	3.54542	3.55422	3.52811	3.50103	3.49628	3.52724	3.48542	3.47644
EGR1	2.62472	2.66865	2.62844	2.78966	3.23125	3.08341	2.95665	2.97683	2.85966	2.80164	2.98348	2.94192	3.24255	3.02113	2.83283	2.89081	3.02093	2.86202
PGRMC2	2.84861	3.03663	3.07936	3.07163	3.22975	3.22157	3.16246	3.20281	3.16448	3.13562	3.1799	3.25008	3.24182	3.21221	3.11918	3.18647	3.12793	3.18376
PPP1R10	3.00397	3.01634	3.0424	3.11858	2.93071	2.91186	2.85062	2.91186	2.88308	2.90104	2.91249	2.94215	2.84117	2.85207	2.85092	2.89637	2.8541	2.89919
EPB41L2	3.30227	3.16094	3.12235	3.14175	3.26341	3.2412	3.29262	3.25114	3.29883	3.22615	3.26911	3.19048	3.22066	3.28645	3.34149	3.2554	3.26889	3.28993
MYOF	2.81047	2.79052	2.70365	2.13934	2.17411	2.22042	2.22758	2.16379	2.36277	2.63149	2.15606	2.37801	2.08627	2.10874	2.2032	2.17195	2.07251	2.07413
BNIP3	3.4191	3.44442	3.52186	3.46897	3.6032	3.56329	3.65701	3.57308	3.55019	3.38049	3.58516	3.48789	3.63204	3.61518	3.60568	3.58195	3.65089	3.59949
LRRFIP1	3.53213	3.54364	3.5043	3.48077	3.44299	3.40261	3.5133	3.48145	3.45284	3.47736	3.45695	3.39639	3.40768	3.46732	3.50827	3.46573	3.50515	3.51969
FARP1	2.85776	2.89161	2.59309	2.60859	2.60737	2.64371	2.62075	2.65909	2.939	2.75971	2.67242	2.60049	2.61528	2.75186	2.59156	2.58479	2.62289	2.5875
RPL38	3.34031	3.15909	3.28055	3.34628	3.35979	3.43474	3.51971	3.43665	3.44449	3.48008	3.48942	3.43218	3.41473	3.42928	3.42746	3.43034	3.46368	3.46028
BRD4	3.52112	3.49971	3.49207	3.49424	3.35149	3.39352	3.32424	3.31179	3.35628	3.32929	3.32157	3.33842	3.34647	3.31324	3.31554	3.3631	3.34972	3.39278
PKN1	3.20385	3.20184	3.17094	3.24171	3.07531	2.9999	3.03062	3.01584	3.0456	3.03522	3.00067	2.98146	3.01134	3.04659	3.02604	3.04018	3.05175	2.99349
AMFR	3.01572	3.06281	2.71408	2.66727	3.28303	3.24798	3.21944	3.33092	3.29493	3.33459	3.26874	3.32131	3.27642	2.981	3.27123	3.09624	3.30925	3.31271
ARL4C	2.75846	2.66765	2.66871	2.40969	2.61023	2.39537	2.73651	2.61586	2.95756	2.5319	2.94707	2.95406	2.88623	2.89193	3.17061	3.08427	2.87952	3.03875
CRK	3.25566	3.20698	3.25215	3.22343	3.10634	3.14373	3.1178	3.08569	3.10226	3.06984	3.09911	3.13344	3.03481	3.05201	3.10698	3.10163	3.08586	3.13803
TRIB1	3.42577	3.5223	3.40317	3.39533	3.63543	3.64261	3.4191	3.48194	3.35064	3.55687	3.60287	3.58773	3.64413	3.50832	3.48591	3.57875	3.47627	3.43562
LSS	3.48018	3.47049	3.53016	3.51043	3.34864	3.30716	3.35273	3.34596	3.27367	3.37218	3.32667	3.28412	3.30884	3.35672	3.34736	3.37913	3.36533	3.36004
SIPA1L1	2.65188	2.91031	2.96637	2.95508	2.79671	2.7774	2.91333	2.88591	2.89058	2.84058	2.78088	2.82985	2.90962	2.82533	2.95468	2.9712	2.94358	2.95441
BCR	3.0581	2.8379	3.05339	3.03951	2.77252	2.99573	2.55091	2.95302	2.89315	3.16294	2.77196	2.8117	2.41972	2.62063	2.81299	2.46343	2.75497	2.31018
PAM	3.28954	3.36813	3.37291	3.28072	3.49797	3.48842	3.50353	3.40907	3.39979	3.2767	3.47258	3.45176	3.50251	3.47384	3.47418	3.44755	3.47329	3.44889
MXI1	3.03947	3.22242	3.40043	3.23505	3.55304	3.41048	3.61977	3.25927	3.36125	2.96103	3.50933	3.41768	3.59532	3.54105	3.53803	3.5642	3.59166	3.56565
SEC24D	3.04137	3.29652	3.25042	3.17228	3.46594	3.44304	3.30506	3.35823	3.35264	3.33677	3.39067	3.42577	3.45497	3.3983	3.30542	3.3771	3.34637	3.34854
CYP1B1	2.97634	2.83635	3.04866	3.30967	2.81676	2.99602	2.52121	2.86436	2.75029	2.5243	2.94115	3.1728	2.69092	2.65909	2.69936	3.05848	2.67977	2.76134
TRIB2	2.48911	2.58098	2.41497	2.42418	2.75385	2.80889	2.69174	2.7039	3.1734	2.48487	2.63318	2.62653	2.77307	2.69402	2.65342	3.06997	2.61404	2.78827
DHRS3	2.79461	2.85671	2.83894	2.71433	3.19056	3.26793	3.14345	2.93371	3.0416	2.80821	3.20052	2.97982	3.11462	3.14786	3.08916	3.18671	3.10889	3.14578
SLC2A3	3.02015	2.95665	3.12798	3.09129	3.56348	3.42741	3.33166	3.22731	3.26564	3.01912	3.43441	3.38403	3.46784	3.36859	3.33431	3.43258	3.48393	3.41573
PLOD2	3.12375	2.91735	3.04799	2.17804	2.7731	2.35616	2.48927	2.28354	2.4536	2.24757	2.19679	2.30221	2.25788	2.92408	2.33571	2.42461	2.25065	2.31431
EFNB2	2.92946	3.00227	2.38125	2.2455	2.29367	2.2607	2.30591	2.26254	2.2773	2.6175	2.26944	2.23452	2.28865	2.35916	2.59795	2.26657	2.4251	2.33605
TRIP10	3.29069	3.3253	3.4036	3.29199	3.17033	3.09095	3.17373	3.07619	3.01993	3.12275	3.1913	3.09285	3.19703	3.20987	3.1541	3.10496	3.12464	3.07562
PLAGL2	3.01916	2.94906	3.10137	3.15262	3.14956	3.10874	3.009	3.05689	3.00999	2.96492	3.07928	3.071	3.06368	3.03671	2.9807	3.01459	3.05322	2.95606
SOX9	3.38229	3.4662	3.38215	3.36947	3.15885	2.78645	3.31389	3.21751	3.12556	3.39834	3.00237	2.94457	3.20252	3.29773	3.35391	2.96008	3.26768	3.12482
IL1R1	3.24555	3.18416	3.15335	2.12553	2.13963	2.07388	2.31111	2.46735	2.70679	2.95817	2.30716	2.35069	2.32321	2.35008	2.84438	2.59345	2.53759	2.2191
DYRK2	2.96012	2.99954	3.01162	3.11425	3.04954	2.97179	3.05312	3.00219	2.99322	2.87729	2.95842	3.01166	2.99983	3.04166	2.98535	3.1403	2.99795	3.10973
RPL27A	3.91488	3.93285	3.92881	3.92041	3.93319	3.9257	3.93184	3.92992	3.92353	3.93184	3.9304	3.92655	3.9269	3.93067	3.93357	3.9257	3.92593	3.92919
MTSS1	2.60273	2.55047	2.65563	2.70064	2.68824	2.7582	2.69737	2.68725	2.58154	2.60038	2.69382	2.76588	2.71212	2.62491	2.62802	2.65525	2.69092	2.68065
PAPSS2	2.17465	2.31309	2.24111	2.13833	2.17815	2.34102	2.47389	2.47955	2.36817	2.59648	2.67628	2.26963	2.3002	2.69888	2.65769	2.42037	2.33886	2.21121
CHST15	2.42762	2.6951	2.35353	2.55068	2.80332	2.83826	2.76952	2.56282	2.47399	3.18347	2.84143	2.82837	2.85833	3.01582	2.92732	2.85043	2.62966	2.67728
TGFB1	2.73414	2.5478	2.59934	2.67251	2.64262	2.67962	2.66874	2.73284	2.69604	2.59593	2.67085	2.65739	2.61469	2.60365	2.60315	2.6177	2.68625	2.67938
EEF1D	3.72304	3.69964	3.73287	3.74135	3.73039	3.72304	3.75395	3.72265	3.72991	3.71295	3.72682	3.71258	3.73072	3.74278	3.72991	3.7245	3.73787	3.7245
IMPA2	2.78058	2.93505	2.56873	2.86625	2.96577	2.71751	3.0823	3.15633	3.04737	3.02517	3.01303	2.98716	2.9983	3.15669	3.12519	2.97037	3.11274	3.12665
RB1	3.41631	3.55978	3.37617	3.30387	3.5373	3.54797	3.54134	3.4532	3.57509	3.46177	3.57601	3.58592	3.59197	3.56544	3.55822	3.55191	3.53509	3.5713
DAPK1	3.55086	3.48789	3.50477	3.48212	3.4287	2.78081	3.12724	3.33706	3.38419	3.49971	3.24902	3.3428	2.8034	3.05545	3.12502	3.13067	3.17806	3.54238
NUP98	3.15773	3.14073	3.09033	3.03528	3.05049	3.11915	3.02064	3.07182	3.05928	3.05977	3.06114	3.10124	3.07813	3.01516	3.07335	3.06805	3.09304	3.07564
CDK1	3.57244	3.59532	3.547	3.57423	3.65105	3.54364	3.62985	3.63782	3.64855	3.60694	3.58319	3.54316	3.63366	3.66918	3.64299	3.58949	3.64218	3.63031
MYO6	3.4472	3.37394	3.157	3.03246	3.03962	3.01651	3.16507	2.98745	3.28357	3.20985	3.17349	2.85243	2.98965	3.0278	3.31095	2.96149	3.22776	2.86259
CNOT3	3.13115	3.13797	3.16229	3.0967	2.98662	3.01804	2.91531	2.9007	2.8838	2.87541	2.9156	2.91826	2.9402	2.89284	2.85436	2.94742	2.94906	2.88619
SNRPE	3.77326	3.77359	3.78276	3.76898	3.74056	3.72352	3.74793	3.76654	3.73978	3.75481	3.72797	3.73698	3.73912	3.76363	3.75989	3.72991	3.75395	3.75191
PHYH	2.99148	3.02228	3.1791	3.16292	3.32007	3.28264	3.26848	3.189	3.28277	3.21114	3.22143	3.23377	3.31521	3.31456	3.24289	3.23354	3.09495	3.29385
SATB1	2.48757	2.63386	2.35593	2.39152	2.55245	2.81359	3.12577	2.50313	2.52639	2.38066	2.59092	3.01378	2.68567	2.9629	2.74737	2.85538	2.50172	2.82597
CEP57	3.27703	3.33493	3.30909	3.31386	3.46732	3.35482	3.45062	3.38958	3.41573	3.35581	3.40803	3.36223	3.43154	3.45914	3.37746	3.38484	3.43065	3.41768
CIAO1	3.10896	3.17707	3.13054	3.18774	3.24275	3.2314	3.25081	3.26948	3.25809	3.24663	3.25204	3.24987	3.26096	3.27188	3.20821	3.24334	3.22648	3.19744
KLF9	2.46803	2.49638	2.54219	2.55937	2.65373	2.50332	2.63029	2.54788	2.56406	2.50624	2.6157	2.5752	2.6093	2.56964	2.51916	2.51845	2.55674	2.53507
FEZ1	2.94257	3.17369	3.38999	3.11547	3.59072	3.55422	3.49831	3.41357	3.44166	3.03777	3.52263	3.46465	3.47502	3.49839	3.40798	3.5182	3.23115	3.48618
HMOX1	3.38586	3.57875	3.65746	3.68628	3.41499	3.38163	3.22842	3.39405	3.20797	3.23086	3.44281	3.34966	3.3596	3.40158	3.17849	3.34903	3.13097	3.26911
CXCL12	2.37615	2.29565	2.68785	2.59963	2.28731	2.43709	2.40255	2.41606	2.43833	2.30713	2.41429	2.45692	2.31727	2.45443	2.30954	2.35372	2.36965	2.37243
FZD7	2.49545	2.40785	2.15684	2.13831	2.05132	2.11477	2.09109	2.18896	2.09321	2.05964	2.13148	2.08398	2.08256	2.08755	2.14902	1.97304	2.11543	2.16371
EMP3	3.52727	3.50691	3.48465	3.48985	3.37659	3.38896	3.31995	3.263	3.31185	3.30282	3.36697	3.36825	3.32165	3.29835	3.31402	3.32813	3.3647	3.32853
PPRC1	3.28764	3.23605	3.28537	3.2448	3.03874	3.13799	3.01412	3.16719	3.10779	3.10892	3.06445	3.12278	3.04215	3.08435	3.13908	3.06726	3.06449	3.0893
RBMS1	2.90776	2.9331	2.72767	2.59873	2.95862	3.10525	2.94604	2.8275	3.01619	2.76478	2.99077	3.00789	2.96848	2.90473	3.0557	3.08273	2.86094	3.01584
JUND	3.09233	3.15963	3.10376	3.25416	3.04649	3.0119	2.95866	2.92035	3.00644	2.92677	3.09181	3.03172	3.02698	3.02069	2.9145	2.99815	2.9359	2.92259
BLVRA	3.25902	3.33041	3.34711	3.2966	3.33776	3.35397	3.35717	3.30997	3.32438	3.34121	3.39317	3.36063	3.33936	3.40678	3.3284	3.30063	3.27883	3.23855
TUBG2	2.56346	2.70387	2.57334	2.71223	2.93542	2.87299	2.82042	2.7499	2.99598	2.79817	2.86724	2.89967	2.8847	2.90324	2.86588	2.93848	2.82051	2.89212
KDELR3	2.34116	2.27501	2.40969	2.52213	3.21834	3.04995	2.45743	2.78633	2.48342	2.56711	3.03478	2.87316	2.93673	2.65691	2.65253	2.86217	2.72428	2.60422
LPAR1	2.80906	2.51645	2.30338	2.16305	2.0308	2.01717	2.03108	2.01602	2.25177	2.15031	1.93028	1.92743	1.99211	2.1961	1.93791	2.04404	2.09285	2.02798
MYRF	3.10441	3.11854	2.53752	2.66193	2.54543	2.65423	2.62893	2.58045	2.58384	2.56641	2.44877	2.60359	2.67545	2.63511	2.61506	2.6101	2.66474	2.51233
TSC22D2	3.23438	3.30258	3.31241	3.23953	3.26146	3.23849	3.28514	3.24322	3.25218	3.29777	3.30683	3.26845	3.28226	3.26971	3.30178	3.3129	3.28017	3.30356
CCL4	3.81045	3.59758	3.68798	3.81711	3.67413	3.66888	3.50213	3.58546	3.62118	3.32204	3.64553	3.57933	3.53489	3.71398	3.52062	3.56188	3.59306	3.49592
NRCAM	3.16968	2.8542	2.44804	2.65658	2.39161	2.70484	2.36722	2.33501	2.85328	2.86194	2.34549	2.50599	2.43621	2.59092	2.6522	2.37467	2.42795	2.60496
ADK	3.5139	3.46302	3.46873	3.46431	3.46421	3.54831	3.48322	3.54679	3.43415	3.47452	3.50569	3.48659	3.46863	3.48426	3.55037	3.49139	3.54224	3.43213
CDKN2C	3.39864	3.49948	3.22683	3.26793	3.52082	3.48509	3.53879	3.37814	3.48925	3.51366	3.54258	3.56871	3.54724	3.44835	3.47948	3.43226	3.48888	3.50754
WASF1	2.25808	2.55352	2.4774	2.8005	2.93829	2.77213	3.14796	3.10255	2.88346	3.09567	2.86226	2.82081	2.73179	3.13581	2.94042	3.07626	2.96318	3.02767
CPOX	3.41306	3.48689	3.47395	3.49147	3.61559	3.55646	3.56534	3.61459	3.62536	3.57716	3.57509	3.56124	3.57318	3.59933	3.64478	3.58671	3.5799	3.63744
PTPN13	2.92306	2.55652	3.12143	2.4215	2.11058	2.2546	2.19885	2.47955	2.18014	3.0557	2.12392	2.23068	2.14152	2.60815	2.31174	2.24579	2.12763	2.22946
CHKA	3.30744	3.24631	3.27127	3.39957	3.18089	3.15485	3.08577	3.19114	3.18099	3.19991	3.16755	3.16792	3.19	3.13404	3.17111	3.21417	3.14453	3.12416
FLI1	3.07755	3.29821	3.12544	3.15293	3.36159	3.33939	3.35055	3.30452	3.37497	3.37803	3.37967	3.29066	3.40326	3.37849	3.34715	3.34621	3.36627	3.43586
LMO2	2.48757	3.24902	3.38101	3.49586	3.61472	3.52795	3.555	3.47774	3.61348	3.01307	3.47736	3.48645	3.54014	3.46976	3.32131	3.60896	3.44072	3.53968
VDR	2.8222	2.8239	2.965	2.94215	3.0164	3.08579	2.91584	2.86501	2.82671	2.87359	2.97971	2.9885	3.09533	2.98551	2.79042	2.9775	2.93835	2.81886
GPSM3	3.39245	3.37021	3.36838	3.35478	3.27945	3.2483	3.26671	3.21212	3.26148	3.22161	3.29455	3.23734	3.25531	3.26286	3.233	3.24626	3.25689	3.27038
EDNRB	2.19505	3.08132	2.37659	2.44239	2.11686	2.09482	2.4955	2.30976	2.25685	2.23872	2.11424	2.067	2.30942	2.31227	2.1403	2.29397	2.36215	2.28513
CD83	3.66059	3.50715	3.5963	3.72154	3.45651	3.40063	3.459	3.52097	3.43745	3.53253	3.42192	3.49948	3.4729	3.55107	3.42836	3.49771	3.38168	3.54958
ALOX5	2.92306	2.91993	2.61546	2.98007	2.95299	2.69161	3.03506	2.87219	3.12021	2.73444	3.0455	2.98477	3.07214	3.10145	3.07953	3.00924	3.12036	3.15898
SNCA	2.23394	2.21003	2.38765	2.2635	2.37546	2.37822	2.34602	2.34373	2.33106	2.44185	2.34738	2.33029	2.34946	2.69489	2.34863	2.36854	2.22085	2.27969
PIK3C2B	3.10645	3.15098	3.18357	3.00943	3.22855	3.28846	3.32059	3.21217	3.32092	3.21395	3.25035	3.26272	3.2733	3.28004	3.30713	3.28776	3.27985	3.32242
TOX	2.86194	3.16469	3.22259	3.17014	3.4929	3.40461	3.44507	3.22074	3.21489	2.89719	3.1728	3.37606	3.495	3.26482	3.33926	3.50284	3.36164	3.30605
RAB40B	3.1443	3.32162	3.05232	3.06626	2.84922	2.99174	2.87871	2.99239	2.90711	3.19896	2.96262	2.9843	2.95225	3.00321	3.09781	2.90703	2.84147	2.80098
ABCG1	2.65088	2.8326	2.9107	2.39236	3.07821	3.13325	3.12781	3.11157	3.27945	2.67585	3.06353	2.99239	3.14254	3.16184	3.03652	2.96518	2.7902	2.83453
PKIA	3.03749	3.03029	3.14152	2.85858	3.15946	3.19789	3.30395	3.18443	3.21951	3.26571	3.17618	3.09063	3.18045	3.21092	3.22247	3.17269	3.22576	3.21028
SERPINB2	2.87606	2.64302	3.02408	2.28641	2.08441	2.1589	2.13022	2.64636	2.14317	2.20171	2.07834	2.17848	2.10728	2.08214	2.3885	2.14918	2.09863	2.18083
ITGB3	2.74347	2.72292	2.76341	2.76151	2.68873	2.6061	2.65577	2.62732	2.63798	2.72414	2.67781	2.60963	2.67335	2.70787	2.74152	2.59073	2.67433	2.64505
ACP5	3.0968	3.15538	3.10522	3.19802	3.30433	3.24939	3.3512	3.24936	3.45575	3.36965	3.31952	3.29485	3.33455	3.27285	3.13473	3.32871	3.26714	3.26903
RNF24	2.49319	2.66177	2.67004	2.67668	2.98126	2.81724	2.83502	2.67075	2.76603	2.72133	2.85987	2.8069	2.90926	2.8173	2.74681	2.89806	2.89816	2.69234
PARM1	3.39992	3.02155	2.98259	2.84318	2.46934	2.85204	3.01118	2.9843	2.79156	3.21055	2.99471	2.51602	2.68821	2.96146	2.94831	2.6992	2.9519	2.59394
DSC2	2.54439	2.33726	2.60515	2.08591	2.16209	2.22654	2.33247	2.4334	2.11624	2.26577	2.21823	2.14544	2.2413	2.22228	2.36304	2.29384	2.25011	2.16455
MAL	3.31026	3.24983	3.20549	2.94042	2.84243	2.73197	2.8202	2.90374	2.92983	3.02138	2.79294	2.76613	2.8372	2.84062	2.91971	2.94003	2.9645	3.09393
MLF1	2.05993	2.06742	2.1439	2.20746	2.11218	2.05025	2.05475	2.0665	2.0504	2.0136	2.14309	2.08921	2.08343	2.05676	2.08304	2.04102	2.08921	2.01626
BTN3A3	3.10048	3.22524	3.04686	2.95794	3.29033	3.28741	3.28017	3.2586	3.25052	3.26866	3.29878	3.3224	3.32195	3.30052	3.27854	3.24322	3.27034	3.19327
APAF1	3.11912	3.21663	3.1539	3.02883	3.29866	3.28129	3.30538	3.2679	3.33074	3.31805	3.28021	3.27347	3.36114	3.31748	3.41209	3.33149	3.38411	3.37975
IL6ST	2.77219	2.8982	2.86986	2.49261	2.60795	2.55264	2.72201	2.44677	2.65899	2.66502	2.61949	2.4806	2.66377	2.65381	2.79271	2.64552	2.73657	2.6691
SAP30	2.53046	2.57876	2.42543	2.50372	2.501	2.43903	2.51606	2.42754	2.39086	2.41709	2.4162	2.43025	2.50795	2.51159	2.46616	2.45823	2.49057	2.44653
TNFRSF11B	2.9482	3.15604	2.45549	2.25062	2.13376	2.19202	2.47846	2.08115	2.15681	2.84284	2.4206	2.08169	2.04293	2.26237	2.4552	2.10618	2.3199	2.12016
CSTA	3.07426	2.55098	2.79545	2.30065	2.23989	2.38872	2.44135	2.4586	2.32329	2.46668	2.32206	2.38396	2.33709	2.53541	2.35765	2.33788	2.65133	2.77006
PFN2	3.21325	3.19048	3.0654	2.85195	2.69967	2.6891	2.81185	2.99602	2.88958	2.86663	2.69223	2.56448	2.70591	2.99155	2.77462	2.68834	2.77516	2.80794
ATF5	3.43474	3.37625	3.41807	3.48522	3.36914	3.30198	3.10018	3.28737	3.53687	3.1389	3.34822	3.36754	3.24547	3.3855	3.158	3.05645	3.24019	3.26401
VWA5A	2.75817	2.69194	2.87593	2.83693	2.90033	2.98531	2.89572	2.80139	2.78139	2.78321	2.92061	2.95302	2.97863	2.80913	2.85519	2.89939	2.77547	2.7793
ARHGAP26	3.21901	3.16905	3.21197	3.16126	2.8888	2.93827	3.14232	3.08736	3.16048	3.11139	3.01316	2.94454	2.95731	2.99837	3.11421	3.05925	3.05579	2.96921
MAN2A1	3.31852	3.31942	3.15665	2.83541	3.43392	3.49461	3.22488	3.26754	3.29746	3.29714	3.39055	3.5314	3.39668	3.26138	3.32598	3.41894	3.30145	3.23392
DDR2	2.86552	3.05845	2.9367	2.66142	2.45935	2.50879	2.60186	2.58174	2.63705	2.95136	2.51685	2.63362	2.55512	2.56934	2.5477	2.45738	2.57338	2.55705
RELB	3.20259	3.14973	3.18175	3.12595	3	3.04929	3.04309	2.98907	2.92043	2.95633	3.04577	2.98424	3.03943	2.98135	2.95737	2.97893	2.9917	2.9949
CXCL13	1.90679	2.45183	2.26353	2.4854	3.17941	3.77474	2.57391	2.78998	1.99725	2.41486	3.53016	3.74278	3.36481	3.03795	2.31169	3.47984	2.82557	2.75485
KMO	3.43651	3.39209	3.35807	3.2827	2.974	2.94017	3.18875	3.17904	3.1587	3.29732	3.04046	3.03055	2.9171	3.18232	3.0482	3.10215	3.02524	2.9619
GNA15	3.11011	3.2256	3.28233	2.97007	3.44206	3.31731	3.41124	3.24272	3.10714	3.09665	3.41295	3.22247	3.38428	3.33424	3.37809	3.32706	3.37127	3.36129
MDM2	2.23501	2.44694	2.47161	2.39266	2.46699	2.45781	2.42024	2.45555	2.40188	2.43673	2.40923	2.3473	2.48645	2.407	2.43599	2.44472	2.38112	2.41672
IL1R2	3.25062	3.10597	3.31781	2.42366	2.34533	2.85634	2.59999	2.68327	2.41327	3.17984	2.71635	2.49311	2.60095	2.56625	2.69267	2.62173	2.56623	2.48965
BCHE	2.93884	1.95847	1.99256	1.90688	1.99271	1.89928	1.95964	1.98042	2.02546	1.85672	1.88152	1.92017	1.8689	1.93097	1.9722	1.91587	1.89734	1.94296
ADORA1	2.39633	2.46907	2.45759	2.36516	2.31724	2.35491	2.343	2.37268	2.27058	2.34891	2.3683	2.42677	2.32167	2.37193	2.34877	2.28442	2.34563	2.29889
SIT1	3.31636	3.29647	3.16968	3.2694	3.38219	3.37355	3.34575	3.43977	3.43645	3.22769	3.4702	3.4055	3.41458	3.46368	3.4695	3.42438	3.49172	3.42729
STEAP1	3.37056	3.39754	2.78802	2.79468	2.63094	2.65777	2.76564	2.57205	2.90801	2.97213	2.99284	2.68526	2.5875	2.52302	3.14396	2.79386	2.97796	2.302
AQP9	3.17885	3.23261	3.25604	2.83106	2.76988	2.76546	3.18121	2.753	2.86194	2.92919	2.84838	2.64273	2.83092	2.77468	2.97288	2.80312	2.98915	2.76965
ZNF652	2.58194	2.8039	2.60153	2.55147	2.80995	2.86607	2.90148	2.85947	2.84628	2.86448	2.96312	2.884	2.90833	2.86044	3.01139	2.9255	2.82008	2.97477
TRAF1	3.53896	3.52388	3.63317	3.60206	3.43226	3.47575	3.45309	3.38906	3.31862	3.44377	3.44594	3.46328	3.50145	3.4619	3.42946	3.41233	3.43048	3.38299
LRP6	2.83534	2.76431	2.85377	2.85188	2.74641	2.71015	2.67965	2.75835	2.75215	2.68262	2.67736	2.66543	2.70277	2.67186	2.55176	2.61499	2.72615	2.67441
KALRN	1.92957	2.40738	1.93968	1.90477	1.91317	1.94531	1.99819	1.85894	1.986	1.9144	2.03287	1.96619	2.03159	2.05261	2.04891	1.95323	2.02061	1.95201
WNT2	2.5526	2.71755	3.15432	2.53178	2.56116	2.58474	2.43061	2.39039	2.42097	2.6816	2.49638	2.59264	2.43377	2.41819	2.39256	2.40152	2.35107	2.40195
CD38	3.27948	3.55093	3.43772	3.19692	3.55654	3.60231	3.54733	3.31669	3.51494	3.57078	3.57777	3.60153	3.58705	3.5625	3.34381	3.50368	3.42339	3.41699
AKAP7	2.61417	2.80696	2.53663	2.15255	2.77183	2.84934	2.94119	2.48153	2.87028	2.84191	2.73826	2.63733	2.90324	3.09377	2.97385	2.70261	2.69879	2.81351
IL7R	2.4679	2.40752	2.2731	2.95957	2.47328	2.5086	2.4614	2.51003	2.36151	2.50238	2.48664	2.49138	2.43396	2.41266	2.41915	2.55476	2.38898	2.42475
MSH3	2.66855	2.95072	2.80428	2.7774	3.02348	2.98129	3.0673	2.99124	3.00927	3.03859	3.00544	3.05714	3.06979	3.04181	3.04042	2.92085	2.99092	3.038
KCNN3	3.16928	3.12976	3.02693	3.00256	3.27477	3.31596	3.24827	3.20145	3.35525	3.12556	3.24093	3.28152	3.25741	3.13574	3.2565	3.28165	3.25608	3.21445
RAB3B	2.7023	2.79412	2.91724	2.63199	2.50398	2.50927	2.61537	2.56761	2.57596	2.66919	2.47759	2.51527	2.54946	2.56594	2.51295	2.49564	2.57507	2.51544
BATF	3.60167	3.51886	3.63531	3.63716	3.45166	3.47695	3.48586	3.49067	3.46033	3.46118	3.48124	3.50317	3.47438	3.49326	3.43604	3.43171	3.46246	3.44558
TAF13	2.79747	2.94281	2.9835	3.04471	2.60601	2.40978	2.18352	2.34395	2.54219	2.47368	2.42386	2.48602	2.61769	2.28023	2.45821	2.31029	2.37355	2.26729
KL	2.21617	2.71309	2.5094	2.13786	1.76816	1.91331	2.11919	1.87178	2.06629	2.41533	1.97681	2.20136	2.09058	2.41568	2.4027	2.14799	2.12714	1.94234
ING2	3.226	3.14209	3.08717	3.08004	3.33519	3.26659	3.32511	3.29991	3.28482	3.11594	3.24734	3.21975	3.29966	3.30619	3.24548	3.24293	3.31651	3.2621
PRRX1	3.29211	2.98857	3.03535	2.28929	2.30668	2.25617	2.26605	2.29727	2.22807	2.53666	2.33177	2.38854	2.25286	2.42601	2.56503	2.375	2.26735	2.25272
FOXG1	2.92998	2.81471	2.27635	2.14134	2.11199	2.21786	2.10605	2.18776	2.54795	2.18796	2.12283	2.10255	2.18239	2.19817	2.07361	2.20119	2.07115	2.52985
TNFAIP6	3.0875	3.21371	3.22264	2.87193	2.7487	2.59264	2.91259	2.6553	2.79233	3.05448	2.78103	2.80711	2.69416	2.88094	2.89434	2.65956	2.66408	2.79406
DSC3	2.88	2.37028	2.70028	2.33023	2.15795	2.25067	2.26122	2.29084	2.25772	2.23911	2.26987	2.20799	2.21099	2.23818	2.33121	2.42592	2.25283	2.28268
NOL4	2.73215	3.02543	2.80465	2.1664	2.12558	2.18623	2.38432	2.35838	2.28003	2.71445	2.279	2.28403	2.14063	2.58747	2.20425	2.07327	2.2258	2.16711
PTPN22	3.32944	3.27742	3.23051	3.36212	3.31842	3.40208	3.33232	3.29892	3.38157	3.34246	3.32886	3.37967	3.37555	3.35968	3.29729	3.41272	3.32135	3.30412
DICER1	3.06997	3.1775	3.02488	2.95493	2.88826	3.00388	3.00256	2.96103	3.01019	2.9866	2.91732	2.95059	3.00726	2.90758	3.01745	2.94917	3.03952	3.00264
SLC24A1	2.71829	2.80086	2.78229	2.71456	2.99129	2.90703	3.04004	2.97017	3.03846	2.98119	2.95806	2.90647	3.00051	3.13623	2.88904	2.99045	2.97284	2.96569
EPHA4	2.65962	2.80631	2.82675	2.5459	2.57458	2.69561	2.65563	2.64224	2.68006	2.56539	2.61726	2.73761	2.62468	2.62236	2.62718	2.71018	2.62948	2.74522
LHX2	3.31084	3.35294	3.01884	2.6793	2.66074	2.78548	2.89863	2.78312	3.25477	2.65298	2.5099	2.67944	2.33334	2.80077	2.99152	2.45691	2.66047	2.70659
PFKFB4	2.46123	2.60633	2.69055	2.66206	2.99048	2.89748	3.0849	2.79653	2.9606	2.75555	2.89744	2.80971	3.08072	2.95924	2.93581	2.8941	3.1798	2.99307
PRLR	2.05068	2.6116	1.99111	1.90913	1.86015	1.85627	2.03041	1.89259	2.07408	2.17166	1.9204	1.88639	1.94994	2.10668	2.14269	1.96587	2.13214	1.93817
XCL1	2.82717	2.45495	2.40177	2.54204	2.33807	2.32469	2.3981	2.31144	2.63971	2.46384	2.29654	2.3616	2.3139	2.32165	2.52322	2.35853	2.34574	2.30828
CYTH3	2.78464	2.51943	2.68725	2.66395	2.48447	2.4725	2.5384	2.72771	2.589	2.80884	2.51683	2.45312	2.52791	2.46619	2.47919	2.51763	2.56536	2.50717
RAB30	2.99129	2.95714	3.00977	3.03656	3.17209	3.09145	3.0766	2.98103	3.02775	2.96678	3.06195	3.10247	3.16311	3.11555	3.01016	3.09084	3.07196	3.04482
GRIN2A	2.63309	2.33218	2.43269	2.45953	2.48119	2.36878	2.35377	2.32069	2.40444	2.41919	2.39886	2.38647	2.41732	2.40362	2.29683	2.43827	2.38057	2.40479
EFEMP2	2.33539	2.56507	2.65414	2.44332	2.79483	2.74643	2.80167	2.55854	2.78992	2.47919	2.60719	2.66185	2.88085	2.67694	2.93476	2.85644	2.9115	2.88172
PTGER2	2.22964	2.75335	2.4889	2.37761	2.89208	2.83205	2.85952	2.65887	2.9732	2.67728	2.89224	3.16105	2.89386	2.84029	2.55921	2.80921	2.46677	2.58067
SIX3	3.05189	2.49111	2.34691	2.24883	2.22737	2.20258	2.29077	2.17389	2.15526	2.28365	2.3682	2.19767	2.22575	2.32833	2.40272	2.16223	2.25331	2.19395
BCL2L1	3.02934	3.04963	3.10311	3.08235	2.93997	3.00499	2.83504	2.80934	2.73058	2.88144	3.00384	2.98336	2.9689	2.9223	2.78041	2.9112	2.84342	2.8127
SKIL	2.67259	3.01129	2.86508	2.50531	2.49454	2.66719	2.36893	2.40819	2.39954	2.78128	2.60488	2.66395	2.62119	2.46671	2.6263	2.45628	2.59028	2.47777
PDK1	2.99223	3.02202	3.15403	3.06156	3.23595	3.18969	3.28241	3.18808	3.15331	3.06166	3.21582	3.15711	3.20453	3.21028	3.25118	3.21095	3.28934	3.22552
FCER2	3.48549	3.46153	3.48789	3.47502	3.33318	3.0004	3.3129	3.3074	3.29801	3.38311	3.23703	3.02848	3.32339	3.35074	3.24692	3.28819	3.23254	3.40922
KCNJ2	2.51551	2.67174	1.85146	2.17057	2.04895	2.0136	2.00649	1.99922	2.02975	2.01571	2.00454	2.06251	2.07804	2.08165	2.03073	1.9461	2.02861	2.02776
OXTR	3.47852	3.33157	3.49461	3.18291	3.01974	3.0075	3.39073	3.28552	3.09108	3.33582	3.30268	3.00435	3.24861	3.25305	3.3737	3.12338	3.26666	3.10263
NRG2	2.53178	2.78132	2.97572	2.7278	2.48811	2.4937	2.55614	2.70291	2.59528	2.8213	2.52896	2.60485	2.45914	2.54355	2.48535	2.49851	2.36034	2.58885
CLDN11	2.90833	2.82013	2.88924	2.8311	2.75262	2.72758	2.79668	2.82603	2.78199	2.76961	2.76972	2.76373	2.84871	2.8117	2.76178	2.81161	2.78107	2.74256
SLC10A2	2.6369	3.18845	2.15069	2.27325	2.19956	2.10288	2.36505	2.178	2.14391	2.64778	2.42418	2.15811	2.20065	2.24956	2.75823	2.23782	2.2975	2.141
ZBTB18	2.65708	2.6421	2.43525	2.6905	2.32607	2.20192	2.08819	2.19976	2.29329	2.3613	2.25606	2.37321	2.36752	2.36706	2.42683	2.30879	2.41427	2.37508
CDH11	2.70325	2.74072	2.64908	2.65831	2.70149	2.70288	2.65538	2.69655	2.63303	2.70467	2.70866	2.75405	2.66136	2.70043	2.59067	2.65528	2.65163	2.69746
ZFP69B	2.72853	2.9277	2.76514	2.94152	2.73382	2.6969	2.61414	2.75172	2.71143	2.59868	2.54058	2.51291	2.53097	2.62979	2.54181	2.596	2.58815	2.57025
F7	2.69734	2.60865	2.65751	2.7456	2.36579	2.3838	2.40033	2.43195	2.36685	2.33533	2.36886	2.35035	2.39601	2.42664	2.39457	2.39776	2.35912	2.34145
EFNA5	2.65766	2.58639	2.63047	2.44937	2.53236	2.57914	2.66468	2.58533	2.49061	2.50379	2.51859	2.57512	2.5096	2.56072	2.48632	2.52042	2.53285	2.53936
TFRC	3.78236	3.77196	3.81768	3.81953	3.80823	3.8186	3.75191	3.78836	3.79111	3.79261	3.78236	3.82289	3.80254	3.76654	3.77121	3.80823	3.77621	3.77709
ZNF200	3.27577	3.2315	3.29291	3.30623	3.14307	3.16126	3.17193	3.16487	3.22076	3.19163	3.17214	3.13834	3.16802	3.15993	3.13546	3.16644	3.11766	3.18226
VAMP4	2.9732	2.9737	3.01978	3.01829	3.18041	3.09271	3.03445	3.04119	3.11978	2.99478	3.1377	3.09483	3.15439	3.07651	2.99148	3.08499	3.00461	3.09431
ZNF132	2.55514	2.5746	2.77544	2.89616	2.54401	2.26899	2.55322	2.49753	2.23441	2.42087	2.26812	2.32853	2.49799	2.43482	2.46895	2.58023	2.37399	2.62207
P2RY1	2.19243	2.06786	2.14001	2.1537	2.12095	2.00811	2.16204	2.07863	2.17981	2.0462	2.06033	2.04595	2.0236	2.09665	2.01824	2.06192	2.04971	2.07195
HNF4G	2.39256	2.68981	2.15148	1.88733	2.0197	1.98627	1.94824	1.98135	2.11499	2.02451	2.04094	2.06287	2.01357	1.99492	2.11529	1.9923	1.96909	2.01259
SLC6A4	3.33839	2.89565	2.88738	3.16948	2.77533	3.01658	2.81368	3.07776	2.95526	3.05088	3.07446	2.86202	2.70578	2.88317	2.94969	2.92681	2.87497	2.8633
NFKB2	3.37485	3.40137	3.47934	3.35365	3.30452	3.30829	3.27659	3.21659	3.18278	3.24404	3.29738	3.26898	3.30846	3.30524	3.34334	3.30594	3.32487	3.28141
IL4	2.77631	2.59903	2.28861	1.93251	2.10541	2.14185	2.06099	2.13701	2.15484	2.11014	2.16995	2.08051	2.14544	2.1009	2.15733	2.13093	2.30292	2.16995
P4HA1	3.50832	3.55744	3.6288	3.54875	3.76794	3.71378	3.75321	3.653	3.65947	3.6182	3.72971	3.63009	3.77326	3.73054	3.74114	3.72212	3.76627	3.72154
OGT	3.28836	3.26225	3.16933	3.26438	3.29901	3.37509	3.25038	3.24902	3.27591	3.27333	3.30958	3.35064	3.29892	3.19708	3.2618	3.36385	3.31049	3.36388
ARID1A	2.69447	2.73015	2.67065	2.72827	2.55253	2.63302	2.61087	2.61902	2.65338	2.59112	2.67774	2.64615	2.6107	2.64501	2.59364	2.63373	2.60685	2.59519
SLC4A7	2.0234	2.10329	1.98984	2.10531	2.0828	1.99691	2.02181	2.1579	2.06738	2.08489	2.13881	2.05761	2.10074	2.14276	2.10337	2.07455	2.09548	2.11141
CMKLR1	2.53628	2.40394	2.69861	2.7682	2.42374	2.30351	2.51819	2.72415	2.58009	2.995	2.36664	2.54105	2.28972	2.50651	2.4116	2.49319	2.35836	2.34257
RNF125	2.62439	2.61131	2.50888	2.76123	2.51403	2.66539	2.83744	2.80392	2.74758	2.85998	2.89103	2.55794	2.80406	2.77499	2.94528	2.71497	2.75131	2.67505
MAZ	3.01738	2.87435	2.83639	2.97765	2.59364	2.51036	2.56801	2.5981	2.68042	2.67308	2.62124	2.60769	2.64312	2.56699	2.58747	2.56245	2.56878	2.51783
CSNK1D	3.31612	3.29549	3.38131	3.32973	3.27913	3.29163	3.25391	3.22863	3.28103	3.25698	3.29416	3.27449	3.26092	3.2582	3.2606	3.31353	3.27784	3.27486
NR4A3	2.99244	2.75955	2.92088	3.26138	2.74487	2.59925	2.53425	2.63763	2.49074	2.58459	2.81031	2.59378	2.64681	2.882	2.64178	2.70805	2.60343	2.53117
HCK	3.29478	2.60355	2.96996	2.99388	3.17278	2.9025	2.51048	3.03899	2.7588	2.70322	2.68739	2.37824	2.43362	2.54405	2.55361	2.28338	2.31752	2.47443
TNFAIP8	3.62396	3.66087	3.62065	3.6513	3.68306	3.68628	3.64413	3.62903	3.64564	3.58574	3.66808	3.67002	3.68252	3.65963	3.64218	3.65581	3.63116	3.64712
MEF2A	3.13357	3.26172	3.29119	3.22082	3.25991	3.3003	3.2187	3.16956	3.18228	3.20611	3.27188	3.24351	3.22259	3.25173	3.24685	3.20767	3.23118	3.24293
ACKR1	2.79321	2.8885	2.89751	2.68431	2.53897	2.60526	2.60583	2.6533	2.7434	2.66037	2.59318	2.45981	2.46762	2.63591	2.63065	2.59418	2.609	2.5613
GJC1	2.8691	2.87359	2.97477	2.76034	2.42163	2.43644	2.81031	2.48127	2.54234	2.75863	2.48911	2.38275	2.58673	2.75405	2.69482	2.55352	2.5963	2.53357
GABRA4	2.69136	2.92238	2.36014	2.5503	2.37265	2.38579	2.35168	2.42855	2.41228	2.33384	2.38409	2.39354	2.37525	2.34307	2.28003	2.29652	2.37673	2.34329
EIF4G1	3.11386	3.05139	3.16294	3.20901	2.94148	2.99667	2.88067	3.00464	2.9651	2.93425	2.95977	3.05967	2.81912	2.89572	2.91016	2.90845	2.87827	2.89705
CD24	3.29199	3.21293	3.33383	3.07404	2.69293	2.37015	3.36953	3.07134	3.071	3.27688	2.91869	3.00043	2.92688	3.40302	3.0656	2.93953	2.99275	3.20279
CCND1	2.42762	2.70564	2.85906	2.77269	2.74926	2.74374	2.85874	2.66533	2.5978	2.68417	2.79677	2.63454	2.7225	2.77182	2.80958	2.83124	2.80011	2.75037
RAB2A	2.99254	2.89305	2.99312	2.94648	3.24966	3.26193	3.23745	3.21585	3.15285	3.156	3.20334	3.23426	3.18546	3.22639	3.11479	3.19453	3.16016	3.19236
FLOT1	3.21201	3.17203	3.22543	3.26003	3.38239	3.38653	3.43544	3.3385	3.47365	3.41795	3.43886	3.43226	3.42956	3.42258	3.40202	3.39763	3.41352	3.37764
VDAC3	2.8998	2.8146	2.91242	2.84409	3.03685	3.07866	3.24347	3.11519	3.15106	3.13524	3.18836	3.16389	3.09119	3.15127	3.11809	3.08132	3.14001	2.99019
CYCS	3.78362	3.78505	3.80254	3.80164	3.76212	3.77359	3.72432	3.79851	3.77667	3.79651	3.75841	3.78584	3.72534	3.77057	3.77258	3.75615	3.74114	3.7535
LGALS8	3.08027	3.16924	3.13219	3.05603	3.32796	3.28214	3.29863	3.18795	3.25965	3.00008	3.26466	3.22996	3.2939	3.26781	3.31234	3.31481	3.26183	3.28596
NR2F2	2.71053	2.77933	2.81122	2.56978	2.59427	2.52399	2.54823	2.53694	2.5558	2.51067	2.59775	2.54936	2.4889	2.60475	2.69998	2.55921	2.54232	2.66705
TCF3	3.10844	3.00992	3.06281	3.00563	3.12285	2.969	2.94171	3.00516	3.0385	2.95769	3.01954	3.04509	3.1079	3.05494	3.02615	3.08525	3.08007	3.01412
IRS2	2.9375	2.76761	2.62702	2.59162	2.54772	2.44602	2.53576	2.46286	2.64483	2.41427	2.56894	2.51527	2.51883	2.56453	2.52126	2.49893	2.62096	2.58887
ATP2A2	3.61884	3.64278	3.62047	3.59484	3.47009	3.53603	3.38645	3.46483	3.43328	3.43859	3.47977	3.51409	3.48747	3.39254	3.43486	3.4515	3.45082	3.43463
FOS	2.85145	2.69939	2.73219	2.9154	3.45743	3.3923	3.37975	3.28462	3.18472	2.94994	3.43517	3.332	3.53149	3.3674	3.2675	3.2256	3.27591	3.15208
FERMT2	2.85538	2.84099	3.04323	2.36872	2.43208	2.57547	2.12523	2.19995	2.26773	2.45615	2.51924	2.55928	2.31444	2.24779	2.29821	2.25177	2.22386	2.21443
PRKD2	3.21869	3.24798	3.20009	3.14123	3.11749	3.16789	3.09753	3.09571	3.16113	3.13203	3.13469	3.12642	3.12653	3.10364	3.11106	3.20381	3.14845	3.16578
NFIB	2.96647	2.42855	2.07119	2.04857	1.98358	1.96779	2.1438	2.05097	2.11249	2.21888	2.21187	2.06283	2.11778	2.1684	2.449	2.08002	2.23377	2.04889
PLPP3	2.74246	2.57849	2.26592	2.10228	2.1668	2.13246	2.28063	2.17637	2.16116	2.18031	2.15174	2.18267	2.16797	2.24659	2.16324	2.10804	2.18954	2.27652
IGHM	3.9253	3.93451	3.90074	3.79996	3.80344	3.95776	3.93285	3.88246	3.67326	3.91586	3.94329	3.96117	3.93915	3.90535	3.90263	3.93673	3.9145	3.9273
HLA-DQB1	2.19793	2.02812	2.16588	2.15694	3.52734	3.44211	3.44982	3.59178	3.57256	2.2081	3.4587	2.22492	3.67377	2.17727	2.17791	3.51181	3.50019	3.53954
IGF1	2.95781	2.6833	2.49626	2.94219	3.00361	2.99978	3.03108	3.04644	3.1799	2.52877	3.05651	3.09546	2.98217	2.96856	3.02473	3.02988	2.99516	3.00177
INSIG2	3.21086	3.24638	3.33839	3.23682	3.5358	3.48313	3.54948	3.41813	3.37083	3.30997	3.44266	3.40456	3.54167	3.51842	3.52527	3.50779	3.59494	3.51801
CD200	3.28478	3.36407	3.41859	3.34694	3.1662	3.17437	3.23102	3.00555	2.94657	3.25236	3.16582	2.99837	3.26111	3.10641	3.19225	3.23849	3.19849	3.16386
BUB1	3.38027	3.39635	3.34095	3.32103	3.48881	3.52169	3.48179	3.47485	3.49168	3.37106	3.46118	3.47899	3.49523	3.47525	3.49	3.50345	3.49563	3.49573
CBX5	3.33744	3.35333	3.34801	3.26923	3.3322	3.27543	3.31084	3.32377	3.28334	3.26509	3.28175	3.27857	3.24755	3.31309	3.24987	3.23478	3.31449	3.28462
LLPH	2.302	2.42525	2.55751	2.48394	2.5442	2.56951	2.55619	2.56057	2.55086	2.55255	2.58414	2.62192	2.52364	2.55083	2.51674	2.47724	2.54649	2.53468
CD69	3.3925	3.4886	3.47195	3.39529	3.61588	3.54941	3.60875	3.49681	3.57235	3.38627	3.60242	3.56037	3.65872	3.60981	3.63694	3.68351	3.63217	3.618
FUT4	3.26476	3.21125	3.08303	2.93157	2.59495	2.66339	2.88514	2.63469	2.8047	2.99422	2.94754	2.76828	2.80484	2.68976	3.07477	2.64441	2.87132	2.67968
OCLN	2.86235	2.44478	2.87176	2.76767	2.44535	2.27094	2.44347	2.88191	2.31401	2.97049	2.22865	2.4166	2.37058	2.45659	2.42866	2.46752	2.47106	2.46951
NCF2	3.57213	3.50019	3.41965	3.48596	3.25035	3.30237	3.26579	3.43486	3.39772	3.57147	3.37026	3.3078	3.29114	3.32244	3.36908	3.24101	3.32542	3.18614
GOSR2	3.12657	3.15613	3.15365	3.0849	3.14217	3.22268	3.10961	3.21497	3.12082	3.1814	3.17914	3.17442	3.13672	3.16642	3.11759	3.13465	3.14902	3.13761
PCGF1	3.18913	3.13254	3.12973	3.2267	3.08421	3.0629	3.13926	3.10949	3.05855	3.03077	3.09304	3.06892	3.07755	3.09019	3.03391	3.03853	3.07411	3.09067
IGFBP3	3.01916	2.61902	2.47029	2.36483	2.28273	2.33838	2.31826	2.33672	2.35768	2.42721	2.4318	2.45087	2.39276	2.47149	2.54026	2.36548	2.35768	2.32495
BANF1	3.50962	3.50549	3.46454	3.48689	3.30626	3.29422	3.28552	3.38682	3.36537	3.32557	3.27779	3.30193	3.27619	3.29001	3.31856	3.33744	3.33787	3.29924
YWHAE	3.41023	3.41825	3.411	3.40886	3.23129	3.19866	3.22018	3.2754	3.28243	3.21579	3.22021	3.23122	3.17868	3.17657	3.21505	3.22589	3.21431	3.25062
ICOS	3.31108	2.25269	2.10641	2.29458	2.18928	2.2327	2.19405	2.1322	2.19543	2.26116	2.1402	2.28361	2.21796	2.22884	2.19841	2.16151	2.20762	2.14803
TNFRSF10D	2.44522	2.34508	2.57849	2.43404	2.5748	2.52061	2.48866	2.42502	2.37279	2.43745	2.51265	2.54718	2.55807	2.43028	2.50053	2.49689	2.70198	2.40248
WWOX	2.86532	2.95879	2.81097	2.93721	2.99537	3.02876	3.12411	2.96478	3.06252	2.93575	2.93661	2.96917	2.92144	3.03183	2.97449	2.92557	2.94874	2.96341
PLAUR	2.66159	2.75332	2.80178	2.86721	3.15959	3.09552	2.98724	3.03481	2.92242	2.92584	3.14786	3.18301	3.1269	3.06506	2.9599	2.94305	2.90917	2.86469
ST3GAL6	2.73217	2.92061	3.20922	2.91197	2.27497	2.18406	2.68444	2.97091	3.01608	2.83019	2.38057	2.31768	2.60551	2.55731	2.70173	2.54433	2.47882	2.37144
LARP1	3.36653	3.35632	3.33776	3.35149	3.13045	3.24878	3.13181	3.17552	3.19647	3.16661	3.17726	3.14626	3.13161	3.14378	3.14285	3.17576	3.18605	3.21612
CLIP2	3.2883	3.30524	3.30409	3.24857	3.10141	3.11256	3.12856	3.09291	3.13739	3.20927	3.12605	3.07045	3.15932	3.12317	3.07433	3.08537	3.10844	3.13254
N4BP2L1	1.94287	2.01239	2.02729	2.00193	1.94991	2.05961	1.98009	1.98759	1.97161	2.05234	2.01229	1.93637	1.95993	1.99002	1.91703	1.96989	2.03217	1.99549
IGK	3.13078	3.12669	3.12497	3.17904	3.42477	3.68867	3.52795	3.48689	3.11153	3.53116	3.61434	3.73818	3.6513	3.41557	3.39783	3.62771	3.63953	3.33066
IGLC1	2.07297	2.20517	2.03668	2.07273	2.01544	2.08036	2.0205	2.10632	2.02021	2.10846	2.12352	2.08174	2.07297	2.24557	2.09491	2.04928	2.22747	2.02172
KMT2D	2.33139	2.38928	2.29704	2.29138	2.10273	2.17261	2.1868	2.12572	2.18419	2.19099	2.16696	2.10362	2.10357	2.10686	2.18062	2.14236	2.20344	2.24518
IGLJ3	2.95181	3.18204	3.10991	3.17705	3.21718	3.60773	3.39626	3.37114	2.89613	3.31947	3.62396	3.48919	3.46219	3.36453	3.36519	3.55764	3.43821	3.34009
GRINA	3.263	3.25435	3.28989	3.20611	3.13025	3.10949	3.11259	3.1016	3.1068	3.08056	3.07255	3.05276	3.09491	3.05704	3.0797	3.10168	3.11291	3.06935
FASN	3.18671	3.19091	3.1616	3.19004	3.01781	3.0169	2.95015	3.08432	3.02291	3.04397	2.98194	3.05201	2.99976	2.97314	2.97106	2.95483	2.99745	2.98017
SERPINB1	3.25943	3.22839	3.18783	2.94305	3.30898	3.37415	3.43946	3.18321	3.43428	3.01568	3.46153	3.52977	3.33808	3.30305	3.36035	3.33112	3.09723	3.11517
SEL1L3	3.074	2.91154	3.10215	3.23734	3.36258	3.46732	3.2353	3.30987	3.17831	3.27397	3.39615	3.43826	3.32191	3.20818	3.00285	3.22435	3.16586	3.1238
EP400	3.16724	3.18808	3.12968	3.12451	3.01669	3.09703	3.10627	3.09381	3.08996	3.10815	3.06165	3.0692	3.10007	3.08768	3.13556	3.11023	3.11342	3.12396
YTHDC1	3.51142	3.5054	3.51462	3.54151	3.52765	3.52765	3.54542	3.49978	3.52811	3.49563	3.55127	3.53173	3.54295	3.52717	3.55164	3.55536	3.5435	3.54618
SUCLG2	3.44272	3.33825	3.37555	3.40763	3.47582	3.43517	3.52403	3.5241	3.48718	3.42644	3.43029	3.45818	3.48322	3.55646	3.51826	3.50492	3.48956	3.53913
SPRY1	2.6274	2.56373	2.67625	2.38902	2.88207	2.62566	3.04866	2.51089	2.5219	2.72403	2.7263	2.39752	2.99771	2.82042	3.07992	2.84837	3.04601	2.82521
DTX4	3.53741	3.39268	3.43305	3.40286	3.09204	2.99166	3.22259	3.32633	3.28948	3.37384	3.03138	2.99921	3.27945	3.30616	3.21918	3.33186	3.29839	3.28072
UFL1	3.21177	3.33537	3.27382	3.2735	3.46771	3.43202	3.41332	3.41578	3.42477	3.40794	3.42836	3.43039	3.46406	3.48292	3.42039	3.41453	3.42836	3.44458
ZCCHC14	2.79209	2.81244	2.74679	2.78617	2.14134	2.16825	2.62257	2.40245	2.46788	2.49441	2.57183	2.18935	2.35145	2.43226	2.75578	2.46501	2.52713	2.59946
KDM3A	3.19024	3.23513	3.29377	3.24154	3.56137	3.48496	3.52742	3.42414	3.4691	3.35724	3.49898	3.43494	3.58183	3.48866	3.54014	3.55337	3.57423	3.57561
MICAL3	2.97213	2.58914	2.90537	2.95524	2.65515	2.54297	2.42713	2.924	2.34924	2.98668	2.28174	2.70564	2.45869	2.64551	2.4274	2.6769	2.41993	2.35226
RND3	3.04989	2.47011	2.57475	2.43504	2.29944	2.35937	2.22093	2.21823	2.45023	2.24652	2.42578	2.24126	2.41773	2.37265	2.36708	2.36447	2.35223	2.34211
FAM171A1	3.0031	2.71907	3.29826	2.69388	2.71171	2.83385	2.56507	2.74193	2.56826	2.92988	2.56464	2.75153	2.60617	2.58846	2.73775	2.62621	2.51401	2.54136
TAF6L	2.9572	2.78641	2.8709	2.87025	2.75222	2.7557	2.78655	2.8538	2.86877	2.76485	2.69737	2.80178	2.74884	2.75964	2.88999	2.73805	2.75319	2.74978
DIDO1	2.94422	2.9335	2.88022	2.9925	2.79795	2.77382	2.6524	2.82867	2.8751	2.91249	2.80624	2.87019	2.77706	2.74079	2.91683	2.92691	2.87705	2.94992
BBIP1	3.38761	3.41069	3.46118	3.39171	3.42729	3.42168	3.46535	3.3925	3.4316	3.34724	3.42917	3.40673	3.43669	3.4474	3.40814	3.39283	3.4483	3.41157
ADCY1	2.39623	3.09322	3.20553	3.06089	2.73803	2.63719	2.9831	2.50236	2.50871	2.70038	2.53891	2.7226	2.57802	2.64515	2.50058	2.82706	2.73557	3.06814
LOC730101	2.5928	2.95548	2.83095	2.34886	2.9642	2.95579	3.02541	2.81773	2.93491	2.80874	2.90078	2.92307	2.72324	2.94948	2.95047	3.05669	2.93905	3.01786
ZBTB7A	2.7679	2.80309	2.90886	2.8831	2.72109	2.82603	2.66982	2.78796	2.79533	2.66156	2.69149	2.82263	2.67923	2.71328	2.72524	2.7862	2.68596	2.72695
FAM114A1	2.52596	2.67211	2.75949	2.747	3.00895	2.99978	2.84682	2.82024	2.93107	2.8173	2.86721	2.89188	3.03525	2.8694	2.73438	2.95537	2.97264	2.83722
IGHD	3.5642	3.48535	3.52345	3.50409	3.2911	3.39059	3.60103	3.33083	3.48263	3.28427	3.53206	3.44463	3.54497	3.52143	3.50424	3.58604	3.54638	3.58306
CLMN	2.91229	2.87718	2.84074	2.97167	2.35677	2.11385	2.58207	2.67447	2.63383	2.92374	2.47478	2.33737	2.43839	2.57643	2.64551	2.52892	2.59112	2.88868
MYBL1	2.33958	2.7734	2.28766	2.22726	2.86167	2.73534	2.91407	2.77264	3.15519	2.34126	2.81892	2.83945	2.84224	2.8521	2.86223	3.01745	2.75356	3.16469
TBC1D30	2.73125	2.55043	2.79715	2.37375	2.08775	2.05562	2.10271	2.72147	2.1001	2.64636	2.06232	2.07711	2.12121	2.08933	2.11289	2.105	2.17273	2.16338
FAM169A	2.96062	3.0069	2.65976	2.39577	2.12625	2.08927	2.39349	2.2601	2.97021	2.22938	2.53142	2.72989	2.30741	2.30626	2.78985	2.20125	2.38842	2.60264
ABO	2.58625	2.73858	2.6296	2.74889	2.64618	2.65076	2.72508	2.65779	2.60488	2.64816	2.66952	2.6709	2.65784	2.55353	2.64169	2.65574	2.68197	2.60825
ATP8B1	2.79767	2.85298	2.77496	2.8781	2.95366	2.9472	2.65416	2.84995	2.79924	2.78877	2.75987	2.8343	2.92978	2.84585	2.84838	2.87684	2.86079	2.89398
SSTR2	3.02726	3.03099	2.63882	2.71811	2.58535	2.4438	2.70882	2.66691	2.57667	2.96194	2.5538	2.5721	2.3869	2.82559	2.75364	2.61528	2.90414	2.84986
TOX3	2.62569	2.26116	1.77705	1.69692	1.8265	1.74424	1.81609	1.77921	1.76275	1.75666	1.79542	1.77419	1.79289	1.72844	1.79607	1.79449	1.77747	1.8446
RIMBP2	2.83213	2.7821	2.43658	2.30316	2.18872	2.20106	2.13721	2.25684	2.19421	2.83251	2.14725	2.23946	2.14923	2.23565	2.28584	2.181	2.15844	2.15962
DOT1L	2.33985	2.34208	2.40708	2.45251	2.33873	2.40667	2.49851	2.39543	2.4798	2.34604	2.48236	2.35827	2.37589	2.32523	2.34414	2.41408	2.39577	2.38775
PPFIA4	2.63305	2.57399	2.73269	2.63959	2.93107	2.83704	3.0142	2.77925	2.79898	2.52631	2.80249	2.66717	3.05673	2.81724	3.03737	3.03522	3.08293	2.94132
SPICE1	1.86623	1.80687	1.8551	1.98554	1.81965	1.88483	1.91328	1.90742	1.88823	1.85656	1.92075	1.87622	1.95441	1.93735	1.84605	1.94709	1.92821	1.88436
EMX1	2.97434	3.02433	2.80204	2.72875	2.57251	2.662	2.63649	2.61089	2.8974	2.69543	2.75314	2.65996	2.63258	2.5497	2.74776	2.55526	2.60284	2.59821
ABCA12	3.05899	3.08046	2.57099	2.05099	2.10397	2.21628	2.24334	2.73634	2.60191	2.17782	2.30922	2.05615	2.14152	2.1556	2.43329	2.25551	2.35008	2.17032
GTF2H2B	2.93993	2.83576	2.89233	2.79817	2.6904	2.46624	2.47362	2.45558	2.52571	2.64873	2.3925	2.30668	2.3748	2.55355	2.79715	2.77649	2.83671	2.77527
TRDV3	2.06222	1.98496	2.12227	2.19897	2.28752	2.0742	2.30103	2.33064	2.52985	2.98443	2.18058	2.32036	2.79298	2.77018	2.25222	2.52498	2.38736	2.22608
RUNX2	2.11395	2.14746	2.08063	2.05049	2.1619	2.29576	2.14723	2.07288	2.11671	2.13164	2.11445	2.22288	2.17476	2.16151	2.14893	2.21659	2.20378	2.17078
DMPK	2.55143	2.56451	2.41642	2.65458	2.74617	2.63233	2.6794	2.6745	2.5791	2.66822	2.60619	2.62338	2.66026	2.66074	2.57041	2.56949	2.63055	2.58108
PTENP1	2.84919	2.84685	2.8388	2.89774	3.12474	3.10924	3.29735	3.12993	3.15843	3.10987	3.27225	3.1043	3.20873	3.18081	3.15195	3.17667	3.25718	3.10728
PLEKHA2	2.96835	2.91695	2.92169	3.00445	3.08245	3.00664	3.10568	3.04754	3.07889	3.05576	3.04127	2.97204	3.04494	3.07626	3.04929	3.04109	3.09529	3.07418
ITM2B	3.25935	3.34618	3.07327	3.09554	3.31698	3.4198	3.40417	3.21435	3.33309	3.33124	3.44449	3.41012	3.47014	3.45256	3.32391	3.3637	3.33018	3.38862
NUCKS1	3.59567	3.55285	3.46286	3.48465	3.59881	3.55989	3.59457	3.5586	3.59285	3.55184	3.56268	3.5571	3.5798	3.57777	3.61537	3.58902	3.59858	3.59295
METTL9	3.36361	3.38016	3.42928	3.45062	3.47303	3.44972	3.47287	3.49429	3.42577	3.4873	3.44789	3.48401	3.45984	3.46744	3.40995	3.45789	3.40632	3.41233
EMC7	3.46356	3.46656	3.48187	3.47695	3.44281	3.45906	3.39922	3.43258	3.41952	3.43213	3.45508	3.47639	3.45432	3.42287	3.40673	3.413	3.41001	3.38657
STRN4	3.04513	3.05919	2.97353	3.00303	2.81059	2.81247	2.7855	2.83653	2.84033	2.83227	2.83363	2.81355	2.7859	2.74069	2.86678	2.82237	2.85154	2.81842
PHLDA1	3.31791	3.24601	2.86675	2.98557	3.0172	2.99508	2.6946	2.6978	2.95866	2.81852	2.97713	2.98584	2.94551	2.92442	3.10432	2.73418	2.98682	2.55111
SNN	3.50019	3.45833	3.52742	3.46791	3.36511	3.24677	3.45789	3.3177	3.32037	3.47758	3.30943	3.29759	3.34057	3.38296	3.35126	3.30879	3.32886	3.3313
ARGLU1	3.51417	3.5477	3.51974	3.50284	3.50317	3.52561	3.53239	3.5475	3.55469	3.55654	3.53526	3.5296	3.52795	3.5249	3.5368	3.53355	3.52169	3.55439
RRAGC	3.52189	3.5046	3.58546	3.44131	3.33889	3.36703	3.43415	3.34239	3.37367	3.41615	3.38705	3.36004	3.39974	3.39554	3.40632	3.38296	3.41596	3.35455
ZNF395	3.11456	3.14206	3.14679	3.20843	3.45393	3.4113	3.50727	3.38083	3.45604	3.09949	3.40774	3.32584	3.45301	3.40595	3.38519	3.47404	3.54762	3.47587
APPL2	2.73185	2.75997	2.6163	2.5827	2.53385	2.36648	2.35107	2.4822	2.44888	2.4027	2.36198	2.50728	2.38423	2.3602	2.4517	2.4694	2.346	2.43256
FBRS	3.02538	3.05657	3.03977	3.04694	3.01584	3.02429	2.96472	3.00952	2.96237	2.97613	3.03481	3.00086	2.99262	3.00918	2.97128	2.98356	2.99573	2.97186
PARL	3.442	3.36012	3.39971	3.42414	3.40562	3.42746	3.42339	3.42483	3.42158	3.39728	3.4207	3.39798	3.39615	3.41393	3.4307	3.40282	3.41986	3.39597
ANKZF1	3.05132	2.94454	3.03456	3.08599	3.24865	3.18819	3.2652	3.18671	3.18479	3.10661	3.20448	3.12103	3.26356	3.23056	3.26544	3.26746	3.31698	3.28998
ERMP1	3.24322	3.16206	3.0754	3.1389	3.18291	3.11484	3.28081	3.18278	3.25261	3.13638	3.25376	3.14001	3.26382	3.25726	3.30251	3.25756	3.3275	3.25639
PSPC1	3.148	3.08801	3.11246	3.03116	3.10397	3.09351	3.09598	3.06946	3.05763	3.10448	3.10573	3.09411	3.067	3.10355	3.06089	3.07877	3.06792	3.08254
TMEM33	3.27606	3.24499	3.21313	3.30316	3.11366	3.1866	3.03909	3.2242	3.13678	3.2217	3.13678	3.211	3.05441	3.10267	3.10927	3.11688	3.07001	3.0823
POGLUT1	3.37679	3.36757	3.41089	3.41631	3.22063	3.3103	3.24987	3.32484	3.24672	3.3584	3.36977	3.27105	3.2958	3.27359	3.24272	3.28611	3.18056	3.26396
SDAD1	3.21207	3.31147	3.22747	3.33728	3.09559	3.23791	3.06686	3.18536	3.11685	3.16959	3.07892	3.18549	3.0629	3.0449	3.12991	3.06452	2.98727	3.09624
DRAM1	3.42274	3.47118	3.51409	3.52772	3.38892	3.35416	3.38702	3.33664	3.23861	3.21549	3.39653	3.38424	3.3647	3.32977	3.38358	3.3052	3.34009	3.36087
MUC13	2.79388	2.7976	2.43795	2.3327	2.36496	2.30301	2.3548	2.31758	2.5559	2.40683	2.40717	2.36442	2.41603	2.30281	2.40721	2.39611	2.3097	2.34147
P3H2	3.01989	2.75095	3.2842	3.3121	2.86171	2.47466	2.54873	3.01812	2.44108	2.52687	2.39669	2.55921	2.38967	2.52345	2.4832	2.94857	2.46637	2.90132
ANKRA2	3.17587	3.22175	3.18575	3.19084	3.39793	3.38428	3.35383	3.29924	3.33547	3.3069	3.38726	3.30506	3.44631	3.38994	3.35771	3.38148	3.40567	3.39493
CEP192	3.05132	3.11938	3.05201	2.99377	3.22	3.17027	3.22604	3.19149	3.19526	3.19887	3.20763	3.19268	3.29075	3.24818	3.26534	3.22042	3.25062	3.25307
LIMD1	3.02872	2.98525	3.01997	3.10779	3.06572	3.0744	2.97431	2.92592	3.09559	2.99395	3.01387	2.98538	3.01733	2.9793	3.04083	3.13909	3.14879	3.18129
NETO2	3.50446	3.51603	3.50621	3.49948	3.29944	3.37192	3.33485	3.30829	3.38842	3.45515	3.38106	3.33182	3.33411	3.39067	3.43618	3.26456	3.35144	3.29652
PLCXD1	3.10977	3.16413	3.01891	3.09487	3.35083	3.26571	3.39064	2.98878	3.13906	3.20722	3.16515	3.05619	3.26003	3.22368	3.40308	3.29493	3.38522	3.41106
FHOD3	3.12543	3.17055	2.97404	2.38875	2.2843	2.24187	2.39821	2.78337	2.44853	3.36461	2.26713	2.18616	2.32839	2.26874	2.40059	2.30778	2.39164	2.06607
C1RL	2.44347	2.88204	2.7348	2.92861	3.02211	3.05613	3.04717	2.94576	2.98572	2.99178	2.96597	3.07026	2.97128	2.99921	2.89588	2.9519	2.89171	2.98043
NDUFAF4	3.50849	3.48212	3.48416	3.48853	3.37979	3.3675	3.33272	3.45193	3.4341	3.41847	3.35489	3.38033	3.33725	3.40557	3.37451	3.30984	3.34707	3.3433
LIPG	2.46291	2.23923	2.7319	2.71093	1.99816	2.01564	2.47084	2.16586	2.11564	2.31679	2.08537	2.03177	1.99492	2.17887	2.3223	2.04218	2.1106	2.10854
TGS1	3.28214	3.2749	3.30038	3.29269	3.2183	3.23709	3.2697	3.31878	3.29453	3.30875	3.26451	3.27225	3.25104	3.29738	3.2998	3.27251	3.25383	3.2838
ZNF654	2.91419	2.95483	3.04292	3.01071	3.14772	3.11399	3.13427	3.03436	3.06298	2.91584	3.12402	3.07583	3.14538	3.09147	3.10163	3.12672	3.1512	3.17568
FLRT3	2.78354	2.76887	2.05545	1.9382	2.09122	2.11435	2.241	2.10397	2.30926	2.40703	2.0868	1.99058	2.17951	2.16902	2.63822	2.16519	2.14551	2.06921
IL17RB	3.46505	3.41081	3.36458	3.00058	3.18614	3.05464	3.24008	3.1826	2.95483	3.43379	3.00619	2.86421	3.03584	3.19376	3.33092	2.8838	3.16109	3.21401
TSPAN12	3.41992	3.39156	3.35236	3.20311	2.29633	2.61209	3.08414	3.11664	3.1565	2.95984	2.58552	2.50811	2.84808	3.21837	3.20164	2.80401	2.93764	2.69408
NABP1	2.45974	2.64421	2.82954	2.49791	2.15328	2.29478	2.02839	2.16864	2.14734	2.30292	2.14606	2.26806	2.21171	2.11382	2.25828	2.28777	2.23223	2.23386
TMEM45A	3.01422	3.28702	3.24046	2.82281	3.31449	3.48929	3.45703	3.25369	3.30021	2.67919	3.3864	3.28261	3.47075	3.35963	3.36697	3.39697	3.42786	3.40147
COA7	3.19345	3.10763	3.16423	3.19408	3.04806	3.09294	3.02592	3.15685	3.09816	3.07779	3.10201	3.11291	2.9501	3.08504	3.0071	3.06256	2.97375	2.99778
FJX1	3.14944	3.03163	3.04639	3.11358	2.60941	2.76316	2.98201	3.05837	2.74437	2.94128	2.90533	2.53331	2.53611	2.86612	2.97643	2.64863	3.03221	2.84993
SLC47A1	2.74082	2.62781	2.84574	2.92072	2.52017	2.40971	2.5336	2.71704	2.38971	2.79362	2.53452	2.78098	2.61918	2.59633	2.26673	2.39039	2.58608	2.38048
PLA1A	3.58592	3.55458	3.46322	3.46214	3.31517	3.21357	3.48956	3.30534	3.45155	3.39922	3.46611	3.13883	3.33842	3.47991	3.47508	3.27635	3.52691	3.31609
KCNK5	3.04513	2.63208	2.8289	3.0033	2.53798	2.48833	2.57505	2.72321	2.57708	2.55052	2.5686	2.60766	2.55867	2.58236	2.60072	2.46966	2.54907	2.52999
LRP12	3.07928	2.9099	2.8132	2.94418	2.07656	2.15178	2.12835	2.12163	2.91671	3.02819	2.07586	2.3985	2.21855	2.5406	2.36239	2.17465	2.18281	2.15864
SNX16	2.20547	2.46803	2.45697	2.31103	2.40938	2.34835	2.21606	2.29711	2.12176	2.09184	2.27136	2.4438	2.47842	2.25352	2.38492	2.31032	2.15808	2.10668
SYNPO2L	2.72403	2.28743	2.53349	2.26338	2.01525	2.02327	2.07147	2.46149	2.14077	2.10386	2.14471	2.05534	2.03397	2.16552	2.09163	2.20558	2.13177	2.14394
ZBED2	2.36604	2.55891	2.63029	2.51629	2.93867	3.49139	2.84303	2.56409	3.1651	2.29012	3.15609	3.39808	3.15662	2.83508	3.07843	3.31517	3.15188	2.94867
ARL15	2.1593	2.2702	2.15475	2.01254	2.22472	2.32051	2.32154	2.22906	2.53463	2.20643	2.2868	2.21429	2.17343	2.2019	2.39689	2.38094	2.27545	2.33058
TM6SF1	2.30615	2.91503	2.91995	2.4131	3.12814	3.02277	2.86638	2.8283	3.12203	2.62171	2.83596	2.98587	2.74045	2.73964	2.87568	2.99996	2.73115	2.94415
KIZ	3.01275	3.11207	3.02141	2.9949	3.2065	3.19634	3.19883	3.16342	3.18175	3.06037	3.18137	3.2165	3.22114	3.16073	3.1799	3.19365	3.19413	3.18162
CASZ1	3.17818	3.09826	3.13152	3.19951	3.09226	3.10201	3.10491	3.09507	3.06361	3.1141	3.1362	3.11656	3.07826	3.10033	3.05173	3.08039	3.10415	3.09219
HIVEP3	3.01669	3.02082	3.0864	2.99853	2.99508	3.05358	3.05654	3.06437	3.03832	3.00216	3.06336	3.02102	3.04886	3.07588	3.04018	3.00803	3.09307	3.07843
VPREB3	2.91233	2.96852	2.90699	3.08779	3.18352	2.88241	3.36729	3.05807	3.31648	3.36346	3.19024	3.0452	3.27046	3.25069	2.86028	2.99152	3.10619	3.27601
C5AR1	2.64302	3.24097	2.24682	2.29242	2.10119	2.01673	2.0626	2.12849	2.10051	2.33664	2.01877	2.1051	2.00993	2.03488	2.12539	2.18946	2.05123	2.14164
KCNN2	2.58522	2.47243	3.00793	2.13449	2.25274	2.38027	2.34328	2.16229	2.18028	2.28564	2.19502	2.13527	2.1653	2.21424	2.505	2.27645	2.29329	2.46205
MFSD12	3.0302	2.87871	2.89161	3.01869	2.76649	2.84692	2.71748	2.87628	2.68722	2.80002	2.70764	2.88009	2.61183	2.76553	2.67649	2.71223	2.65583	2.73423
EIF5A2	2.71748	2.84786	2.77001	2.35596	2.5828	2.40533	2.5621	2.57532	2.29328	2.60936	2.50342	2.6415	2.37934	2.47091	2.64938	2.45974	2.45527	2.45325
RALGPS2	2.21429	2.15171	2.04032	2.21799	2.22093	2.22301	2.11026	2.12062	2.18855	2.10231	2.22599	2.23457	2.13873	2.14746	2.33076	2.28146	2.22475	2.29365
TMEM176B	3.26571	2.2823	2.32177	2.40636	2.38755	2.35187	2.34384	2.2697	2.29313	2.32204	2.33465	2.33811	2.33758	2.38799	2.35283	2.38775	2.29535	2.34909
PIK3R5	2.74922	2.94561	3.04356	2.85991	3.01916	2.89801	2.9991	2.89132	2.89945	3.05473	2.96275	2.9504	2.93285	2.86136	2.87735	2.97477	3.03387	3.02238
TBRG4	3.36261	3.24672	3.35059	3.39834	3.28436	3.30178	3.31324	3.37799	3.33154	3.29999	3.3103	3.31182	3.25671	3.31875	3.34153	3.31704	3.31935	3.28389
STXBP6	2.85584	2.75564	2.55679	2.92995	2.38306	2.53419	2.45893	2.6012	2.39219	2.45238	2.43977	2.42094	2.4269	2.4399	2.43905	2.42463	2.48746	2.43149
PLA2G12A	2.84288	2.87742	2.8788	2.91498	3.09351	3.08746	3.06529	3.17498	3.14001	3.15643	3.08761	3.11759	3.09294	3.18703	3.04233	3.09457	3.07712	3.05167
TNFSF15	1.9907	2.69962	2.27635	2.06094	1.98358	2.0009	2.03927	2.04307	1.92947	2.02166	2.02368	1.97444	1.99889	2.04238	2.19665	2.06566	2.12347	2.02047
GPR132	3.28584	3.20448	3.3369	3.21691	3.1071	3.19688	3.17043	3.00544	2.9994	3.1705	3.1445	3.19244	3.20246	3.10423	3.13648	3.08355	3.08132	3.05091
MRPS15	3.33496	3.34301	3.36446	3.37597	3.3864	3.33074	3.33924	3.40612	3.38752	3.36223	3.35837	3.35144	3.33099	3.38101	3.36735	3.32214	3.36486	3.34439
BNIP3L	3.43803	3.51025	3.53173	3.53853	3.65718	3.62279	3.7019	3.60839	3.63493	3.50402	3.61977	3.5802	3.68854	3.65404	3.65499	3.63289	3.65246	3.6707
EGLN1	3.01213	3.09134	3.16248	3.13286	3.36612	3.27854	3.3211	3.26226	3.26919	3.18913	3.29225	3.22522	3.34624	3.32333	3.27441	3.27773	3.23194	3.3085
BHLHE41	2.6238	2.77325	2.77852	2.48818	3.2201	3.33819	3.23426	2.86025	2.89731	2.9983	3.22822	3.18115	3.31278	3.04301	3.17956	3.42693	3.27545	3.24487
TRAPPC9	2.74176	2.76229	2.73385	2.77409	3.0152	2.99575	3.01574	3.00256	2.93974	2.94415	2.96197	2.99036	2.96545	2.99209	2.9218	2.9317	2.94312	2.91671
ETV7	2.56865	2.88057	2.81445	2.70184	3.28637	3.3428	2.84036	2.77785	2.85887	2.70391	3.23824	3.27616	3.05049	2.81874	2.78226	3.18841	2.8847	2.93005
DNAJC10	3.14172	3.12703	3.1389	3.08369	3.15655	3.23129	3.11303	3.13583	3.17326	3.22114	3.21156	3.20767	3.12735	3.16434	3.20777	3.16059	3.13571	3.15429
FAM174B	3.34231	2.97641	3.2586	3.12383	2.99048	2.78879	2.93247	3.12843	3.21715	3.15592	2.96383	2.88542	2.84267	3.10215	2.92018	3.02857	3.07395	3.11236
FAM131A	2.81679	2.80954	2.812	2.90816	2.94923	2.85588	2.87713	2.90675	2.88295	3.01745	2.88638	2.8465	2.87995	2.82258	2.913	2.7953	2.88446	2.83078
PRTFDC1	2.38695	2.40085	2.09476	2.21533	2.45834	2.35023	2.77409	2.45914	2.79802	3.14747	2.72713	2.27723	2.40777	2.73475	2.99178	2.67419	2.60212	2.55548
SUGT1	3.61184	3.60406	3.61588	3.58846	3.63575	3.62529	3.62047	3.63799	3.59465	3.62636	3.6235	3.63771	3.61662	3.62536	3.62446	3.63608	3.60886	3.61174
LATS2	2.24532	2.23325	2.28647	2.30693	2.48937	2.32711	2.33552	2.3931	2.34206	2.34741	2.30596	2.31702	2.36863	2.41763	2.34276	2.35593	2.3448	2.28713
RAVER1	3.1465	3.07407	3.10857	3.06445	2.96514	2.93764	2.90537	2.99408	2.91121	2.89457	2.88376	2.89074	2.8838	2.89471	2.88485	2.89464	2.91165	2.91057
OSBPL5	2.57904	2.38801	2.43218	2.52348	2.44166	2.39708	2.33152	2.41534	2.40193	2.31149	2.43743	2.43115	2.39941	2.40994	2.38362	2.31459	2.38098	2.29244
TMEFF2	2.01207	2.14037	2.11301	1.98253	2.06949	2.03444	2.09936	2.03179	2.11167	2.03431	1.96845	2.07673	2.0972	2.05086	2.00753	2.06467	2.05717	1.97359
TRIM6	2.82273	2.96754	3.23824	2.94046	3.19555	3.15005	3.32592	3.1943	3.16746	3.15062	3.13333	3.05837	3.10137	3.25777	3.24453	3.26419	3.08499	3.27285
WNT10A	3.08357	3.09723	3.21471	3.19942	3.41918	3.29652	3.35007	3.26962	3.22408	2.91256	3.31359	3.16578	3.41654	3.37078	3.30198	3.39055	3.44035	3.40282
TINAG	2.44704	2.49658	2.44914	2.32983	2.2124	2.30617	2.36952	2.33884	2.24952	2.30259	2.48285	2.27675	2.2594	2.21463	2.39561	2.29308	2.44679	2.24147
TNFRSF19	2.57532	2.7831	2.7918	2.89489	2.44294	2.37319	2.34072	2.83525	2.34691	2.26708	2.24428	2.44545	2.22691	2.36701	2.308	2.50879	2.31369	2.53094
OTP	2.87142	2.94542	2.63035	2.46011	2.24621	2.49074	2.28842	2.54777	2.63118	2.54221	2.33598	2.34281	2.37886	2.52381	2.56133	2.6691	2.48893	2.86853
MTPN	2.81315	2.89873	2.80148	2.77104	2.98422	2.92029	3.13753	2.99478	3.07866	2.99368	3.06381	3.04802	3.01087	3.0976	3.07998	3.05497	3.062	3.08761
BRK1	2.88698	2.8066	2.82764	2.7917	2.96344	3.10344	3.1553	3.0766	3.05176	3.15674	3.15987	3.1171	3.02546	3.07232	3.03261	3.05834	3.02586	3.02568
TMTC1	3.10781	2.78928	3.0578	2.4381	2.46029	2.64936	2.67186	2.46978	2.44712	2.52385	2.62108	2.58545	2.41989	2.68773	2.89699	2.58839	2.65926	2.58984
CDCA7	3.16317	3.23782	3.19787	3.2589	3.32492	3.322	3.39926	3.39325	3.4036	3.29529	3.30925	3.38177	3.32644	3.40803	3.42483	3.34829	3.38773	3.43435
TMEM107	2.27405	2.31241	2.3045	2.30171	2.4694	2.45416	2.43783	2.58372	2.90167	2.55574	2.7081	2.46511	2.90951	2.52092	2.84492	2.43654	2.59769	2.57089
NFATC2	2.28576	2.28003	2.50562	2.36611	2.276	2.28576	2.23815	2.34238	2.27866	2.20425	2.2162	2.22285	2.1961	2.28747	2.2094	2.20218	2.20899	2.33314
SYS1	3.17527	3.21381	3.12139	3.13268	3.12321	3.12893	3.1325	3.05035	3.08646	3.09519	3.13156	3.14042	3.14854	3.0699	3.06927	3.13461	3.09402	3.11776
ABHD12	3.21715	3.21299	3.1966	3.25212	3.17077	3.17064	3.16617	3.09638	3.15714	3.12699	3.15177	3.16382	3.12354	3.16426	3.14618	3.12821	3.17974	3.17504
ARRDC3	2.80055	3.05899	2.78118	2.69347	3.32477	3.29233	3.21445	3.16591	3.10698	2.99598	3.274	3.32364	3.33906	3.29229	3.10749	3.28514	3.20595	3.24197
GPCPD1	3.30992	3.27191	3.23974	3.36012	3.46391	3.38199	3.4458	3.47695	3.5477	3.38378	3.37374	3.42066	3.44111	3.45215	3.43448	3.51974	3.44288	3.52577
NUFIP2	3.03909	3.16647	3.18153	3.20883	3.1352	3.05355	3.0897	3.05583	3.05845	3.06208	3.01242	3.09434	3.10121	3.00854	3.17189	3.1943	3.14937	3.18856
CAMK2D	3.18663	3.18605	3.11875	3.08612	3.33357	3.31304	3.3631	3.30639	3.3375	3.29104	3.3284	3.33919	3.33213	3.39957	3.37026	3.34579	3.34596	3.36872
NCOA5	3.27133	3.28008	3.2886	3.27248	3.07086	3.16981	3.06764	3.1111	3.13583	3.18148	3.13306	3.17467	3.08967	3.07721	3.09411	3.12169	3.05404	3.13075
TMEM87B	2.9732	3.3049	3.26663	3.14022	3.30084	3.28243	3.3749	3.34637	3.35221	3.30356	3.35724	3.31285	3.39686	3.35281	3.34728	3.36419	3.34121	3.36586
ABHD17C	3.06892	3.09638	3.02055	2.95181	2.64178	2.9099	2.77767	3.04335	2.65515	2.81765	2.66545	2.77256	2.59134	2.99658	2.99906	2.83697	2.82291	2.89886
FRMD6	2.76557	3.1523	3.1107	2.52529	2.66959	2.95912	2.3309	2.71433	2.68381	2.41742	2.52589	3.04171	2.51186	2.76715	2.57688	2.56829	2.62087	2.25177
PAG1	2.82081	2.92735	3.14588	3.17122	3.223	3.24229	3.20818	3.00325	3.19572	2.94316	3.03962	3.20795	3.11791	3.02233	3.09222	3.11893	3.14695	3.1983
LNPK	2.75921	2.90533	2.96266	2.89215	3.19802	3.11837	3.19405	3.17818	3.16656	3.01328	3.20031	3.07822	3.22201	3.21985	3.17486	3.13535	3.22822	3.1705
ANKRD50	2.86124	2.73695	2.94683	2.75316	2.41288	2.04609	2.77332	2.53642	2.62979	3.05189	2.25536	2.50297	2.57348	2.59609	2.72187	2.54453	2.3784	2.82989
ATG16L2	2.95586	2.65041	2.95862	2.81977	3.02582	2.99544	3.04614	3.02015	3.10912	2.99199	2.99671	2.95684	3.03448	3.02704	3.14396	3.10556	3.15112	3.17667
TP53INP1	3.25059	3.26329	3.27577	3.22912	3.43591	3.55118	3.23849	3.33066	3.17921	3.52273	3.48832	3.46547	3.53798	3.2897	3.41205	3.49665	3.41962	3.42379
MOB1B	3.30527	3.30497	3.49751	3.34443	3.16438	3.16007	3.15688	3.2597	3.1491	3.44486	3.21009	3.23468	3.23979	3.29831	3.25023	3.15056	3.19853	2.92776
KIF21A	3.50786	3.47676	3.56429	3.41069	3.39146	3.4474	3.34632	3.41868	3.39895	3.5105	3.31337	3.38916	3.38769	3.38546	3.33971	3.42098	3.2694	3.2562
PCMTD1	3.15674	3.29954	3.10829	3.11755	3.35074	3.38884	3.35102	3.30232	3.30744	3.36031	3.30528	3.38922	3.38122	3.32796	3.27734	3.38572	3.26583	3.36712
TBCK	3.11406	3.10627	3.03935	3.01481	3.21827	3.24812	3.23053	3.23281	3.29585	3.26407	3.20604	3.26042	3.23281	3.29215	3.18012	3.26272	3.21028	3.27248
SLC18B1	2.66362	2.89841	2.43759	2.7635	2.9072	2.8733	3.0236	2.97824	3.10854	2.67077	2.91774	2.96024	2.92421	3.08039	2.93922	2.90001	2.83854	2.9133
FUT11	3.04785	3.08974	3.12825	3.17077	3.38229	3.33015	3.44228	3.28199	3.28233	3.15768	3.30401	3.22066	3.37908	3.35867	3.37723	3.38778	3.44515	3.40881
LINC00938	3.05953	3.14502	3.02788	3.12386	3.24701	3.17557	3.31299	3.26614	3.17917	3.32719	3.20682	3.22108	3.30571	3.35597	3.18748	3.22507	3.25297	3.28125
PAPLN	2.31507	2.33051	2.15223	2.29704	2.87684	2.64483	2.76428	2.81948	2.87453	2.45572	2.6083	2.48027	2.83085	2.92594	3.03306	3.00719	3.01861	3.00639
RMI2	3.27411	3.20269	3.11726	3.30768	3.3122	3.27486	3.44573	3.4165	3.44454	3.43089	3.35323	3.36567	3.33797	3.37343	3.38705	3.39339	3.41952	3.46459
SLC43A2	2.98658	2.89247	2.93107	2.81991	2.89344	2.86934	2.78419	2.82552	2.87259	2.8142	2.81763	2.88047	2.91354	2.85289	2.8709	2.7975	2.80631	2.78652
ANKRD44	3.11118	3.31573	3.18479	3.21618	3.33346	3.31284	3.33605	3.36942	3.36421	3.37621	3.33377	3.3989	3.38627	3.35668	3.36612	3.39151	3.32417	3.34859
EMB	3.36732	3.32231	3.00235	2.8794	3.24285	3.24575	3.42523	3.19668	3.37111	3.44003	3.30373	3.32191	3.32886	3.31337	3.39493	3.33427	3.28141	3.31397
MPEG1	3.42313	3.3495	3.04723	3.26689	2.7705	2.3633	3.1127	3.23491	2.53487	3.34371	2.9428	2.90205	3.06285	3.26962	3.05935	3.1879	3.0811	3.14821
DMKN	3.11845	2.82666	2.81414	3.15662	2.5985	2.55423	2.82183	2.87871	3.05545	3.08887	2.59703	2.51683	2.62981	2.88908	2.63002	2.64922	2.69541	2.47044
RGMB	2.91152	3.09457	2.95406	2.9316	2.78467	2.57856	2.93028	3.00068	2.64193	2.86628	2.56578	2.71912	2.68743	2.85852	2.84196	2.73767	2.65572	2.76598
SGMS2	2.58839	2.78307	3.04981	2.10793	1.95016	2.13594	2.28474	2.01348	2.14593	1.93035	2.18987	2.0641	2.11671	2.73166	2.61692	1.97845	2.3132	1.92204
NHLRC3	3.08559	3.16858	3.02363	3.13388	3.23605	3.20464	3.20192	3.18532	3.19513	3.20352	3.22661	3.15573	3.244	3.21495	3.23579	3.27389	3.25008	3.26096
ZNF800	2.50206	2.54364	2.61499	2.64783	2.65895	2.71143	2.70869	2.70176	2.64639	2.63371	2.74554	2.6694	2.73876	2.76795	2.63714	2.60498	2.65495	2.68577
C11orf96	2.55523	2.80839	3.07802	2.82628	2.45692	2.48162	2.60614	2.49101	2.38218	2.32549	2.71042	2.65743	2.67825	3.01251	2.73215	2.56638	2.66813	2.46294
FOXP4	3.15724	3.11006	3.11978	3.08644	2.85032	2.99023	2.8342	2.88976	2.85497	3.06285	2.94469	3.03113	2.95984	2.84405	2.91993	2.79355	2.83508	2.85715
ZNF503	3.23309	3.21874	2.28026	2.0828	2.09715	2.07578	2.29226	2.04829	2.63454	2.12163	2.0652	1.97662	2.0789	2.22644	2.27226	2.11883	2.14752	2.09364
TMEM119	2.08761	3.09503	2.40501	1.92118	2.21901	2.13381	2.3936	2.16226	2.01903	2.11668	2.14678	2.39601	1.98864	2.11712	2.08142	2.00352	2.09248	2.25833
ANKRD37	3.32534	3.31748	3.59949	3.55735	3.68446	3.54402	3.68185	3.63771	3.54409	3.48596	3.58266	3.45186	3.64104	3.61316	3.6979	3.64299	3.77359	3.67822
FAM171B	3.06313	3.16389	2.89196	2.53436	2.58194	2.30318	2.47267	2.81614	2.52732	2.89361	2.25073	2.67119	2.24811	2.66035	2.48456	2.38698	2.55253	2.80631
THAP5	3.03093	3.22701	3.1705	3.26587	3.27878	3.22285	3.22709	3.26575	3.23804	3.2342	3.22589	3.26916	3.27906	3.29944	3.22021	3.23039	3.22609	3.23336
GTSF1	3.51954	3.06529	3.5366	3.53865	2.43702	3.06818	3.47173	2.72508	2.73379	2.41173	3.00133	3.05473	3.28091	2.89719	2.81471	2.62388	3.35015	2.4337
TLCD1	3.17159	3.04838	3.18875	3.34432	3.0984	3.07581	2.96917	3.13481	2.98456	2.88682	3.06746	3.07547	2.98565	3.01031	2.98494	3.00916	2.95974	2.94639
FMNL3	2.98875	3.08362	3.05437	3.01749	2.90226	2.8982	2.96754	2.86349	2.89604	2.94904	2.95809	2.92684	2.97407	2.92998	3.04115	2.92892	2.81117	2.88631
LOC154761	2.8473	2.88103	3.08708	2.93578	3.2359	3.19931	3.21609	3.11693	3.11866	2.85962	3.20319	3.09472	3.35048	3.20727	3.3153	2.99853	3.28162	3.26449
UTP15	2.93115	2.86421	2.93316	3.03709	2.6182	2.71213	2.55078	2.80747	2.75065	2.83394	2.65249	2.73805	2.63519	2.63798	2.79355	2.61681	2.63583	2.6665
BMT2	3.01491	3.10054	3.11311	3.02713	3.27977	3.2118	3.34798	3.25355	3.30433	3.26482	3.24272	3.1553	3.30605	3.30613	3.31036	3.27267	3.3049	3.32554
ZNF25	2.53416	2.82805	2.82138	2.70055	3.01923	2.89071	2.92684	2.90284	2.94192	2.905	2.97372	2.90173	3.03975	3.01454	2.95476	2.91089	2.98149	2.90776
MAP7D2	2.97606	3.06381	2.82134	2.32316	2.3481	2.43364	2.73429	2.3695	2.44893	2.19703	2.31538	2.20771	2.45929	2.39173	3.09703	2.32674	2.79346	2.43656
DNLZ	3.40626	3.25215	3.38097	3.28357	3.07368	3.15624	3.11947	3.11842	3.20604	3.14472	3.16144	3.16817	3.08893	3.1504	3.02897	3.1084	3.19073	2.96707
GPR146	2.1015	2.35159	2.41134	2.35709	2.98075	2.80243	3.16913	2.63722	2.6566	2.59735	2.78731	2.58445	3.00417	2.80382	2.9177	2.96967	2.91124	2.87946
KBTBD3	2.73242	2.7821	2.80961	2.69616	3.01863	2.96208	3.00626	2.9635	3.00047	2.89679	2.99811	2.92149	3.05107	2.88955	2.93272	2.95032	3.04526	2.94795
FLJ20021	2.80417	2.78066	2.68865	2.54413	3.06529	3.03779	2.99841	2.96707	3.02704	2.97091	2.97439	3.01923	3.03378	2.99312	2.87986	3.10614	2.9428	3.06332
DERL3	2.61321	2.77066	2.74325	2.60464	2.89161	2.99152	2.7531	2.76564	2.82462	2.77332	2.84307	2.93292	2.83936	2.80635	2.67351	2.83425	2.75089	2.77802
TRERF1	2.6274	2.41116	2.52663	2.49862	2.82552	2.7447	2.70547	2.67883	2.85862	3.01656	2.63904	2.85142	2.55539	2.70381	2.55327	2.64708	2.5533	2.84768
ANO5	3.12875	3.07689	2.75953	2.78697	2.3973	2.40351	2.97588	2.39996	2.87435	2.87699	2.65246	2.61013	2.6661	2.66922	2.86782	2.51248	2.7302	3.03506
GLIS3	2.72195	2.92055	2.18851	2.23151	2.07967	2.00917	2.21249	2.0623	2.23448	2.12302	2.2911	2.19429	2.09391	2.4665	2.52329	2.24275	2.19741	2.22355
KANSL1-AS1	1.83773	1.96362	1.92754	2.02469	2.04648	2.12824	2.26052	1.98285	2.02409	2.1802	2.187	2.11786	1.94919	2.09736	2.07369	1.9017	2.14723	2.00121
MIR3682	2.83531	2.90041	3.04027	2.90707	2.66349	2.7165	2.51273	2.72715	2.53843	2.68287	2.53133	2.70912	2.51362	2.50999	2.68922	2.67816	2.54408	2.73896
RASGEF1A	2.281	2.37206	2.24332	2.40917	2.8057	2.63497	2.53395	2.244	3.03336	2.5434	2.8002	2.7354	2.6617	2.55	2.81826	2.56746	2.61492	2.25245
MIR210HG	2.77276	2.87952	2.90677	2.97167	3.37127	3.3579	3.38348	3.24436	3.24902	3.08974	3.33956	3.25126	3.41058	3.33542	3.36981	3.40877	3.36108	3.41885
DNAJC21	2.64607	2.79026	2.77314	2.67849	2.63194	2.59697	2.66044	2.80982	2.78027	2.75843	2.59413	2.64743	2.63634	2.72321	2.75689	2.62085	2.57522	2.70581
ZFP57	2.3886	2.42284	2.35103	2.56678	3.08554	2.59489	2.86161	2.9762	2.54194	2.507	2.93936	2.81309	2.90986	2.53646	2.4889	2.54672	2.52159	2.52258
LRRCC1	2.65178	2.51573	2.42872	2.53595	2.76212	2.73392	2.70435	2.86321	2.84682	2.86978	2.69942	2.81351	2.76496	2.90365	2.80046	2.6435	2.6565	2.63294
ANKRD33B	3.47144	3.49367	3.45604	3.51592	3.34271	3.36179	3.40683	3.3093	3.21065	3.30026	3.30495	3.34225	3.27497	3.31651	3.34466	3.28737	3.3411	3.3605
HECW2	3.36752	2.97474	3.13924	3.12247	2.67736	2.71182	2.5558	3.35264	2.59354	3.36279	2.67376	2.66344	2.90776	2.67324	2.9817	3.15555	2.87922	2.87113
LOC101927365	2.22916	2.04753	2.29454	2.04475	2.09208	2.07834	2.02565	2.07195	2.09219	2.04779	2.09151	2.10525	2.06982	2.03409	2.21309	2.04495	2.11665	2.07701
EME1	3.23595	3.13031	3.12577	3.1302	3.318	3.34513	3.33784	3.36053	3.36675	3.29087	3.34134	3.3512	3.3116	3.34732	3.34928	3.36174	3.36928	3.36567
RAB12	3.116	3.07817	3.1831	3.1221	2.88891	2.83788	2.90411	2.78541	2.75112	2.7896	2.85436	2.84109	2.97434	2.79548	2.99135	2.86068	2.98505	3.17965
MARVELD2	3.07875	3.03926	3.09337	3.09837	2.94571	2.84361	2.9606	3.04454	2.6857	3.09867	2.843	2.9177	2.78186	2.90109	2.90062	2.81603	2.79707	2.91667
ZBTB8A	2.73166	2.83635	2.52057	2.74806	2.25032	2.34538	2.20691	2.86097	3.01091	2.83569	2.20154	2.31241	2.28213	2.09245	2.26892	2.23276	2.29011	2.27918
LOC100505501	2.45316	2.8029	2.85169	2.75465	3.20797	3.18376	3.16173	2.88405	2.84601	2.57238	2.87722	3.14992	3.2294	2.87834	3.00512	3.21861	2.99932	2.97782
GIMAP8	3.10098	3.15244	2.90332	3.11722	2.47721	2.50508	2.59127	2.96877	2.89236	3.21594	2.57451	2.65214	2.61664	2.83405	2.61297	2.71699	2.67725	2.77129
ZFP3	2.7028	2.8896	2.80351	2.88821	2.31895	2.41018	2.59478	2.40049	2.38082	2.55876	2.3877	2.50445	2.43468	2.4498	2.54102	2.81216	2.48025	2.70419
LOC100130744	2.90263	2.79533	2.86448	2.67548	2.47134	2.65009	2.49609	2.64708	2.68485	2.56211	2.51174	2.60355	2.51207	2.50871	2.66765	2.52864	2.57839	2.64564
RNF180	1.92353	2.08967	1.85262	1.74849	1.79602	1.83139	1.89621	1.76369	1.79183	1.81748	1.8595	1.78735	1.8253	1.82854	1.81944	1.67582	1.86221	1.94043
FUT8-AS1	2.61707	2.59043	2.10056	2.68431	2.70967	2.72843	2.77314	2.744	2.83161	2.68304	2.83612	2.85404	2.72138	2.69052	2.63224	2.82944	2.74148	2.8625
LRRC34	1.79576	2.01757	2.04435	2.13894	2.43077	2.21773	2.50491	2.49294	2.07534	2.65193	2.2678	2.21149	1.97961	2.44709	2.17958	2.31856	2.37504	2.3297
TMEM217	2.72114	2.69217	2.78706	2.9004	2.48052	2.66499	2.52533	2.3719	2.57522	2.5178	2.48519	2.60241	2.48613	2.4899	2.43312	2.43559	2.4779	2.33855
CCDC152	3.0654	3.08612	3.11653	3.15604	3.23667	3.22377	3.17462	3.18703	3.07843	3.1441	3.08355	3.16636	3.19453	3.19498	3.19656	3.24492	3.16959	3.29416
PRR18	3.14573	3.01957	3.2142	2.96625	2.77833	2.66725	2.97924	2.9402	3.10756	2.78909	2.60567	2.60685	3.07895	2.92519	2.89611	2.987	2.80312	3.11558
ZNF818P	2.8681	2.88619	2.66675	2.787	2.61672	2.66658	2.67288	2.37542	2.47948	2.78684	2.63653	2.50683	2.56247	2.60595	2.46793	2.4618	2.64752	2.70979
SDHAF4	2.97049	2.99129	3.05657	2.99296	3.27363	3.09389	3.2354	3.2134	3.1512	3.15369	3.15504	3.07934	3.19063	3.21635	3.18465	3.15069	3.22987	3.21069
ZNF404	2.36948	2.42622	2.68692	2.38346	2.75021	2.70866	2.90433	2.7146	2.86253	2.50576	2.65849	2.47099	2.75629	2.81811	2.61023	2.81582	2.81448	2.9482
PSMA8	2.05136	2.09005	2.05054	2.15472	1.94024	2.08445	2.47456	2.91481	2.11632	2.74627	2.72023	2.57591	2.16035	2.61509	2.67857	2.52385	2.56515	2.63294
KISS1R	2.72836	2.70946	2.99616	2.81737	3.3425	3.21936	3.27586	3.23605	3.07287	2.70264	3.13209	3.09226	3.14954	3.25681	3.07013	3.25991	3.29801	3.20759
MARS2	3.27729	3.26161	3.34402	3.28625	3.08015	3.0455	3.113	3.23692	3.15012	3.21676	3.12241	3.13964	3.0626	3.17326	3.1602	3.0849	3.05627	3.02876
HMX2	3.30232	2.2987	3.11998	3.41044	2.70046	2.3519	2.86853	3.18861	2.25569	3.26923	2.28611	2.3214	2.26968	2.34707	2.22663	2.35372	2.25665	3.0142

## Sheet: 3、Lasso
id	Control1	Control2	Control3	Control4	CTEPH1	CTEPH2	CTEPH3	CTEPH4	CTEPH5	CTEPH6	CTEPH7	CTEPH8	CTEPH9	CTEPH10	CTEPH11	CTEPH12	CTEPH13	CTEPH14
RHOB	2.42042	2.81775	2.41053	2.66964	2.29969	2.2926	2.34853	2.35288	2.31157	2.41296	2.31605	2.28854	2.27872	2.34792	2.30626	2.22292	2.28641	2.23063
PTGS2	2.28604	1.89071	2.12429	1.95915	1.81455	1.93547	1.91138	1.81609	2.12869	1.8483	2.01525	1.85762	1.80263	1.91226	1.86589	2.03696	1.76496	1.87142
MALAT1	3.45416	3.57038	3.4521	3.54624	3.69107	3.65701	3.55989	3.57139	3.49513	3.54246	3.53715	3.65581	3.55264	3.42989	3.61847	3.64908	3.52751	3.66452
LMO3	2.06393	2.00513	1.76865	1.94072	1.94085	1.90078	2.02061	1.96451	1.92947	2.00667	1.93696	1.88436	1.97933	1.90495	1.94534	1.98675	1.93978	1.89977
SERPINE1	1.93761	1.86285	1.89521	1.93718	1.92884	1.92376	1.93025	1.95625	1.87791	1.91097	1.98512	1.95795	1.97808	2.0053	1.9468	1.91501	1.90614	1.96575
HSP90B1	3.73698	3.76863	3.73567	3.72591	3.78362	3.80344	3.64855	3.72944	3.72154	3.70847	3.78194	3.81213	3.74414	3.69674	3.67397	3.74358	3.69866	3.716
ARHGDIA	3.22912	3.17511	3.21159	3.17111	3.13088	3.16036	3.08146	3.09655	3.14378	3.12963	3.11047	3.12633	3.04577	3.03387	3.09166	3.09737	3.12272	3.09253
BNIP3	3.4191	3.44442	3.52186	3.46897	3.6032	3.56329	3.65701	3.57308	3.55019	3.38049	3.58516	3.48789	3.63204	3.61518	3.60568	3.58195	3.65089	3.59949
TGFB1	2.73414	2.5478	2.59934	2.67251	2.64262	2.67962	2.66874	2.73284	2.69604	2.59593	2.67085	2.65739	2.61469	2.60365	2.60315	2.6177	2.68625	2.67938
RB1	3.41631	3.55978	3.37617	3.30387	3.5373	3.54797	3.54134	3.4532	3.57509	3.46177	3.57601	3.58592	3.59197	3.56544	3.55822	3.55191	3.53509	3.5713
DAPK1	3.55086	3.48789	3.50477	3.48212	3.4287	2.78081	3.12724	3.33706	3.38419	3.49971	3.24902	3.3428	2.8034	3.05545	3.12502	3.13067	3.17806	3.54238
CDK1	3.57244	3.59532	3.547	3.57423	3.65105	3.54364	3.62985	3.63782	3.64855	3.60694	3.58319	3.54316	3.63366	3.66918	3.64299	3.58949	3.64218	3.63031
SATB1	2.48757	2.63386	2.35593	2.39152	2.55245	2.81359	3.12577	2.50313	2.52639	2.38066	2.59092	3.01378	2.68567	2.9629	2.74737	2.85538	2.50172	2.82597
HMOX1	3.38586	3.57875	3.65746	3.68628	3.41499	3.38163	3.22842	3.39405	3.20797	3.23086	3.44281	3.34966	3.3596	3.40158	3.17849	3.34903	3.13097	3.26911
CXCL12	2.37615	2.29565	2.68785	2.59963	2.28731	2.43709	2.40255	2.41606	2.43833	2.30713	2.41429	2.45692	2.31727	2.45443	2.30954	2.35372	2.36965	2.37243
PIK3C2B	3.10645	3.15098	3.18357	3.00943	3.22855	3.28846	3.32059	3.21217	3.32092	3.21395	3.25035	3.26272	3.2733	3.28004	3.30713	3.28776	3.27985	3.32242
ITGB3	2.74347	2.72292	2.76341	2.76151	2.68873	2.6061	2.65577	2.62732	2.63798	2.72414	2.67781	2.60963	2.67335	2.70787	2.74152	2.59073	2.67433	2.64505
KL	2.21617	2.71309	2.5094	2.13786	1.76816	1.91331	2.11919	1.87178	2.06629	2.41533	1.97681	2.20136	2.09058	2.41568	2.4027	2.14799	2.12714	1.94234
BCL2L1	3.02934	3.04963	3.10311	3.08235	2.93997	3.00499	2.83504	2.80934	2.73058	2.88144	3.00384	2.98336	2.9689	2.9223	2.78041	2.9112	2.84342	2.8127
OGT	3.28836	3.26225	3.16933	3.26438	3.29901	3.37509	3.25038	3.24902	3.27591	3.27333	3.30958	3.35064	3.29892	3.19708	3.2618	3.36385	3.31049	3.36388
CD24	3.29199	3.21293	3.33383	3.07404	2.69293	2.37015	3.36953	3.07134	3.071	3.27688	2.91869	3.00043	2.92688	3.40302	3.0656	2.93953	2.99275	3.20279
CCND1	2.42762	2.70564	2.85906	2.77269	2.74926	2.74374	2.85874	2.66533	2.5978	2.68417	2.79677	2.63454	2.7225	2.77182	2.80958	2.83124	2.80011	2.75037
CYCS	3.78362	3.78505	3.80254	3.80164	3.76212	3.77359	3.72432	3.79851	3.77667	3.79651	3.75841	3.78584	3.72534	3.77057	3.77258	3.75615	3.74114	3.7535
IGF1	2.95781	2.6833	2.49626	2.94219	3.00361	2.99978	3.03108	3.04644	3.1799	2.52877	3.05651	3.09546	2.98217	2.96856	3.02473	3.02988	2.99516	3.00177
BUB1	3.38027	3.39635	3.34095	3.32103	3.48881	3.52169	3.48179	3.47485	3.49168	3.37106	3.46118	3.47899	3.49523	3.47525	3.49	3.50345	3.49563	3.49573
OCLN	2.86235	2.44478	2.87176	2.76767	2.44535	2.27094	2.44347	2.88191	2.31401	2.97049	2.22865	2.4166	2.37058	2.45659	2.42866	2.46752	2.47106	2.46951
PLAUR	2.66159	2.75332	2.80178	2.86721	3.15959	3.09552	2.98724	3.03481	2.92242	2.92584	3.14786	3.18301	3.1269	3.06506	2.9599	2.94305	2.90917	2.86469
FASN	3.18671	3.19091	3.1616	3.19004	3.01781	3.0169	2.95015	3.08432	3.02291	3.04397	2.98194	3.05201	2.99976	2.97314	2.97106	2.95483	2.99745	2.98017
SERPINB1	3.25943	3.22839	3.18783	2.94305	3.30898	3.37415	3.43946	3.18321	3.43428	3.01568	3.46153	3.52977	3.33808	3.30305	3.36035	3.33112	3.09723	3.11517
KDM3A	3.19024	3.23513	3.29377	3.24154	3.56137	3.48496	3.52742	3.42414	3.4691	3.35724	3.49898	3.43494	3.58183	3.48866	3.54014	3.55337	3.57423	3.57561
ZBTB7A	2.7679	2.80309	2.90886	2.8831	2.72109	2.82603	2.66982	2.78796	2.79533	2.66156	2.69149	2.82263	2.67923	2.71328	2.72524	2.7862	2.68596	2.72695
BNIP3L	3.43803	3.51025	3.53173	3.53853	3.65718	3.62279	3.7019	3.60839	3.63493	3.50402	3.61977	3.5802	3.68854	3.65404	3.65499	3.63289	3.65246	3.6707

## Sheet: 4、SVM-REF
	group	RHOB	PTGS2	SERPINE1	HSP90B1	ARHGDIA	BNIP3	TGFB1	RB1	DAPK1	CDK1	HMOX1	CXCL12	ITGB3	KL	BCL2L1	CD24	CCND1	CYCS	IGF1	BUB1	OCLN	PLAUR	FASN	BNIP3L
Control1	normal	2.42042	2.28604	1.93761	3.73698	3.22912	3.4191	2.73414	3.41631	3.55086	3.57244	3.38586	2.37615	2.74347	2.21617	3.02934	3.29199	2.42762	3.78362	2.95781	3.38027	2.86235	2.66159	3.18671	3.43803
Control2	normal	2.81775	1.89071	1.86285	3.76863	3.17511	3.44442	2.5478	3.55978	3.48789	3.59532	3.57875	2.29565	2.72292	2.71309	3.04963	3.21293	2.70564	3.78505	2.6833	3.39635	2.44478	2.75332	3.19091	3.51025
Control3	normal	2.41053	2.12429	1.89521	3.73567	3.21159	3.52186	2.59934	3.37617	3.50477	3.547	3.65746	2.68785	2.76341	2.5094	3.10311	3.33383	2.85906	3.80254	2.49626	3.34095	2.87176	2.80178	3.1616	3.53173
Control4	normal	2.66964	1.95915	1.93718	3.72591	3.17111	3.46897	2.67251	3.30387	3.48212	3.57423	3.68628	2.59963	2.76151	2.13786	3.08235	3.07404	2.77269	3.80164	2.94219	3.32103	2.76767	2.86721	3.19004	3.53853
CTEPH1	CTEPH	2.29969	1.81455	1.92884	3.78362	3.13088	3.6032	2.64262	3.5373	3.4287	3.65105	3.41499	2.28731	2.68873	1.76816	2.93997	2.69293	2.74926	3.76212	3.00361	3.48881	2.44535	3.15959	3.01781	3.65718
CTEPH2	CTEPH	2.2926	1.93547	1.92376	3.80344	3.16036	3.56329	2.67962	3.54797	2.78081	3.54364	3.38163	2.43709	2.6061	1.91331	3.00499	2.37015	2.74374	3.77359	2.99978	3.52169	2.27094	3.09552	3.0169	3.62279
CTEPH3	CTEPH	2.34853	1.91138	1.93025	3.64855	3.08146	3.65701	2.66874	3.54134	3.12724	3.62985	3.22842	2.40255	2.65577	2.11919	2.83504	3.36953	2.85874	3.72432	3.03108	3.48179	2.44347	2.98724	2.95015	3.7019
CTEPH4	CTEPH	2.35288	1.81609	1.95625	3.72944	3.09655	3.57308	2.73284	3.4532	3.33706	3.63782	3.39405	2.41606	2.62732	1.87178	2.80934	3.07134	2.66533	3.79851	3.04644	3.47485	2.88191	3.03481	3.08432	3.60839
CTEPH5	CTEPH	2.31157	2.12869	1.87791	3.72154	3.14378	3.55019	2.69604	3.57509	3.38419	3.64855	3.20797	2.43833	2.63798	2.06629	2.73058	3.071	2.5978	3.77667	3.1799	3.49168	2.31401	2.92242	3.02291	3.63493
CTEPH6	CTEPH	2.41296	1.8483	1.91097	3.70847	3.12963	3.38049	2.59593	3.46177	3.49971	3.60694	3.23086	2.30713	2.72414	2.41533	2.88144	3.27688	2.68417	3.79651	2.52877	3.37106	2.97049	2.92584	3.04397	3.50402
CTEPH7	CTEPH	2.31605	2.01525	1.98512	3.78194	3.11047	3.58516	2.67085	3.57601	3.24902	3.58319	3.44281	2.41429	2.67781	1.97681	3.00384	2.91869	2.79677	3.75841	3.05651	3.46118	2.22865	3.14786	2.98194	3.61977
CTEPH8	CTEPH	2.28854	1.85762	1.95795	3.81213	3.12633	3.48789	2.65739	3.58592	3.3428	3.54316	3.34966	2.45692	2.60963	2.20136	2.98336	3.00043	2.63454	3.78584	3.09546	3.47899	2.4166	3.18301	3.05201	3.5802
CTEPH9	CTEPH	2.27872	1.80263	1.97808	3.74414	3.04577	3.63204	2.61469	3.59197	2.8034	3.63366	3.3596	2.31727	2.67335	2.09058	2.9689	2.92688	2.7225	3.72534	2.98217	3.49523	2.37058	3.1269	2.99976	3.68854
CTEPH10	CTEPH	2.34792	1.91226	2.0053	3.69674	3.03387	3.61518	2.60365	3.56544	3.05545	3.66918	3.40158	2.45443	2.70787	2.41568	2.9223	3.40302	2.77182	3.77057	2.96856	3.47525	2.45659	3.06506	2.97314	3.65404
CTEPH11	CTEPH	2.30626	1.86589	1.9468	3.67397	3.09166	3.60568	2.60315	3.55822	3.12502	3.64299	3.17849	2.30954	2.74152	2.4027	2.78041	3.0656	2.80958	3.77258	3.02473	3.49	2.42866	2.9599	2.97106	3.65499
CTEPH12	CTEPH	2.22292	2.03696	1.91501	3.74358	3.09737	3.58195	2.6177	3.55191	3.13067	3.58949	3.34903	2.35372	2.59073	2.14799	2.9112	2.93953	2.83124	3.75615	3.02988	3.50345	2.46752	2.94305	2.95483	3.63289
CTEPH13	CTEPH	2.28641	1.76496	1.90614	3.69866	3.12272	3.65089	2.68625	3.53509	3.17806	3.64218	3.13097	2.36965	2.67433	2.12714	2.84342	2.99275	2.80011	3.74114	2.99516	3.49563	2.47106	2.90917	2.99745	3.65246
CTEPH14	CTEPH	2.23063	1.87142	1.96575	3.716	3.09253	3.59949	2.67938	3.5713	3.54238	3.63031	3.26911	2.37243	2.64505	1.94234	2.8127	3.20279	2.75037	3.7535	3.00177	3.49573	2.46951	2.86469	2.98017	3.6707

## Sheet: 5、corrplot
id	Control1	Control2	Control3	Control4	CTEPH1	CTEPH2	CTEPH3	CTEPH4	CTEPH5	CTEPH6	CTEPH7	CTEPH8	CTEPH9	CTEPH10	CTEPH11	CTEPH12	CTEPH13	CTEPH14
[truncated: 32 more rows]

[truncated: 1 more sheets: 6、ggplot2]
