# Supplementary material for: Identification of Anoikis-related potential biomarkers and therapeutic drugs in chronic thromboembolic pulmonary hypertension via bioinformatics analysis and in vitro experiment
Source: Sci Rep. 2024 Dec 28;14:30663. doi: 10.1038/s41598-024-75251-1 (PMC11680802; doi:10.1038/s41598-024-75251-1)
Supplement: Supplementary file 3 — Supplementary Information 3. [file 41598_2024_75251_MOESM3_ESM.xlsx]

## Sheet: Supplementary Material1
Supplementary Material 2:Anoikis-related genes
Gene	Correlation score
ABHD2	1.12762
ABHD4	1.68415
ABL1	1.35623
ACP1	0.448463
ACTG1	0.70158
ADAMTSL1	0.846184
ADCY10	1.06418
AFAP1L1	0.488467
AFP	1.17918
AKT1	5.33115
AKT2	2.15423
AKT3	1.17918
ANGPTL2	0.560494
ANGPTL4	2.36729
ANKRD13C	0.729213
ANXA2	0.522192
ANXA5	2.2365
APOBEC3G	1.06418
AR	1.59767
ARHGDIA	0.70158
ARHGDIB	0.560494
ARHGEF7	1.02418
ATF2	0.488467
ATF4	1.57427
BAD	2.92408
BAG1	1.06418
BAG4	0.908719
BAK1	1.707
BAX	2.51471
BCAR1	2.50332
BCL2	4.48329
BCL2L1	3.31926
BCL2L11	6.62489
BCL2L15	1.06418
BCL2L2	0.972047
BDNF	2.17873
BID	1.52969
BIN1	0.690797
BIRC3	1.41202
BIRC5	2.22636
BMF	3.68546
BMP6	1.09791
BNIP3	1.09791
BNIP3L	1.09791
BRAF	2.30484
BRCA2	1.15448
BRMS1	14.5491
BSG	2.16641
BST2	1.02418
BUB1	0.972047
BUB3	0.972047
CALR	1.91944
CASP10	1.09791
CASP2	0.62646
CASP3	3.07922
CASP6	1.06418
CASP8	4.4303
CASP9	1.63269
CAV1	5.39348
CBL	1.06418
CCAR2	1.41766
CCDC178	1.02418
CCDC80	0.560494
CCN1	1.02418
CCN2	1.17622
CCN6	1.37468
CCND1	1.95554
CCR7	1.44841
CD151	1.02418
CD24	1.15448
CD36	1.06418
CD44	1.68066
CD63	1.17918
CDC25C	0.972047
CDC42	0.488467
CDCP1	1.90643
CDH1	3.01952
CDH2	1.2442
CDH3	1.06418
CDK1	0.972047
CDK11A	1.50498
CDK11B	1.50498
CDKN1A	1.55268
CDKN1B	1.57427
CDKN2A	1.5947
CDKN3	1.64523
CEACAM1	1.06418
CEACAM3	1.26651
CEACAM4	0.793718
CEACAM5	4.61714
CEACAM6	6.05407
CEACAM8	0.488467
CEBPB	1.17918
CEMIP	1.22377
CFLAR	2.05576
CHEK2	1.8837
CLDN1	1.5947
CLU	1.20994
COL13A1	1.06418
COL4A2	1.02418
CPEB2	1.20994
CPT1A	1.09791
CRABP2	0.488467
CRYAB	1.12762
CRYBA1	0.729213
CSK	0.560494
CSNK2A1	1.2442
CSPG4	2.16641
CTBP1	0.827443
CTNNA1	0.448463
CTNNB1	3.94576
CTNND1	1.02418
CTTN	1.95554
CXCL12	1.75358
CXCL8	1.61412
CXCR4	1.32562
CYCS	2.30897
DAP3	2.02851
DAPK1	1.82163
DAPK2	3.95851
DLG1	0.972047
DOCK1	1.15448
DYNLL2	0.972047
E2F1	1.85684
EDA2R	1.37468
EDAR	0.972047
EDIL3	1.2442
EEF1A1	1.17918
EEF2K	1.06418
EGF	1.8464
EGFR	4.38434
EHMT2	0.448463
EIF2AK3	1.26362
ELANE	1.13621
ELK1	1.09791
ENDOG	0.560494
EPHA2	1.22377
EPHB6	1.12762
ERBB2	2.40146
ETV4	1.29122
EZH2	1.24251
EZR	0.70158
F10	0.846184
F3	0.846184
FADD	1.66762
FAS	1.37718
FASLG	1.17918
FASN	1.02418
FBLIM1	0.560494
FBXW7-AS1	1.22218
FER	0.972047
FGF2	1.12762
FN1	2.50872
FOXA1	0.448463
FOXC2	0.560494
FOXO3	0.71893
GDF2	1.06418
GKN1	0.448463
GLI2	1.3358
GLO1	1.06418
GLUD1	1.02418
GNE	0.578766
GRHL2	1.44219
GSK3B	0.448463
HAVCR2	1.15448
HGF	1.85857
HIF1A	2.03796
HK2	1.12762
HMCN1	1.66342
HMGA1	1.31421
HMOX1	1.06418
HOTAIR	0.560494
HRAS	1.51466
HSP90B1	0.846184
HSPB1	0.448463
HTRA1	1.26651
ID2	0.488467
IFI27	1.06418
IGF1	2.11964
IGF1R	2.11847
IKBKG	0.729213
IL6	1.47812
ILK	2.05598
INHBB	1.15448
IQGAP1	1.12762
IRF6	0.603468
ITGA2	2.19211
ITGA3	1.97172
ITGA4	1.66762
ITGA5	3.63088
ITGA6	2.08223
ITGA8	1.17918
ITGAV	2.83779
ITGB1	4.93862
ITGB3	1.54763
ITGB4	1.83127
ITGB5	0.972047
ITPRIP	1.06418
JUP	0.488467
KDM3A	1.09791
KDR	1.12762
KL	1.12762
KLF12	1.57427
KRAS	1.54763
KRT14	0.448463
LAMA3	1.26362
LAMB3	1.26362
LAMC2	1.26362
LATS1	1.26651
LDHA	0.522192
LGALS1	1.55268
LGALS3	1.71865
LMO3	1.09791
LPAR1	1.06418
LRP1	1.06418
LTB4R2	1.17918
LTF	1.12762
MAD2L1	0.972047
MALAT1	0.776761
MAOA	0.488467
MAP2K1	1.77256
MAP2K2	0.560494
MAP3K1	0.827443
MAP3K7	0.90721
MAPK1	3.68574
MAPK11	1.35623
MAPK3	2.69411
MAPK8	1.5947
MAVS	1.17918
MCL1	3.53374
MDM2	1.12762
MET	1.1534
MGAT5	1.12762
MIR107	0.448463
MIR10A	1.02418
MIR124-1	1.29122
MIR141	1.15448
MIR145	1.47812
MIR181A1	0.846184
MIR1827	1.12762
MIR200A	1.20218
MIR200B	1.09791
MIR200C	1.61412
MIR204	1.5947
MIR21	1.29122
MIR26A1	1.5947
MIR30B	1.02418
MIR30C1	1.02418
MIR363	1.09791
MIR525	1.09791
MIR630	0.448463
MMP11	1.02418
MMP13	1.38017
MMP2	1.65049
MMP9	1.35623
MNX1	1.06418
MSLN	1.44841
MTA1	1.37718
MTDH	1.63269
MTOR	2.22142
MUC1	1.55268
MYBBP1A	1.99573
MYC	1.55268
MYH9	1.02418
MYO5A	1.37468
NDRG1	0.448463
NFE2L2	1.12762
NGF	0.448463
NKX2-1	0.488467
NOTCH1	1.42001
NOTCH3	1.02418
NOX4	1.17918
NQO1	1.41468
NRAS	1.09791
NTF3	1.29122
NTRK1	1.55265
NTRK2	7.18318
NTRK3	0.600498
OCLN	0.488467
OGT	0.448463
OLFM3	1.22377
ONECUT1	0.448463
PAK1	2.89279
PAK2	1.06418
PAK3	1.06418
PAK4	1.09791
PARP1	1.15448
PBK	1.17918
PCNA	0.448463
PDCD4	1.15448
PDCD6IP	0.972047
PDGFRB	1.09791
PDK4	2.40583
PDPK1	0.686462
PHLDA2	1.15448
PIK3C2B	0.560494
PIK3CA	2.90533
PIK3CB	1.5947
PIK3CG	1.84322
PIK3R1	1.79711
PIK3R2	1.06418
PIK3R3	1.06418
PIN1	1.09791
PIP5K1C	0.488467
PITPNC1	0.488467
PLAT	1.09791
PLAU	1.55268
PLAUR	1.55268
PLG	1.17004
PLK1	1.55268
PPARG	1.47812
PPP1R13B	1.17622
PPP2CA	1.06418
PPP2R1A	1.02418
PPP2R2D	1.02418
PPP2R5A	1.02418
PRDX4	1.09791
PRKACA	1.06418
PRKCA	1.17918
PRKCI	1.12762
PRKCQ	1.15448
PRKD1	0.551904
PRPF4B	1.15448
PTEN	2.48593
PTGS2	2.65693
PTHLH	1.35248
PTK2	7.19345
PTK2B	1.96908
PTK6	1.06418
PTPN1	1.02418
PTPN11	1.06418
PTRH2	4.1399
PXN	0.78051
PYCARD	1.55268
QSOX1	0.522192
RAC1	1.44219
RAC3	0.448463
RACK1	0.560494
RAD9A	1.06418
RAF1	1.15448
RANBP9	1.15448
RB1	1.12762
RBFOX2	0.522192
RBL2	1.06418
RELA	1.17918
RHOA	2.04156
RHOB	1.17622
RHOC	0.634223
RHOG	1.41766
RHOQ	0.448463
RIPK1	1.31712
ROCK1	1.09791
RPS6KA3	0.488467
RPS6KB1	1.02418
S100A4	1.29122
S100A7	0.448463
SATB1	1.17918
SCRIB	0.972047
SDCBP	1.12762
SERPINA1	1.19668
SERPINB1	0.846184
SERPINE1	0.720187
SESN1	1.15448
SESN2	1.55268
SESN3	1.15448
SETD2	0.972047
SFN	1.06418
SFRP1	0.575717
SH3GLB1	0.972047
SHC1	1.00245
SIK1	4.03852
SIK2	1.31421
SIRPA	1.06418
SIRT1	1.02418
SIRT3	1.22377
SIRT6	0.448463
SKP2	1.88307
SLC2A1	1.06418
SLC39A6	0.70158
SLCO1B3	0.972047
SMAD4	1.55268
SMAD7	0.663935
SMARCE1	0.522192
SNAI2	1.03751
SOD2	1.22377
SP1	1.15448
SPHK1	0.448463
SPIB	1.12762
SPINK1	1.20994
SPP1	0.522192
SRC	6.10487
SRSF3	0.448463
STAT3	4.08678
STK11	2.12343
STK38	0.448463
TAGLN	0.560494
TDGF1	0.972047
TFDP1	0.729213
TGFB1	1.66342
THBS1	1.52969
TIAM1	0.690797
TIMP1	2.2159
TLE1	2.44786
TLE5	1.97341
TLN1	1.23965
TLR3	1.09791
TNC	0.603468
TNFRSF10B	1.61412
TNFRSF12A	1.06418
TNFRSF1A	1.17918
TNFSF10	1.31421
TP53	3.45174
TP63	0.448463
TP73	0.972047
TPM1	1.02418
TRAF2	1.06418
TRIM31	1.12762
TSC2	0.947214
TSG101	1.20218
TUBB3	1.08408
TWIST1	1.09791
UBE2C	1.09791
VEGFA	1.09791
VPS37A	1.06418
VTN	1.15448
XAF1	0.578766
XIAP	1.49798
YAP1	1.84258
YWHAZ	1.09791
ZBTB7A	1.15448
ZEB1	1.09791
ZEB2	1.23965
ZNF304	3.91081
ZNF32	1.09791
