# Supplementary material for: Identification of Anoikis-related potential biomarkers and therapeutic drugs in chronic thromboembolic pulmonary hypertension via bioinformatics analysis and in vitro experiment
Source: Sci Rep. 2024 Dec 28;14:30663. doi: 10.1038/s41598-024-75251-1 (PMC11680802; doi:10.1038/s41598-024-75251-1)
Supplement: Supplementary file 4 — Supplementary Information 4. [file 41598_2024_75251_MOESM4_ESM.xlsx]

## Sheet: Supplementary Material2
	Supplementary Material3: 32 ARGs from Anoikis and DEGs
id	Control1	Control2	Control3	Control4	CTEPH1	CTEPH2	CTEPH3	CTEPH4	CTEPH5	CTEPH6	CTEPH7	CTEPH8	CTEPH9	CTEPH10	CTEPH11	CTEPH12	CTEPH13	CTEPH14
RHOB	2.42042	2.81775	2.41053	2.66964	2.29969	2.2926	2.34853	2.35288	2.31157	2.41296	2.31605	2.28854	2.27872	2.34792	2.30626	2.22292	2.28641	2.23063
PTGS2	2.28604	1.89071	2.12429	1.95915	1.81455	1.93547	1.91138	1.81609	2.12869	1.8483	2.01525	1.85762	1.80263	1.91226	1.86589	2.03696	1.76496	1.87142
MALAT1	3.45416	3.57038	3.4521	3.54624	3.69107	3.65701	3.55989	3.57139	3.49513	3.54246	3.53715	3.65581	3.55264	3.42989	3.61847	3.64908	3.52751	3.66452
LMO3	2.06393	2.00513	1.76865	1.94072	1.94085	1.90078	2.02061	1.96451	1.92947	2.00667	1.93696	1.88436	1.97933	1.90495	1.94534	1.98675	1.93978	1.89977
SERPINE1	1.93761	1.86285	1.89521	1.93718	1.92884	1.92376	1.93025	1.95625	1.87791	1.91097	1.98512	1.95795	1.97808	2.0053	1.9468	1.91501	1.90614	1.96575
HSP90B1	3.73698	3.76863	3.73567	3.72591	3.78362	3.80344	3.64855	3.72944	3.72154	3.70847	3.78194	3.81213	3.74414	3.69674	3.67397	3.74358	3.69866	3.716
ARHGDIA	3.22912	3.17511	3.21159	3.17111	3.13088	3.16036	3.08146	3.09655	3.14378	3.12963	3.11047	3.12633	3.04577	3.03387	3.09166	3.09737	3.12272	3.09253
BNIP3	3.4191	3.44442	3.52186	3.46897	3.6032	3.56329	3.65701	3.57308	3.55019	3.38049	3.58516	3.48789	3.63204	3.61518	3.60568	3.58195	3.65089	3.59949
TGFB1	2.73414	2.5478	2.59934	2.67251	2.64262	2.67962	2.66874	2.73284	2.69604	2.59593	2.67085	2.65739	2.61469	2.60365	2.60315	2.6177	2.68625	2.67938
RB1	3.41631	3.55978	3.37617	3.30387	3.5373	3.54797	3.54134	3.4532	3.57509	3.46177	3.57601	3.58592	3.59197	3.56544	3.55822	3.55191	3.53509	3.5713
DAPK1	3.55086	3.48789	3.50477	3.48212	3.4287	2.78081	3.12724	3.33706	3.38419	3.49971	3.24902	3.3428	2.8034	3.05545	3.12502	3.13067	3.17806	3.54238
CDK1	3.57244	3.59532	3.547	3.57423	3.65105	3.54364	3.62985	3.63782	3.64855	3.60694	3.58319	3.54316	3.63366	3.66918	3.64299	3.58949	3.64218	3.63031
SATB1	2.48757	2.63386	2.35593	2.39152	2.55245	2.81359	3.12577	2.50313	2.52639	2.38066	2.59092	3.01378	2.68567	2.9629	2.74737	2.85538	2.50172	2.82597
HMOX1	3.38586	3.57875	3.65746	3.68628	3.41499	3.38163	3.22842	3.39405	3.20797	3.23086	3.44281	3.34966	3.3596	3.40158	3.17849	3.34903	3.13097	3.26911
CXCL12	2.37615	2.29565	2.68785	2.59963	2.28731	2.43709	2.40255	2.41606	2.43833	2.30713	2.41429	2.45692	2.31727	2.45443	2.30954	2.35372	2.36965	2.37243
PIK3C2B	3.10645	3.15098	3.18357	3.00943	3.22855	3.28846	3.32059	3.21217	3.32092	3.21395	3.25035	3.26272	3.2733	3.28004	3.30713	3.28776	3.27985	3.32242
ITGB3	2.74347	2.72292	2.76341	2.76151	2.68873	2.6061	2.65577	2.62732	2.63798	2.72414	2.67781	2.60963	2.67335	2.70787	2.74152	2.59073	2.67433	2.64505
KL	2.21617	2.71309	2.5094	2.13786	1.76816	1.91331	2.11919	1.87178	2.06629	2.41533	1.97681	2.20136	2.09058	2.41568	2.4027	2.14799	2.12714	1.94234
BCL2L1	3.02934	3.04963	3.10311	3.08235	2.93997	3.00499	2.83504	2.80934	2.73058	2.88144	3.00384	2.98336	2.9689	2.9223	2.78041	2.9112	2.84342	2.8127
OGT	3.28836	3.26225	3.16933	3.26438	3.29901	3.37509	3.25038	3.24902	3.27591	3.27333	3.30958	3.35064	3.29892	3.19708	3.2618	3.36385	3.31049	3.36388
CD24	3.29199	3.21293	3.33383	3.07404	2.69293	2.37015	3.36953	3.07134	3.071	3.27688	2.91869	3.00043	2.92688	3.40302	3.0656	2.93953	2.99275	3.20279
CCND1	2.42762	2.70564	2.85906	2.77269	2.74926	2.74374	2.85874	2.66533	2.5978	2.68417	2.79677	2.63454	2.7225	2.77182	2.80958	2.83124	2.80011	2.75037
CYCS	3.78362	3.78505	3.80254	3.80164	3.76212	3.77359	3.72432	3.79851	3.77667	3.79651	3.75841	3.78584	3.72534	3.77057	3.77258	3.75615	3.74114	3.7535
IGF1	2.95781	2.6833	2.49626	2.94219	3.00361	2.99978	3.03108	3.04644	3.1799	2.52877	3.05651	3.09546	2.98217	2.96856	3.02473	3.02988	2.99516	3.00177
BUB1	3.38027	3.39635	3.34095	3.32103	3.48881	3.52169	3.48179	3.47485	3.49168	3.37106	3.46118	3.47899	3.49523	3.47525	3.49	3.50345	3.49563	3.49573
OCLN	2.86235	2.44478	2.87176	2.76767	2.44535	2.27094	2.44347	2.88191	2.31401	2.97049	2.22865	2.4166	2.37058	2.45659	2.42866	2.46752	2.47106	2.46951
PLAUR	2.66159	2.75332	2.80178	2.86721	3.15959	3.09552	2.98724	3.03481	2.92242	2.92584	3.14786	3.18301	3.1269	3.06506	2.9599	2.94305	2.90917	2.86469
FASN	3.18671	3.19091	3.1616	3.19004	3.01781	3.0169	2.95015	3.08432	3.02291	3.04397	2.98194	3.05201	2.99976	2.97314	2.97106	2.95483	2.99745	2.98017
SERPINB1	3.25943	3.22839	3.18783	2.94305	3.30898	3.37415	3.43946	3.18321	3.43428	3.01568	3.46153	3.52977	3.33808	3.30305	3.36035	3.33112	3.09723	3.11517
KDM3A	3.19024	3.23513	3.29377	3.24154	3.56137	3.48496	3.52742	3.42414	3.4691	3.35724	3.49898	3.43494	3.58183	3.48866	3.54014	3.55337	3.57423	3.57561
ZBTB7A	2.7679	2.80309	2.90886	2.8831	2.72109	2.82603	2.66982	2.78796	2.79533	2.66156	2.69149	2.82263	2.67923	2.71328	2.72524	2.7862	2.68596	2.72695
BNIP3L	3.43803	3.51025	3.53173	3.53853	3.65718	3.62279	3.7019	3.60839	3.63493	3.50402	3.61977	3.5802	3.68854	3.65404	3.65499	3.63289	3.65246	3.6707
