# Supplementary material for: Identification of Anoikis-related potential biomarkers and therapeutic drugs in chronic thromboembolic pulmonary hypertension via bioinformatics analysis and in vitro experiment
Source: Sci Rep. 2024 Dec 28;14:30663. doi: 10.1038/s41598-024-75251-1 (PMC11680802; doi:10.1038/s41598-024-75251-1)
Supplement: Supplementary file 5 — Supplementary Information 5. [file 41598_2024_75251_MOESM5_ESM.xlsx]

## Sheet: Peripheral blood transcriptomic
Supplementary Material4: Verification of optimal potential biomarkers for CTEPH in dataset GSE188938
Group	HMOX1	PLAUR	RHOB	FASN	BCL2L1
Control	2622	1659	13342	4318	70660
Control	3151	2695	10407	4757	28234
Control	2705	2331	18195	5002	27364
Control	1828	2702	13873	5299	34398
Control	2022	2798	4419	3417	75522
CTEPH	4162	5456	9246	4509	34813
CTEPH	4601	6005	10575	3478	50701
CTEPH	5828	3724	9247	3461	79733
CTEPH	5090	4396	13291	4435	50438
CTEPH	4374	15167	13172	2451	37577
CTEPH	2832	7733	11167	3490	76218
CTEPH	4360	5363	7659	6424	56932
