# Supplementary material for: Identification of Anoikis-related potential biomarkers and therapeutic drugs in chronic thromboembolic pulmonary hypertension via bioinformatics analysis and in vitro experiment
Source: Sci Rep. 2024 Dec 28;14:30663. doi: 10.1038/s41598-024-75251-1 (PMC11680802; doi:10.1038/s41598-024-75251-1)
Supplement: Supplementary file 6 — Supplementary Information 6. [file 41598_2024_75251_MOESM6_ESM.xlsx]

## Sheet: PCR
Supplementary Material5:QRT-PCR
	Group	HMOX-1 CT count	GAPDH CT count	GAPDH CT count average	ΔCT	ΔCT average	ΔΔCT	RQ	Average RQ	Normalized RQ value	Average normalized RQ value	Average RQ
Con	C1	23.6218	16.4582	16.4325	7.18925	7.51481	7.18925	0.00685202	0.00574083	1.19356	0.975991	1
		24.276	16.4068		7.84345		7.84345	0.00435397		0.758422
	C2	23.3969	15.2547	15.2134	8.18349		8.18349	0.00343972		0.599169	0.547733
		23.6687	15.1722		8.45525		8.45525	0.00284916		0.496298
	C3	23.1224	16.2316	16.1895	6.93285		6.93285	0.00818471		1.4257	1.34454
		23.2968	16.1475		7.10724		7.10724	0.00725284		1.26338
	C4	23.1889	16.0275	16.0435	7.14537		7.14537	0.00706363		1.23042	1.1103
		23.5023	16.0596		7.45877		7.45877	0.00568441		0.990172
	C5	23.9529	16.4092	16.4553	7.49756		7.49756	0.00553361		0.963906	1.02144
		23.7902	16.5014		7.33487		7.33487	0.00619418		1.07897
CTEPH	P1	22.6134	15.7155	15.7727	6.84073		6.84073	0.00872436		1.51971	1.6807	2.63613
		22.3362	15.83		6.56349		6.56349	0.0105728		1.84169
	P2	23.3163	17.547	17.7309	5.58549		5.58549	0.0208257		3.62765	3.58009
		23.3547	17.9147		5.62383		5.62383	0.0202796		3.53253
	P3	23.3577	16.4409	16.575	6.78267		6.78267	0.00908263		1.58211	1.49205
		23.5321	16.7092		6.95706		6.95706	0.00804854		1.40198
	P4	23.0829	16.4864	16.5126	6.57029		6.57029	0.0105231		1.83304	1.70741
		23.2956	16.5388		6.78297		6.78297	0.00908078		1.58179
	P5	23.0174	17.8517	17.8941	5.12329		5.12329	0.0286904		4.9976	4.72041
		23.187	17.9365		5.29292		5.29292	0.0255077		4.44321
	Group	PLAUR CT count	GAPDH CT count	GAPDH CT count average	ΔCT	ΔCT average	ΔΔCT	RQ	Average RQ	Normalized RQ value	Average normalized RQ value	Average RQ
Con	C1	20.296	15.0399	15.1685	5.12746	6.31824	-1.19077	2.28275	1.31208	1.7398	1.02689	1
		22.7662	15.2972		7.59763		1.2794	0.411967		0.313981
	C2	20.8235	14.6668	14.8342	5.98936		-0.328874	1.25603		0.957285	0.61541
		22.6308	15.0015		7.79659		1.47835	0.358898		0.273534
	C3	20.9303	15.8585	15.8695	5.06081		-1.25742	2.39068		1.82206	1.11139
		23.1153	15.8806		7.24574		0.927509	0.525765		0.400712
	C4	20.8278	15.3345	15.5479	5.27989		-1.03834	2.05386		1.56535	0.9546
		23.0144	15.7612		7.46654		1.1483	0.451155		0.343848
	C5	21.4112	16.4789	16.4799	4.9313		-1.38693	2.61522		1.99319	1.29171
		23.1669	16.4809		6.68701		0.368776	0.774439		0.590239
CTEPH	P1	20.865	16.371	16.34	4.52502		-1.79321	3.46586		2.64151	1.57634	2.44867
		23.2345	16.3089		6.89452		0.576285	0.670688		0.511165
	P2	21.4891	17.888	18.0384	3.45075		-2.86749	7.29794		5.56212	3.30758
		23.8902	18.1887		5.85181		-0.466421	1.38168		1.05305
	P3	21.0796	16.2608	16.3654	4.7142		-1.60404	3.03993		2.31688	1.42114
		23.2203	16.4699		6.85491		0.536676	0.689357		0.525394
	P4	19.8734	15.2636	15.1364	4.73706		-1.58118	2.99214		2.28046	1.80905
		20.6431	15.0092		5.5067		-0.811537	1.75508		1.33763
	P5	21.3752	18.3278	18.299	3.07613		-3.24211	9.46176		7.21128	4.12927
		24.1588	18.2703		5.85977		-0.458465	1.37408		1.04725
